# Supplementary material for: Commensal protist Tritrichomonas musculus exhibits a dynamic life cycle that induces extensive remodeling of the gut microbiota
Source: ISME J. 2024 Feb 5;18(1):wrae023. doi: 10.1093/ismejo/wrae023 (PMC10944700; doi:10.1093/ismejo/wrae023)
Supplement: Supplementary_Data_1 [file supplementary_data_1.xlsx]

## Sheet: Supplementary_Data_1
Supplementary Data 1. 16S sequencing read and OTU counts
Sample ID	Cage	Mouse genotype	Mouse	Tmu infection	Collection day	Sample weight (mg)	DNA concentration (ng/μL)	Total extracted DNA (μg)	Amplicon	Total read pairs	Filtered	Denoised	Merged	Non-chimeric	Classified bacterial reads
T1-D00	J	WT	M1	-	0	16	32	1.9	V6-V8	224144	185629	185629	156184	117978	117978
T2-D00	J	WT	M2	-	0	27	38	2.3	V6-V8	136646	111659	111659	94230	66161	66161
T3-D00	J	WT	M3	-	0	47	66	4	V6-V8	151421	122887	122887	109891	71175	71175
T4-D00	J	WT	M4	-	0	22	64	3.8	V6-V8	241776	192542	192542	175659	131098	131098
T5-D00	K	muMt-/-	M5	-	0	9	18	1.1	V6-V8	309564	252606	252606	238694	150868	150868
T6-D00	K	muMt-/-	M6	-	0	21	58	3.5	V6-V8	317026	264762	264762	252447	155742	155742
T7-D00	K	muMt-/-	M7	-	0	15	64	3.8	V6-V8	242716	204690	204690	188328	113260	113260
T8-D00	K	muMt-/-	M8	-	0	8	36	2.2	V6-V8	196251	163517	163517	151989	95770	95770
T1-D02	J	WT	M1	+	2	32	38	2.3	V6-V8	182769	150457	150457	131580	101325	101325
T2-D02	J	WT	M2	+	2	20	134	8	V6-V8	123348	100850	100850	74455	55251	55251
T3-D02	J	WT	M3	+	2	27	46	2.8	V6-V8	130865	107384	107384	89938	65771	65771
T4-D02	J	WT	M4	+	2	35	108	6.5	V6-V8	183288	148029	148029	119147	91014	91014
T5-D02	K	muMt-/-	M5	+	2	66	342	20.5	V6-V8	152428	126516	126516	108419	79035	79035
T6-D02	K	muMt-/-	M6	+	2	41	122	7.3	V6-V8	139062	116413	116413	108835	72541	72541
T7-D02	K	muMt-/-	M7	+	2	17	24	1.4	V6-V8	160495	127167	127167	118127	78390	78390
T8-D02	K	muMt-/-	M8	+	2	19	42	2.5	V6-V8	83894	45993	45993	40443	26380	26380
T1-D07	J	WT	M1	+	7	20	70	4.2	V6-V8	166227	136097	136097	100284	74073	74073
T2-D07	J	WT	M2	+	7	11	92	5.5	V6-V8	198243	161805	161805	112184	81230	81228
T3-D07	J	WT	M3	+	7	14	108	6.5	V6-V8	154480	126128	126128	81491	58385	58385
T4-D07	J	WT	M4	+	7	18	26	1.6	V6-V8	192017	151221	151221	121569	86982	86982
T5-D07	K	muMt-/-	M5	+	7	41	238	14.3	V6-V8	222053	175994	175994	142320	102541	102532
T6-D07	K	muMt-/-	M6	+	7	15	35	2.1	V6-V8	215188	172155	172155	150026	103011	103011
T7-D07	K	muMt-/-	M7	+	7	8	64	3.8	V6-V8	192444	155332	155332	130150	110085	110085
T8-D07	K	muMt-/-	M8	+	7	11	40	2.4	V6-V8	121394	99303	99303	76721	54809	54809
T1-D14	J	WT	M1	+	14	13	46	2.8	V6-V8	176374	144189	144189	118356	85851	85851
T2-D14	J	WT	M2	+	14	8	16	1	V6-V8	140629	113661	113661	93009	69340	69340
T3-D14	J	WT	M3	+	14	7	14	0.8	V6-V8	191372	155974	155974	122450	85709	85709
T4-D14	J	WT	M4	+	14	22	96	5.8	V6-V8	125742	100895	100895	76971	56230	56230
T5-D14	K	muMt-/-	M5	+	14	38	159	9.5	V6-V8	242720	199646	199646	165838	125793	125793
T6-D14	K	muMt-/-	M6	+	14	16	167	10	V6-V8	150618	122805	122805	98998	69975	69975
T7-D14	K	muMt-/-	M7	+	14	19	94	5.6	V6-V8	154350	128397	128397	99760	72033	72033
T8-D14	K	muMt-/-	M8	+	14	8	68	4.1	V6-V8	126071	101307	101307	76544	59133	59133
T1-D21	J	WT	M1	+	21	21	156	9.4	V6-V8	54730	45212	45212	32703	24471	24471
T2-D21	J	WT	M2	+	21	10	68	4.1	V6-V8	66808	54980	54980	42605	32469	32469
T3-D21	J	WT	M3	+	21	14	120	7.2	V6-V8	46975	38459	38459	24643	19427	19427
T4-D21	J	WT	M4	+	21	7	57	3.4	V6-V8	71417	57263	57263	43493	32934	32934
T5-D21	K	muMt-/-	M5	+	21	10	74	4.4	V6-V8	78751	60659	60659	46207	34210	34210
T6-D21	K	muMt-/-	M6	+	21	24	114	6.8	V6-V8	49802	40284	40284	30006	24484	24484
T7-D21	K	muMt-/-	M7	+	21	21	120	7.2	V6-V8	43868	36740	36740	27231	22274	22274
T8-D21	K	muMt-/-	M8	+	21	15	91	5.5	V6-V8	49269	40860	40860	28807	23959	23959
T1-D28	J	WT	M1	+	28	17	43	2.6	V6-V8	170735	138098	138098	111327	76789	76789
T2-D28	J	WT	M2	+	28	5	13	0.8	V6-V8	150265	120389	120389	95179	74963	74963
T3-D28	J	WT	M3	+	28	54	48	2.9	V6-V8	131765	104270	104270	81907	55146	55146
T4-D28	J	WT	M4	+	28	17	58	3.5	V6-V8	145330	112332	112332	92772	62612	62612
T5-D28	K	muMt-/-	M5	+	28	18	32	1.9	V6-V8	240222	186276	186276	154891	105904	105904
T6-D28	K	muMt-/-	M6	+	28	20	50	3	V6-V8	182517	146751	146751	115825	84559	84559
T7-D28	K	muMt-/-	M7	+	28	18	38	2.3	V6-V8	243462	196354	196354	166371	117211	117211
T8-D28	K	muMt-/-	M8	+	28	19	42	2.5	V6-V8	136570	109340	109340	84482	59313	59313
C1-D28	H	WT	C1	-	28	26	52	3.1	V6-V8	186458	154228	154228	137856	99165	99165
C2-D28	H	WT	C2	-	28	22	28	1.7	V6-V8	162594	134191	134191	117063	86101	86087
C3-D28	H	WT	C3	-	28	32	43	2.6	V6-V8	162498	133236	133236	116190	84172	84170
C4-D28	H	WT	C4	-	28	47	212	12.7	V6-V8	83153	67439	67439	50856	41325	41323
C5-D28	I	muMt-/-	C5	-	28	11	24	1.4	V6-V8	244249	197997	197997	177943	118604	118604
C6-D28	I	muMt-/-	C6	-	28	25	43	2.6	V6-V8	212511	172922	172922	161352	104678	104675
C7-D28	I	muMt-/-	C7	-	28	28	30	1.8	V6-V8	166719	139096	139096	127328	86939	86939
C8-D28	I	muMt-/-	C8	-	28	17	138	8.3	V6-V8	44543	36968	36968	26843	19489	19489
