# Supplementary material for: Commensal protist Tritrichomonas musculus exhibits a dynamic life cycle that induces extensive remodeling of the gut microbiota
Source: ISME J. 2024 Feb 5;18(1):wrae023. doi: 10.1093/ismejo/wrae023 (PMC10944700; doi:10.1093/ismejo/wrae023)
Supplement: Supplementary_Data_3 [file supplementary_data_3.xlsx]

## Sheet: Supplementary_Data_3
Supplementary Data 3. Metatranscriptomic read processing and classification
	Sample metadata			Pre-processing read counts						Putative Tmu reads, mapped to genome assembly using STAR					Putative bacterial (microbial) reads and annotations
Sample	Host genotype	Tmu	Day post colonization	Raw reads (pairs)	High quality	Low quality	Host	Vector	rRNA+tRNA	Total mapped to Tmu (STAR)	Multi-mapped	Mapped to no feature	Ambiguous mapping	Mapped uniquely	Putative annotated bacterial mRNA	Putative unannotated bacterial mRNA	Unique genes	Unique enzymes (high quality annotations)	Unique enzymes (all annotations)
T01-D02	WT	-	2	108095585	107236757	858828	2885524	252352	19227210	682	220	380	1	81	38198921	46672068	265583	986	1922
T02-D02	WT	-	2	84959860	84245730	714130	2534496	230740	12315595	786	212	508	2	64	32642899	36521214	225345	923	1798
T03-D02	WT	-	2	86956050	86178363	777687	622846	338188	9792045	694	234	361	8	91	37519802	37904788	236420	920	1839
T04-D02	WT	-	2	111651533	110706468	945065	1459586	264763	16193342	833	365	374	1	93	42427647	50360297	311155	1164	2191
T05-D02	muMt-/-	-	2	86848255	86143636	704619	312533	237911	12628343	639	115	402	1	121	21408093	51556117	214264	858	1707
T06-D02	muMt-/-	-	2	82761806	82058591	703215	1115292	305282	8957609	1214	530	460	2	222	22641250	49037944	213934	912	1777
T07-D02	muMt-/-	-	2	71020081	70433189	586892	379075	159832	9970166	1309	659	302	12	336	21616187	38306620	202621	869	1705
T08-D02	muMt-/-	-	2	82640454	81970620	669834	389128	143715	11539695	645	232	200	1	212	26910441	42986996	175153	848	1648
T09-D02	WT	+	2	74489496	73905519	583977	498671	180639	48343235	10121758	5826850	1810365	51241	2433302	7001056	7760160	207730	877	1709
T10-D02	WT	+	2	75145161	74495039	650122	589817	95748	28907698	4438813	2343243	883624	24892	1187054	17573120	22889843	227068	899	1771
T11-D02	WT	+	2	104366468	103343898	1022570	3059912	183754	71465675	10473892	5653791	2297482	49771	2472848	4809268	13351397	174298	903	1719
T12-D02	WT	+	2	27640936	27409040	231896	154757	76429	19523719	3892723	2194126	747776	19140	931681	1645478	2115934	109287	734	1413
T13-D02	muMt-/-	+	2	118629065	117676451	952614	515518	217550	87762747	18652594	11438390	3330456	73071	3810677	3109600	7418442	98450	810	1526
T14-D02	muMt-/-	+	2	76727850	76161869	565981	216186	204739	59282358	11600872	7441650	1842225	44290	2272707	1616496	3241218	98534	783	1447
T15-D02	muMt-/-	+	2	82343654	81766692	576962	192994	201050	60771156	12152567	7455305	2027680	52838	2616744	2511710	5937215	124325	798	1537
T16-D02	muMt-/-	+	2	84196184	83526374	669810	2338702	234768	55660276	9199393	5806850	1564530	34913	1793100	4822420	11270815	167774	892	1705
T01-D28	WT	-	28	76908118	76113247	794871	12581980	326121	9324783	386	104	242	0	40	16396127	37483850	213876	1020	1910
T02-D28	WT	-	28	69489962	68868002	621960	7966488	124805	7618220	511	128	342	0	41	19984020	33173958	200201	924	1776
T03-D28	WT	-	28	90040340	89224730	815610	1150912	280018	10066008	731	150	496	2	83	29100155	48626906	231399	949	1865
T04-D28	WT	-	28	76367749	75558103	809646	6010355	426148	6308539	1921	951	661	5	304	21188768	41622372	235910	989	1895
T05-D28	muMt-/-	-	28	95735785	94897081	838704	6828525	290020	8837288	589	127	318	1	143	26287287	52653372	224316	952	1808
T06-D28	muMt-/-	-	28	286571	284215	2356	4094	923	26139	0	0	0	0	0	91842	161217	19673	514	854
T07-D28	muMt-/-	-	28	73750549	73029110	721439	5922600	221257	8192373	663	125	475	0	63	21350360	37341857	243160	987	1918
T08-D28	muMt-/-	-	28	70376828	69781294	595534	3919342	347912	6658686	637	129	311	0	197	18551426	40303291	219931	940	1807
T09-D28	WT	+	28	71625251	71138699	486552	140660	251678	56454814	11785571	7802989	1874042	41596	2066944	636066	1869910	72784	758	1404
T10-D28	WT	+	28	64414243	63894099	520144	394805	126624	50566228	9581243	6027302	1669562	37231	1847148	910706	2314493	82297	787	1440
T11-D28	WT	+	28	75013699	74415130	598569	2853719	275470	51514430	9217433	5726397	1801483	32829	1656724	2964272	7589806	140589	872	1641
T12-D28	WT	+	28	80551126	79924117	627009	507637	277821	59572386	10863981	7256952	1726128	37782	1843119	2886758	5815534	135069	847	1592
T13-D28	muMt-/-	+	28	83209039	82633641	575398	269428	204859	64199073	13712087	8650096	2437527	51749	2572715	1356603	2891591	83284	770	1398
T14-D28	muMt-/-	+	28	8240452	8175648	64804	37760	18965	6512141	1263090	785389	225602	4933	247166	100406	243286	23000	595	964
T15-D28	muMt-/-	+	28	69815011	69331701	483310	169452	160061	54845503	11429666	7032082	2069825	43939	2283820	768022	1958997	75976	765	1386
T16-D28	muMt-/-	+	28	63891451	63414639	476812	121870	121385	51340262	8777812	6011091	1372462	26656	1367603	894315	2158995	85545	783	1434
