# Supplementary material for: Commensal protist Tritrichomonas musculus exhibits a dynamic life cycle that induces extensive remodeling of the gut microbiota
Source: ISME J. 2024 Feb 5;18(1):wrae023. doi: 10.1093/ismejo/wrae023 (PMC10944700; doi:10.1093/ismejo/wrae023)
Supplement: Supplementary_Data_4 [file supplementary_data_4.xlsx]

## Sheet: Supplementary_Data_4
Supplementary Data 4. 16S OTU differential abundance using DESeq2
OTU	BaseMean	L2fc	p_adjusted	Significant effect	Phylum	Class	Order	Family	Genus	Species	DEGpattern_cluster
682e0491f4a732b1d5243d72d4cd80d5	1595.7	14.8	1.8e-24	colonization time; day 28 Tmu vs naive	p__Bacteroidota	c__Bacteroidia	o__Bacteroidales	f__Muribaculaceae	g__Muribaculaceae	s__unidentified	1
330873f25e82c12c4438b64cc621a101	6218.5	16.3	1.9e-19	colonization time; day 28 Tmu vs naive	p__Bacteroidota	c__Bacteroidia	o__Bacteroidales	f__Muribaculaceae	g__Muribaculaceae	s__uncultured_Bacteroidales	1
561f88c064fd18edf0189e619078685c	174.1	9.8	1.9e-19	colonization time; day 28 Tmu vs naive	p__Desulfobacterota	c__Desulfovibrionia	o__Desulfovibrionales	f__Desulfovibrionaceae	g__Desulfovibrio	s__uncultured_bacterium	2
4a0bde949980bacb22b7429cc7dfdd77	2341.2	14.9	1.3e-16	colonization time; day 28 Tmu vs naive	p__Bacteroidota	c__Bacteroidia	o__Bacteroidales	f__Muribaculaceae	g__Muribaculaceae	s__uncultured_bacterium	1
004c610134224cb3018c462150396ccf	1170.3	14	4.1e-16	colonization time; day 28 Tmu vs naive	p__Bacteroidota	c__Bacteroidia	o__Bacteroidales	f__Rikenellaceae	g__Alistipes	s__uncultured_Bacteroidales	1
ed77bb2f2c9d4b5bdf1bcfb237804c2a	2411.5	14.9	4.1e-16	colonization time; day 28 Tmu vs naive	p__Bacteroidota	c__Bacteroidia	o__Bacteroidales	f__Tannerellaceae	g__Parabacteroides	s__uncultured_Parabacteroides	1
b45ffdcebce81845ce0ad846beaaa6a7	2428.6	15.6	1.9e-15	colonization time; day 28 Tmu vs naive	p__Actinobacteriota	c__Actinobacteria	o__Bifidobacteriales	f__Bifidobacteriaceae	g__Bifidobacterium	s__Bifidobacterium_pseudolongum	1
d8d9cae703a794673e1145319cede642	9741.2	14.2	3.1e-14	colonization time; day 28 Tmu vs naive	p__Bacteroidota	c__Bacteroidia	o__Bacteroidales	f__Muribaculaceae	g__Muribaculaceae	s__uncultured_bacterium	1
6c0619d805755af32399a5da688f8f87	1139.2	13.8	3.1e-14	colonization time; day 28 Tmu vs naive	p__Bacteroidota	c__Bacteroidia	o__Bacteroidales	f__Tannerellaceae	g__Parabacteroides	s__Parabacteroides_goldsteinii	1
b559df42db3b3d14fd3bd20b48c03e6c	644	13	9.7e-14	colonization time; day 28 Tmu vs naive	p__Bacteroidota	c__Bacteroidia	o__Bacteroidales	f__Tannerellaceae	g__Parabacteroides	s__Parabacteroides_distasonis	1
c75ac559164656e71cbc584d11413929	2378.3	-15.5	4.4e-13	colonization time; day 28 Tmu vs naive	p__Bacteroidota	c__Bacteroidia	o__Bacteroidales	f__Muribaculaceae	g__Muribaculaceae	s__uncultured_bacterium	3
7ff7da25d24150d99d62a860fa6a367b	100.8	11.1	5.6e-12	colonization time; day 28 Tmu vs naive	p__Bacteroidota	c__Bacteroidia	o__Bacteroidales	f__Rikenellaceae	g__Alistipes	NA	1
9ad4a47862a13394f2c253f5f39ae2ba	316.5	11.5	2.4e-11	colonization time; day 28 Tmu vs naive	p__Bacteroidota	c__Bacteroidia	o__Bacteroidales	f__Rikenellaceae	g__Rikenella	s__Rikenella_microfusus	1
2dc56613bf6bb21c87bbbf1248b80e0e	33.5	8	2.7e-11	colonization time; day 28 Tmu vs naive	p__Campilobacterota	c__Campylobacteria	o__Campylobacterales	f__Helicobacteraceae	g__Helicobacter	s__Helicobacter_ganmani	2
23c20b10fba3d481ca0cac940ef789f9	259.5	12.2	3.9e-11	colonization time; day 28 Tmu vs naive	p__Firmicutes	c__Bacilli	o__Lactobacillales	f__Lactobacillaceae	g__Lactobacillus	s__Lactobacillus_reuteri	1
eb67f047a69b82f76e98e75945e95149	2001.7	14	1.7e-10	colonization time; day 28 Tmu vs naive	p__Firmicutes	c__Bacilli	o__Erysipelotrichales	f__Erysipelotrichaceae	g__Dubosiella	s__uncultured_bacterium	1
5457229aa82dbae285564af888fc2cbe	164.6	-11.7	1.5e-08	colonization time; day 28 Tmu vs naive	p__Bacteroidota	c__Bacteroidia	o__Bacteroidales	f__Muribaculaceae	g__Muribaculaceae	s__uncultured_bacterium	3
bdc52ac3d84f366408db478c4cb09895	44.7	-9.8	2.7e-06	colonization time; day 28 Tmu vs naive	p__Bacteroidota	c__Bacteroidia	o__Bacteroidales	f__Muribaculaceae	g__Muribaculaceae	s__uncultured_bacterium	3
6b711d6cf18b64cf2459ae0d5bf7749b	327.2	11.3	2e-05	colonization time; day 28 Tmu vs naive	p__Firmicutes	c__Bacilli	o__Lactobacillales	f__Lactobacillaceae	g__Lactobacillus	s__Lactobacillus_murinus	1
df79450a7f0adc8aab2f8034773c1248	25.7	8.3	9e-05	colonization time; day 28 Tmu vs naive	p__Actinobacteriota	c__Coriobacteriia	o__Coriobacteriales	f__Eggerthellaceae	g__Enterorhabdus	s__Adlercreutzia_muris	1
39a98cca344b0d7e42bda66a535097ec	8454.6	-1.5	0.0001	colonization time	p__Bacteroidota	c__Bacteroidia	o__Bacteroidales	f__Muribaculaceae	g__Muribaculaceae	NA	4
5f5603ff1f879e80b510cf379943eca5	37.9	9.3	0.0003	colonization time; day 28 Tmu vs naive	p__Bacteroidota	c__Bacteroidia	o__Bacteroidales	f__Muribaculaceae	g__Muribaculaceae	s__uncultured_bacterium	1
8715f73728ede1c86633469b2db1f784	8966.4	-1.6	0.0007	colonization time	p__Firmicutes	c__Bacilli	o__Lactobacillales	f__Lactobacillaceae	g__Lactobacillus	s__Lactobacillus_johnsonii	4
2e50dd333b206ccc016051b48df7347b	228.4	1.7	0.004	colonization time	p__Firmicutes	c__Clostridia	o__Lachnospirales	f__Lachnospiraceae	g__uncultured	s__uncultured_bacterium	2
718e9f95093e38a89eee68061e10d500	13.5	2.9	0.01	colonization time	p__Firmicutes	c__Clostridia	o__Peptostreptococcales-Tissierellales	f__Anaerovoracaceae	g__[Eubacterium]_brachy_group	s__uncultured_bacterium	2
730003ab2d3672f27950503b49b07a48	71.1	2	0.01	colonization time	p__Firmicutes	c__Clostridia	o__Lachnospirales	f__Lachnospiraceae	g__uncultured	s__uncultured_bacterium	2
00bb5d17bec381e173660064e679234a	9	7.2	0.01	colonization time; day 28 Tmu vs naive	p__Bacteroidota	c__Bacteroidia	o__Bacteroidales	f__Muribaculaceae	g__Muribaculaceae	s__uncultured_bacterium	1
c4d8c6d9d7ed0b02d373aab147e5099b	12.8	7	0.02	colonization time	p__Actinobacteriota	c__Coriobacteriia	o__Coriobacteriales	f__Eggerthellaceae	NA	NA	2
633070aca78dd3f737061146e54ed27a	19.4	-8.3	0.02	colonization time; day 28 Tmu vs naive	p__Actinobacteriota	c__Coriobacteriia	o__Coriobacteriales	f__Eggerthellaceae	g__Enterorhabdus	s__uncultured_bacterium	3
555228cb59289a000be4196740920415	81.8	1.1	0.02	colonization time	p__Firmicutes	c__Clostridia	o__Lachnospirales	f__Lachnospiraceae	g__uncultured	s__uncultured_bacterium	2
90d09ab3a99455a229fecb7e2a34c835	10.8	-7.7	0.04	colonization time; day 28 Tmu vs naive	p__Actinobacteriota	c__Coriobacteriia	o__Coriobacteriales	f__Eggerthellaceae	NA	NA	3
46ae77a45c542fe74ee21b0d897757dd	34.7	3.5	0.04	colonization time; day 28 Tmu vs naive	p__Firmicutes	c__Clostridia	o__Peptococcales	f__Peptococcaceae	g__uncultured	NA	1
07c7b7c031543544f2d02b7f29a17e2d	32.8	4	0.04	colonization time; day 28 Tmu vs naive	p__Firmicutes	c__Clostridia	o__Lachnospirales	f__Lachnospiraceae	g__uncultured	s__uncultured_bacterium	5
325c77db0b3637f666d67224acf1f0ba	10.5	-5.7	0.045	colonization time	p__Firmicutes	c__Clostridia	o__Clostridia_vadinBB60_group	f__Clostridia_vadinBB60_group	g__Clostridia_vadinBB60_group	s__uncultured_bacterium	3
1b58ed3779fcb8a8a6f52f78fa1cbf32	2636.2	-19.8	3.7e-13	host genotype x colonization time	p__Bacteroidota	c__Bacteroidia	o__Bacteroidales	f__Muribaculaceae	g__Muribaculaceae	s__uncultured_bacterium	6
ff3834cbd8a907e4e8317ae6d8e4ce3b	654	-17.6	3.7e-13	host genotype x colonization time	p__Bacteroidota	c__Bacteroidia	o__Bacteroidales	f__Muribaculaceae	g__Muribaculaceae	s__uncultured_bacterium	6
a9905a7db8249872ce4f65d269ab8758	2022.8	14	8.9e-08	host genotype x colonization time	p__Bacteroidota	c__Bacteroidia	o__Bacteroidales	f__Bacteroidaceae	g__Bacteroides	NA	5
6656d455e72587933d854c09bec62c9f	133.5	9.2	0.004	host genotype x colonization time	p__Proteobacteria	c__Gammaproteobacteria	o__Burkholderiales	f__Sutterellaceae	g__Parasutterella	s__uncultured_organism	5
15b26027d576553985e96cb2adaa52c0	43.2	7.6	0.007	host genotype x colonization time; day 28 Tmu vs naive	p__Actinobacteriota	c__Coriobacteriia	o__Coriobacteriales	f__Eggerthellaceae	g__Enterorhabdus	s__uncultured_bacterium	2
d9653132a3b174666047a02bad380b23	21.9	8.4	0.0002	presence of Tmu	p__Bacteroidota	c__Bacteroidia	o__Bacteroidales	f__Muribaculaceae	g__Muribaculaceae	s__uncultured_bacterium	1
b84d2ab0412048b44c030af60f3314d6	52.1	-8.8	0.0005	presence of Tmu	p__Bacteroidota	c__Bacteroidia	o__Bacteroidales	f__Muribaculaceae	g__Muribaculaceae	s__uncultured_bacterium	3
465128bde17ef62e1cdb336290a05ca0	8.7	7.1	0.002	presence of Tmu	p__Bacteroidota	c__Bacteroidia	o__Bacteroidales	f__Muribaculaceae	g__Muribaculaceae	s__uncultured_Bacteroidales	1
1e4bd9b88f1f5fdb7122d3587532a753	22.1	8.4	0.003	presence of Tmu	p__Bacteroidota	c__Bacteroidia	o__Bacteroidales	f__Muribaculaceae	g__Muribaculaceae	s__uncultured_bacterium	1
1576ddfe89dbc87015855e0b60eb14f3	4.5	6	0.01	presence of Tmu	p__Bacteroidota	c__Bacteroidia	o__Bacteroidales	f__Muribaculaceae	g__Muribaculaceae	NA	1
2dcf4d36b50579d433d17b54f8829884	32.2	-8.1	0.01	presence of Tmu	p__Firmicutes	c__Clostridia	o__Lachnospirales	f__Lachnospiraceae	g__Blautia	s__uncultured_Clostridiales	3
ca581459232ef6b40cd6de5b7a4197e0	531.9	6.3	0.03	presence of Tmu	p__Firmicutes	c__Clostridia	o__Lachnospirales	f__Lachnospiraceae	g__Lachnospiraceae_UCG-001	s__uncultured_bacterium	1
799842ba62d1facc1384cd353709aa56	166.1	3.4	0.03	presence of Tmu	p__Firmicutes	c__Clostridia	o__Lachnospirales	f__Lachnospiraceae	NA	NA	2
33385fd8ef195b7e9fa2b7158fd116ab	5.6	6.4	0.04	presence of Tmu	p__Bacteroidota	c__Bacteroidia	o__Bacteroidales	f__Muribaculaceae	g__Muribaculaceae	s__uncultured_Bacteroidales	1
a5838c4d4aad4885b943f59cb9fd0863	21.8	-6.1	0.04	presence of Tmu	p__Firmicutes	c__Clostridia	o__Lachnospirales	f__Lachnospiraceae	g__uncultured	s__unidentified	no cluster
fc9109c9ff447e4d27c32676e632fe82	2.7	5.3	0.04	presence of Tmu	p__Bacteroidota	c__Bacteroidia	o__Bacteroidales	f__Rikenellaceae	g__Alistipes	NA	1
572756ef40f270d9a0aa9f386330584a	2.6	5.4	0.04	presence of Tmu	p__Bacteroidota	c__Bacteroidia	o__Bacteroidales	f__Muribaculaceae	g__Muribaculaceae	s__uncultured_bacterium	1
eed6e5e95daf1d10a26e04783886532b	7.7	6.9	0.046	presence of Tmu	p__Firmicutes	c__Clostridia	o__Oscillospirales	f__Oscillospiraceae	NA	NA	2
6a90a71a7c41676311c662a1e0f6a88e	19.4	-7.4	0.046	presence of Tmu	p__Bacteroidota	c__Bacteroidia	o__Bacteroidales	f__Muribaculaceae	g__Muribaculaceae	s__uncultured_bacterium	3
a56c744c3a7ebda32cfda0bf0ffce78e	27.7	-6.7	0.046	presence of Tmu	p__Firmicutes	c__Clostridia	o__Lachnospirales	f__Lachnospiraceae	g__uncultured	s__uncultured_bacterium	3
522bf66dfce0ff78b33a10f737ab288a	17.2	-5.4	0.049	presence of Tmu	p__Firmicutes	c__Clostridia	o__Oscillospirales	f__Ruminococcaceae	g__Ruminococcaceae	s__uncultured_Clostridiales	3
dd0bb3a74c7124a5c28d891dad66c407	4796.4	0.7	1.2e-29	host genotype	p__Firmicutes	c__Clostridia	o__Lachnospirales	f__Lachnospiraceae	g__Lachnospiraceae_NK4A136_group	NA
cc12192e31733814812c762e2415500e	695.6	0.7	1.7e-17	host genotype	p__Firmicutes	c__Clostridia	o__Lachnospirales	f__Lachnospiraceae	g__Lachnospiraceae_NK4A136_group	s__Lachnospiraceae
e8d1221cb57ce8a5a1b7f5cee82125a4	98.6	1.1	3e-15	host genotype	p__Firmicutes	c__Clostridia	o__Lachnospirales	f__Lachnospiraceae	g__Lachnospiraceae_UCG-006	s__uncultured_organism
837b7ae21afd0d71c524ca51099ac4f8	198.3	-0.6	2.4e-14	host genotype	p__Firmicutes	c__Clostridia	o__Lachnospirales	f__Lachnospiraceae	g__Lachnoclostridium	NA
6406cfb573b6bd17099903aba5b9dbaf	2405.3	-3.3	5.2e-14	host genotype	p__Verrucomicrobiota	c__Verrucomicrobiae	o__Verrucomicrobiales	f__Akkermansiaceae	g__Akkermansia	s__Akkermansia_muciniphila
7bcf582cce92ccd0fc93972ac5ee7040	29.8	1	1e-09	host genotype	p__Firmicutes	c__Clostridia	o__Lachnospirales	f__Lachnospiraceae	NA	NA
f6d611fc13635cfd0d0b66e22636af37	21.5	0.9	3.9e-09	host genotype	p__Firmicutes	c__Clostridia	o__Lachnospirales	f__Lachnospiraceae	g__uncultured	s__uncultured_bacterium
a5146904aab4bf4afd636019e4e626f4	552	-2.5	9.6e-09	host genotype	p__Firmicutes	c__Clostridia	o__Lachnospirales	f__Lachnospiraceae	NA	NA
3a7c7c4ea266bf2e6e924e8e3d9b877c	174.7	-0.7	2.2e-08	host genotype	p__Firmicutes	c__Clostridia	o__Lachnospirales	f__Lachnospiraceae	g__A2	s__uncultured_bacterium
649258e5e6e73750bb3e86dab8e32a49	78.3	-0.3	1.3e-07	host genotype	p__Firmicutes	c__Bacilli	o__RF39	f__RF39	g__RF39	s__uncultured_bacterium
407c68d531e7ad2c0134ae72e2c877ba	55.1	2.5	2e-07	host genotype	p__Firmicutes	c__Clostridia	o__Lachnospirales	f__Lachnospiraceae	g__A2	s__uncultured_bacterium
8ec899e5da8d9e6c5c4f51e47c0d3a59	138.3	2.7	4.8e-07	host genotype	p__Firmicutes	c__Clostridia	o__Lachnospirales	f__Lachnospiraceae	g__Lachnospiraceae_NK4A136_group	s__uncultured_bacterium
bca2bcdb763ec1f1e703d9a928d440c5	29.2	0.6	1.9e-06	host genotype	p__Firmicutes	c__Clostridia	o__Lachnospirales	f__Lachnospiraceae	NA	NA
e7a73373e00fd1bf40720fddea57cfd8	3194	-5.2	2.9e-06	host genotype	p__Bacteroidota	c__Bacteroidia	o__Bacteroidales	f__Muribaculaceae	g__Muribaculaceae	s__uncultured_bacterium
748409836eb5f911ddc24a071affbf94	94	-5.1	6.7e-06	host genotype	p__Firmicutes	c__Clostridia	o__Lachnospirales	f__Lachnospiraceae	g__uncultured	s__uncultured_bacterium
fb537a416b20888c16d84febaeef5a7c	217.6	-1	7e-06	host genotype	p__Firmicutes	c__Clostridia	o__Oscillospirales	f__Ruminococcaceae	g__Incertae_Sedis	s__uncultured_bacterium
66174ced816a85e6fa7ac69a12bea522	441.1	11.1	6.4e-05	host genotype	p__Firmicutes	c__Clostridia	o__Lachnospirales	f__Lachnospiraceae	g__Lachnospiraceae_NK4A136_group	s__Trichinella_pseudospiralis
9be9a414111272592ba62f6b5a58ebe4	14.4	-2	0.0001	host genotype	p__Firmicutes	c__Clostridia	o__Lachnospirales	f__Lachnospiraceae	g__Tyzzerella	s__uncultured_bacterium
cbeb15b6f972c4043c204476f8485754	14	2.9	0.0001	host genotype	p__Firmicutes	c__Clostridia	o__Lachnospirales	f__Lachnospiraceae	g__Lachnospiraceae_NK4A136_group	s__uncultured_bacterium
e555d6b1d5d7454110cee499d8b1d718	19.1	1.3	0.0001	host genotype	p__Firmicutes	c__Clostridia	o__Lachnospirales	f__Lachnospiraceae	g__Lachnospiraceae_NK4A136_group	NA
3dae586d8f5ad4f5c5ab16039425b278	25.8	-0.7	0.0003	host genotype	p__Firmicutes	c__Clostridia	o__Oscillospirales	f__Ruminococcaceae	g__Ruminococcus	s__unidentified
9f422b848b83407c4f36d26b3d226c39	68.7	-0.2	0.0004	host genotype	p__Firmicutes	c__Clostridia	o__Lachnospirales	f__Lachnospiraceae	g__uncultured	s__Clostridium_sp.
d111ebd655a7e9d5b916201a6c1cf61c	12.2	-0.9	0.0005	host genotype	p__Firmicutes	c__Clostridia	o__Lachnospirales	f__Lachnospiraceae	NA	NA
3dff7108abfd71f446d765deff5cba5d	1349	4.6	0.0005	host genotype	p__Bacteroidota	c__Bacteroidia	o__Bacteroidales	f__Bacteroidaceae	g__Bacteroides	s__Bacteroides_vulgatus
05722e81ced61017220a756ae99fa816	10	-2.7	0.0006	host genotype	p__Firmicutes	c__Bacilli	o__RF39	f__RF39	g__RF39	s__uncultured_bacterium
9b3a902c22fd7c54daa7b587cc41f345	76.5	3.8	0.0008	host genotype	p__Firmicutes	c__Clostridia	o__Clostridiales	f__Clostridiaceae	g__Clostridium_sensu_stricto_1	s__metagenome
568decc6f270555e17ac7807500254d4	163.7	3	0.0008	host genotype	p__Firmicutes	c__Clostridia	o__Lachnospirales	f__Lachnospiraceae	g__Lachnoclostridium	s__uncultured_Clostridiales
f7c1a07b0a3d43d4405b1b5e94f9c8bc	10.2	2.8	0.0008	host genotype	p__Firmicutes	c__Clostridia	o__Lachnospirales	f__Lachnospiraceae	g__Lachnospiraceae_NK4A136_group	NA
61a928b14acc7e0ed43a3346ea6d7833	17.2	0.2	0.0009	host genotype	p__Firmicutes	c__Clostridia	o__Lachnospirales	f__Lachnospiraceae	g__Lachnospiraceae_NK4A136_group	s__Lachnospiraceae
380f94f18565d606ac7a830b91f0c019	55.8	2.6	0.0009	host genotype	p__Firmicutes	c__Clostridia	o__Lachnospirales	f__Lachnospiraceae	g__GCA-900066575	s__uncultured_bacterium
9c24de9db2ced0099ede5e1cd2f4da4a	27	-1.6	0.0009	host genotype	p__Firmicutes	c__Clostridia	o__Oscillospirales	f__[Eubacterium]_coprostanoligenes_group	g__[Eubacterium]_coprostanoligenes_group	NA
081ab797d1af5976c47fe5773936a219	65.1	4.6	0.001	host genotype	p__Bacteroidota	c__Bacteroidia	o__Bacteroidales	f__Muribaculaceae	g__Muribaculaceae	s__uncultured_Barnesiella
7ba1389daefa42e6494e275f7131a894	56.1	-1.6	0.001	host genotype	p__Firmicutes	c__Clostridia	o__Lachnospirales	f__Lachnospiraceae	g__Acetatifactor	s__uncultured_bacterium
48738a9afbd1b9668a5e1827fab24093	43.6	-0.8	0.001	host genotype	p__Firmicutes	c__Clostridia	o__Lachnospirales	f__Lachnospiraceae	g__uncultured	NA
ed3f5fe460bec50d8891396648bd81ef	57.8	-0.1	0.001	host genotype	p__Firmicutes	c__Bacilli	o__Erysipelotrichales	f__Erysipelotrichaceae	NA	NA
a9905a7db8249872ce4f65d269ab8758	2022.8	0.9	0.002	host genotype	p__Bacteroidota	c__Bacteroidia	o__Bacteroidales	f__Bacteroidaceae	g__Bacteroides	NA
8481f16506b10de5507d167b6c9503fa	62.4	2.2	0.002	host genotype	p__Firmicutes	c__Clostridia	o__Lachnospirales	f__Lachnospiraceae	g__Acetatifactor	NA
1f8007d3cc3927787d5f5bd3919939a6	4.1	-1	0.002	host genotype	p__Firmicutes	c__Clostridia	o__Lachnospirales	f__Lachnospiraceae	g__Lachnospiraceae_NK4A136_group	NA
2fd2b5cfe7e41c5b38536bd9132af715	8.1	1.9	0.002	host genotype	p__Firmicutes	c__Clostridia	o__Lachnospirales	f__Lachnospiraceae	g__Lachnospiraceae_NK4A136_group	s__uncultured_bacterium
52f76f8870ec2fcbc6250cb6a6198c1c	20.8	1.5	0.002	host genotype	p__Firmicutes	c__Clostridia	o__Lachnospirales	f__Lachnospiraceae	g__uncultured	s__uncultured_bacterium
60e0edc3800d504b2cb2c1342ac90c25	109.4	2.2	0.002	host genotype	p__Firmicutes	c__Clostridia	o__Lachnospirales	f__Lachnospiraceae	g__Lachnospiraceae_NK4A136_group	s__uncultured_bacterium
67014806ce63e748d091e29c61f9db4f	9.5	1.9	0.002	host genotype	p__Firmicutes	c__Clostridia	o__Lachnospirales	f__Lachnospiraceae	g__Lachnospiraceae_NK4A136_group	s__uncultured_bacterium
512d85914dae4e4a2bda5c571da740ab	364.4	0.5	0.002	host genotype	p__Firmicutes	c__Clostridia	o__Lachnospirales	f__Lachnospiraceae	g__Marvinbryantia	s__uncultured_bacterium
0bac9ce07ac1c14b1ce99f896f6a7d56	10.2	-0.3	0.002	host genotype	p__Firmicutes	c__Bacilli	o__Lactobacillales	f__Lactobacillaceae	g__Lactobacillus	NA
45fb39ef1eface8d5a08e72b0064f2c6	131.7	-2.6	0.002	host genotype	p__Firmicutes	c__Bacilli	o__Erysipelotrichales	f__Erysipelotrichaceae	g__Turicibacter	s__Turicibacter_sp.
34f05dcfb1564bd078803cc59e631c4d	100.1	1	0.003	host genotype	p__Firmicutes	c__Clostridia	o__Lachnospirales	f__Lachnospiraceae	g__Lachnospiraceae_NK4A136_group	NA
adfde529a068489eb881b3723c3e1182	10.5	-3.5	0.003	host genotype	p__Firmicutes	c__Clostridia	o__Oscillospirales	f__Ruminococcaceae	g__Anaerotruncus	s__uncultured_bacterium
e5e34cff58c513c32db6a3c422fb9fc1	8.8	2.9	0.003	host genotype	p__Firmicutes	c__Clostridia	o__Lachnospirales	f__Lachnospiraceae	g__Lachnospiraceae_NK4A136_group	s__uncultured_bacterium
a03093dd0e6bf0af91fe4adae160afaf	14.2	1.9	0.004	host genotype	p__Firmicutes	c__Clostridia	o__Lachnospirales	f__Lachnospiraceae	g__Roseburia	s__Clostridium_sp.
6318af42a15ff15f5a95dd21b6526b60	3.1	-0.4	0.004	host genotype	p__Firmicutes	c__Clostridia	o__Lachnospirales	f__Lachnospiraceae	g__Lachnospiraceae_NK4A136_group	s__Lachnospiraceae
cc86cee6f8a9949434ed0bf5651c5c67	4.6	-0.3	0.005	host genotype	p__Firmicutes	c__Clostridia	o__Clostridia_vadinBB60_group	f__Clostridia_vadinBB60_group	g__Clostridia_vadinBB60_group	s__uncultured_bacterium
147399ba86766173a6455788e8613e34	268.3	-1.2	0.005	host genotype	p__Firmicutes	c__Clostridia	o__Lachnospirales	f__Lachnospiraceae	g__Lachnospiraceae_NK4A136_group	s__uncultured_bacterium
4c706d0e50d35bc6e7c2b7f223e42616	3.8	2.2	0.005	host genotype	p__Firmicutes	c__Clostridia	o__Lachnospirales	f__Lachnospiraceae	g__Lachnospiraceae_NK4A136_group	s__unidentified
6c6a3aab1a8a12ebcdff62b268fd91c4	9.4	3.9	0.005	host genotype	p__Actinobacteriota	c__Actinobacteria	o__Bifidobacteriales	f__Bifidobacteriaceae	g__Bifidobacterium	NA
72032cc457359f24b8b0f380605c3481	9.5	-0.8	0.006	host genotype	p__Firmicutes	c__Clostridia	o__Clostridia_vadinBB60_group	f__Clostridia_vadinBB60_group	g__Clostridia_vadinBB60_group	s__uncultured_bacterium
81f04cbf1f6a02d7bf4bb82951ec3500	5.4	0.4	0.006	host genotype	p__Firmicutes	c__Clostridia	o__Lachnospirales	f__Lachnospiraceae	g__A2	s__uncultured_bacterium
39d660c56315e0f42dd2d52e33ac793f	46.5	0.4	0.006	host genotype	p__Firmicutes	c__Clostridia	o__Lachnospirales	f__Lachnospiraceae	g__Lachnoclostridium	s__uncultured_bacterium
deebcdb17a6658ddd1be5851f80f5455	9	4	0.008	host genotype	p__Firmicutes	c__Clostridia	o__Lachnospirales	f__Lachnospiraceae	g__uncultured	s__uncultured_bacterium
53c84902882522f856b46acec3fd9c0b	8.2	-0.4	0.008	host genotype	p__Firmicutes	c__Clostridia	o__Lachnospirales	f__Lachnospiraceae	NA	NA
9709ccfae4a13ed3178f807ff8952c24	25	2.4	0.01	host genotype	p__Firmicutes	c__Clostridia	o__Lachnospirales	f__Lachnospiraceae	g__Lachnospiraceae_NK4A136_group	NA
350c9f3e6cf29a9ccf97b395f3586ebb	6.9	-0.6	0.01	host genotype	p__Firmicutes	c__Bacilli	o__Erysipelotrichales	f__Erysipelatoclostridiaceae	g__Erysipelatoclostridium	s__[Clostridium]_cocleatum
c814404932a48657e45f14b91e1c6306	45.9	0.3	0.01	host genotype	p__Firmicutes	c__Clostridia	o__Lachnospirales	f__Lachnospiraceae	g__uncultured	NA
142555d0d6c7b6280b1d22087cf1a670	11.2	2.4	0.01	host genotype	p__Firmicutes	c__Clostridia	o__Lachnospirales	f__Lachnospiraceae	g__uncultured	s__uncultured_bacterium
fbbf6fdcf02a6a57e668f8386c1d6cab	44.5	2.1	0.02	host genotype	p__Firmicutes	c__Clostridia	o__Lachnospirales	f__Lachnospiraceae	g__[Eubacterium]_xylanophilum_group	s__uncultured_bacterium
0ee1dcd112b42ea944755e6ad5d579af	38.8	11.2	0.02	host genotype	p__Firmicutes	c__Clostridia	o__Lachnospirales	f__Lachnospiraceae	NA	NA
4690ddcd469c8c83a52c6dfaaf6d98b1	9.3	2.4	0.02	host genotype	p__Firmicutes	c__Clostridia	o__Oscillospirales	f__Oscillospiraceae	g__Oscillibacter	NA
9bf0b759c74d60aefa66143951afa773	15.2	1.6	0.02	host genotype	p__Firmicutes	c__Clostridia	o__Lachnospirales	f__Lachnospiraceae	g__Lachnospiraceae_NK4A136_group	s__uncultured_bacterium
2f6be35a68f3f1aff6152720c1657f1e	10.8	4.9	0.02	host genotype	p__Firmicutes	c__Clostridia	o__Lachnospirales	f__Lachnospiraceae	g__Roseburia	s__uncultured_bacterium
c89e99ea9a020be452cf937f0039b599	99.3	8.4	0.02	host genotype	p__Firmicutes	c__Clostridia	o__Lachnospirales	f__Lachnospiraceae	NA	NA
2dd230c62b8a23f56567de016f2b3978	157.8	-1.3	0.02	host genotype	p__Firmicutes	c__Clostridia	o__Oscillospirales	f__Oscillospiraceae	g__uncultured	s__Clostridium_sp.
8c6e700cf8fcfe5312e17f4079c367af	13.4	-2.6	0.02	host genotype	p__Firmicutes	c__Clostridia	o__Lachnospirales	f__Lachnospiraceae	g__Lachnospiraceae_NK4A136_group	s__uncultured_bacterium
6c0619d805755af32399a5da688f8f87	1139.2	13.2	0.02	host genotype	p__Bacteroidota	c__Bacteroidia	o__Bacteroidales	f__Tannerellaceae	g__Parabacteroides	s__Parabacteroides_goldsteinii
a5bd34e272e9b3ce60ccc23a098288e5	8.1	2.3	0.02	host genotype	p__Firmicutes	c__Clostridia	o__Lachnospirales	f__Lachnospiraceae	g__A2	s__uncultured_bacterium
805014c4ca185d02fa32823bb415057d	13.3	0.7	0.02	host genotype	p__Firmicutes	c__Clostridia	o__Lachnospirales	f__Lachnospiraceae	NA	NA
c7d586d08c8e5d4becf24168f699092f	10094.4	-30	0.02	host genotype	p__Bacteroidota	c__Bacteroidia	o__Bacteroidales	f__Muribaculaceae	g__Muribaculaceae	s__uncultured_bacterium
ca0a6010d0951c19cb7be8df2340f2ed	3.4	-0.2	0.02	host genotype	p__Firmicutes	c__Clostridia	o__Lachnospirales	f__Lachnospiraceae	NA	NA
6f9944d474809304899ad258b9db89ab	59.2	-3.3	0.03	host genotype	p__Firmicutes	c__Clostridia	o__Lachnospirales	f__Lachnospiraceae	g__Lachnospiraceae_NK4A136_group	s__uncultured_bacterium
e06b8ca1bd0c30ec5b87f4edf79a3ee3	14.7	2.1	0.03	host genotype	p__Firmicutes	c__Clostridia	o__Lachnospirales	f__Lachnospiraceae		s__Blautia_coccoides
d17239c6a72ccd0fa6d749f1437156d5	56.9	0.1	0.03	host genotype	p__Firmicutes	c__Clostridia	o__Lachnospirales	f__Lachnospiraceae	NA	NA
74f9d2e98d7421208837c39f2b111738	119.4	-0.3	0.04	host genotype	p__Firmicutes	c__Clostridia	o__Lachnospirales	f__Lachnospiraceae	NA	NA
27eb96cd44483721d8664489418ce9c0	78.7	0.5	0.04	host genotype	p__Firmicutes	c__Clostridia	o__Lachnospirales	f__Lachnospiraceae	g__Lachnospiraceae_NK4A136_group	s__uncultured_bacterium
04f2b9ec2e615d458c2759d0c0353bc4	8.5	-1.4	0.05	host genotype	p__Firmicutes	c__Clostridia	o__Lachnospirales	f__Lachnospiraceae	g__A2	s__uncultured_bacterium
