# Supplementary material for: Commensal protist Tritrichomonas musculus exhibits a dynamic life cycle that induces extensive remodeling of the gut microbiota
Source: ISME J. 2024 Feb 5;18(1):wrae023. doi: 10.1093/ismejo/wrae023 (PMC10944700; doi:10.1093/ismejo/wrae023)
Supplement: Supplementary_Data_5 [file supplementary_data_5.xlsx]

## Sheet: Supplementary_Data_5
Supplementary Data 5. InterPro annotations of translated Tmu gene models.						.
						.
Tmu protein	InterPro Description	EC	GO terms	Pfam	Pfam E-value	Pfam description
TMU_00000001	Alkaline phosphatase-like, alpha/beta/alpha,Alkaline-phosphatase-like, core domain superfamily	.	GO:0003824,GO:0008152	.	.	.
TMU_00000002	.	.	.	.	.	.
TMU_00000003	Tetratricopeptide-like helical domain superfamily,C2 domain,,PH-like domain superfamily,C2 domain superfamily,Pleckstrin homology domain	.	GO:0005515	PF00168	5.6e-26	C2 domain
TMU_00000004	.	.	.	.	.	.
TMU_00000005	PPM-type phosphatase domain superfamily,PPM-type phosphatase domain,Leucine rich repeat 4,Leucine-rich repeat,,PPM-type phosphatase, divalent cation binding,Leucine-rich repeat domain superfamily,Leucine-rich repeat, typical subtype	3.1.3.16	GO:0003824,GO:0005515,GO:0043169	PF00481, PF12799, PF13855	2.00E-38; 3.60E-07; 1.40E-10	Protein phosphatase 2C; Leucine Rich repeats (2 copies); Leucine rich repeat
TMU_00000006	Multi antimicrobial extrusion protein	.	GO:0006855,GO:0015238,GO:0015297,GO:0016020,GO:0055085	PF01554	3.3e-11	MatE
TMU_00000010	.	.	.	.	.	.
TMU_00000011	NT-type C2 domain,	.	.	PF10358	8.9e-10	N-termil C2 in EEIG1 and EHBP1 proteins
TMU_00000012	,P-loop containing nucleoside triphosphate hydrolase	.	.	.	.	.
TMU_00000013	Phospholipid methyltransferase	.	.	PF04191	9.2e-05	Phospholipid methyltransferase
TMU_00000014	.	.	.	.	.	.
TMU_00000016	Domain of unknown function DUF3385, target of rapamycin protein,,Tetratricopeptide-like helical domain superfamily,PIK-related kinase, FAT,PIK-related kinase,Armadillo-type fold,Armadillo-like helical	.	GO:0005515,GO:0005488	PF11865, PF02259	3.30E-10; 7.30E-07	Domain of unknown function (DUF3385); FAT domain
TMU_00000019	Rab-GTPase-TBC domain,Rab-GTPase-TBC domain superfamily,	.	.	PF00566	3.5e-10	Rab-GTPase-TBC domain
TMU_00000020	COMM domain,	.	.	PF07258	4.8e-11	COMM domain
TMU_00000021	Spindle and kinetochore-associated protein 1,	.	GO:0007059,GO:0008017,GO:0051301	PF07160	2.8e-10	Spindle and kinetochore-associated protein 1
TMU_00000023	TAF6, C-terminal HEAT repeat domain,,Histone-fold,Initiator binding domain,TATA box binding protein associated factor (TAF)	.	GO:0005634,GO:0051090,GO:0046982,GO:0006352	PF07571, PF10416, PF02969	2.60E-08; 9.30E-13; 8.00E-09	TAF6 C-termil HEAT repeat domain; Transcription-initiator D-binding domain IBD; TATA box binding protein associated factor (TAF)
TMU_00000024	,WD40-repeat-containing domain superfamily	.	GO:0005515	.	.	.
TMU_00000025	Armadillo-type fold	.	GO:0005488	.	.	.
TMU_00000026	.	.	.	.	.	.
TMU_00000027	,Thioredoxin-like superfamily,Thioredoxin domain	.	GO:0045454	PF00085	1.6e-10	Thioredoxin
TMU_00000031	Bromodomain-like superfamily,Bromodomain,,Bromodomain, conserved site	.	GO:0005515	PF00439	7.4e-20	Bromodomain
TMU_00000032	PTPA superfamily,,Phosphotyrosyl phosphatase activator, PTPA	5.2.1.8	GO:0019211	PF03095	5.4e-96	Phosphotyrosyl phosphate activator (PTPA) protein
TMU_00000034	Sel1-like repeat,Tetratricopeptide-like helical domain superfamily,,Protein kinase-like domain superfamily	.	GO:0005515	PF08238, PF08238, PF08238	0.3; 240; 1.10E-05	Sel1 repeat; Sel1 repeat; Sel1 repeat
TMU_00000035	,Thioredoxin-like superfamily,Thioredoxin domain	.	GO:0045454	PF00085	4e-06	Thioredoxin
TMU_00000036	Serine/threonine-specific protein phosphatase/bis(5-nucleosyl)-tetraphosphatase,,Calcineurin-like phosphoesterase domain, ApaH type,Metallo-dependent phosphatase-like	3.1.3.16	GO:0016787	PF00149	3.2e-15	Calcineurin-like phosphoesterase
TMU_00000037	.	.	.	.	.	.
TMU_00000038	Protein phosphatase 2A, regulatory B subunit, B56,Armadillo-like helical,,Armadillo-type fold	.	GO:0000159,GO:0007165,GO:0019888,GO:0005488	PF01603	1.7e-86	Protein phosphatase 2A regulatory B subunit (B56 family)
TMU_00000039	,IBR domain	.	.	PF01485	2.3e-07	IBR domain, a half RING-finger domain
TMU_00000040	Sel1-like repeat,Tetratricopeptide-like helical domain superfamily,	.	GO:0005515	PF08238, PF08238, PF08238	2.60E-04; 2.10E-05; 1.50E-04	Sel1 repeat; Sel1 repeat; Sel1 repeat
TMU_00000041	,Pectin lyase fold/virulence factor,Parallel beta-helix repeat,Galactose-binding-like domain superfamily,Bromodomain,Bromodomain-like superfamily	.	GO:0005515	PF00439	3.1e-14	Bromodomain
TMU_00000042	.	.	.	.	.	.
TMU_00000043	Concanavalin A-like lectin/glucanase domain superfamily,Domain of unknown function DUF4704,WD40-repeat-containing domain superfamily,PH-BEACH domain,	.	GO:0005515	PF15787	2.5e-16	Domain of unknown function (DUF4704)
TMU_00000046	Leucine-rich repeat domain superfamily,HECT domain,,Leucine-rich repeat,HECT, E3 ligase catalytic domain	.	GO:0004842,GO:0005515	PF13516, PF00632	0.0019; 8.50E-13	Leucine Rich repeat; HECT-domain (ubiquitin-transferase)
TMU_00000048	Ankyrin repeat-containing domain superfamily,Ankyrin repeat-containing domain,Ankyrin repeat	.	GO:0005515	PF12796, PF12796, PF12796	2.00E-07; 2.90E-16; 9.00E-11	Ankyrin repeats (3 copies); Ankyrin repeats (3 copies); Ankyrin repeats (3 copies)
TMU_00000055	Armadillo-type fold,,Rapamycin-insensitive companion of mTOR, N-terminal domain,Rapamycin-insensitive companion of mTOR, domain 5,Rapamycin-insensitive companion of mTOR, domain 4	.	GO:0005488	PF14664, PF14668, PF14663	2.00E-09; 7.70E-13; 8.40E-07	Rapamycin-insensitive companion of mTOR, N-term; Rapamycin-insensitive companion of mTOR, domain 5; Rapamycin-insensitive companion of mTOR RasGEF_N domain
TMU_00000056	Multi antimicrobial extrusion protein	.	GO:0006855,GO:0015238,GO:0015297,GO:0016020,GO:0055085	PF01554	4e-15	MatE
TMU_00000057	,Methyladenine glycosylase,DNA glycosylase	3.2.2.20	GO:0006284,GO:0008725,GO:0003824,GO:0006281	PF03352	2.3e-68	Methyladenine glycosylase
TMU_00000059	.	.	.	.	.	.
TMU_00000060	Vacuolar sorting protein 39/Transforming growth factor beta receptor-associated domain 2	.	.	PF10367	6.4e-10	Vacuolar sorting protein 39 domain 2
TMU_00000062	.	.	.	.	.	.
TMU_00000063	,GDP-mannose 4,6-dehydratase,NAD(P)-binding domain superfamily,NAD(P)-binding domain	4.2.1.47	GO:0008446,GO:0019673	PF16363	3e-147	GDP-mannose 4,6 dehydratase
TMU_00000064	Metal-dependent hydrolase, composite domain superfamily,,Metal-dependent hydrolase,Amidohydrolase-related,Adenine deaminase,Adenine deaminase C-terminal domain	3.5.4.2	GO:0016810,GO:0016787,GO:0000034,GO:0006146	PF01979, PF01979, PF13382	8.70E-07; 1.40E-05; 1.60E-43	Amidohydrolase family; Amidohydrolase family; Adenine deamise C-termil domain
TMU_00000065	.	.	.	.	.	.
TMU_00000067	,Helicase superfamily 1/2, ATP-binding domain, DinG/Rad3-type,DEAD2	3.6.4.12	GO:0005524,GO:0003677,GO:0004003,GO:0005524	PF06733	4.6e-11	DEAD_2
TMU_00000069	.	.	.	.	.	.
TMU_00000070	Rad1/Rec1/Rad17,Cell cycle checkpoint protein, Rad1,	3.1.11.2	GO:0000077,GO:0005634	PF02144	1.3e-23	Repair protein Rad1/Rec1/Rad17
TMU_00000072	.	.	.	.	.	.
TMU_00000073	Nucleic acid-binding, OB-fold,Translation protein SH3-like domain superfamily,Ribosomal protein L2, C-terminal,Endoplasmic reticulum vesicle transporter, C-terminal,Ribosomal Proteins L2, RNA binding domain,Ribosomal protein L2,,Ribosomal protein L2, domain 2,Ribosomal protein L2, domain 3,Ribosomal protein L2, conserved site	.	GO:0003735,GO:0005840,GO:0006412,GO:0003735,GO:0005622,GO:0005840,GO:0006412	PF03947, PF07970, PF00181, PF13850	1.90E-39; 2.80E-09; 1.30E-15; 1.10E-12	Ribosomal Proteins L2, C-termil domain; Endoplasmic reticulum vesicle transporter; Ribosomal Proteins L2, R binding domain; Endoplasmic Reticulum-Golgi Intermediate Compartment (ERGIC)
TMU_00000074	,Legume-like lectin,Concanavalin A-like lectin/glucanase domain superfamily	.	GO:0016020	PF03388	9e-08	Legume-like lectin family
TMU_00000075	Protein kinase domain,Protein kinase-like domain superfamily,WD40-repeat-containing domain superfamily,,Serine/threonine-protein kinase, active site	2.7.11.1	GO:0004672,GO:0005524,GO:0006468,GO:0005515,GO:0004672,GO:0006468	PF00069	2e-14	Protein kise domain
TMU_00000076	Rho GTPase activation protein,,Ras GTPase-activating domain	.	GO:0007165,GO:0043087	.	.	.
TMU_00000077	Nucleoporin, NSP1-like, C-terminal,RNA-binding domain superfamily,RNA recognition motif domain,,Nucleotide-binding alpha-beta plait domain superfamily	.	GO:0003676	PF05064, PF00076	1.50E-07; 1.00E-18	Nsp1-like C-termil region; R recognition motif. (a.k.a. RRM, RBD, or RNP domain)
TMU_00000081	,Zinc finger, RING-type, conserved site,Zinc finger, RING/FYVE/PHD-type,Zinc finger, RING-type	.	.	PF13920	2.2e-08	Zinc finger, C3HC4 type (RING finger)
TMU_00000082	Sirtuin family,Sirtuin family, catalytic core domain,,DHS-like NAD/FAD-binding domain superfamily,Sirtuin, class I,Sirtuin, catalytic core small domain superfamily	.	GO:0070403,GO:0008270,GO:0017136	PF02146	5.9e-53	Sir2 family
TMU_00000083	Reticulon	.	.	PF02453	1.5e-11	Reticulon
TMU_00000084	Leucine-rich repeat domain superfamily,Leucine rich repeat 5,	.	.	PF13306, PF13306	1.80E-08; 4.70E-24	Leucine rich repeats (6 copies); Leucine rich repeats (6 copies)
TMU_00000087	.	.	.	.	.	.
TMU_00000088	,LSM domain superfamily,LSM domain, eukaryotic/archaea-type	.	.	PF01423	1.9e-08	LSM domain
TMU_00000089	.	.	.	.	.	.
TMU_00000090	,Restriction endonuclease type II-like,ERCC1/RAD10/SWI10 family	.	GO:0003684,GO:0004519,GO:0005634,GO:0006281	PF03834	1.6e-31	Binding domain of D repair protein Ercc1 (rad10/Swi10)
TMU_00000091	DNA/RNA-binding protein Kin17, conserved domain,,KIN17, WH-like domain superfamily,Zinc finger C2H2 superfamily	.	.	PF10357	1e-29	Domain of Kin17 curved D-binding protein
TMU_00000092	Ribonuclease Z/Hydroxyacylglutathione hydrolase-like,Metallo-beta-lactamase	.	.	PF12706	1e-27	Beta-lactamase superfamily domain
TMU_00000093	.	.	.	.	.	.
TMU_00000094	.	.	.	.	.	.
TMU_00000096	WD40/YVTN repeat-like-containing domain superfamily,WD40 repeat, conserved site,,WD40 repeat,WD40-repeat-containing domain superfamily,WD40-repeat-containing domain	.	GO:0005515	PF00400, PF00400	0.0022; 0.0027	WD domain, G-beta repeat; WD domain, G-beta repeat
TMU_00000098	.	.	.	.	.	.
TMU_00000099	.	.	.	.	.	.
TMU_00000102	.	.	.	.	.	.
TMU_00000104	AP complex, mu/sigma subunit,Longin-like domain superfamily,,Adaptor protein complex, sigma subunit	.	GO:0015031	PF01217	9.9e-42	Clathrin adaptor complex small chain
TMU_00000105	LIS1 homology motif,FGFR1 oncogene partner (FOP), N-terminal dimerisation domain,	.	GO:0005515,GO:0005815,GO:0034453	PF09398	5.8e-11	FOP N termil dimerisation domain
TMU_00000106	.	.	.	.	.	.
TMU_00000107	.	.	.	.	.	.
TMU_00000108	Armadillo-type fold	.	GO:0005488	.	.	.
TMU_00000109	,Small GTP-binding protein domain,Small GTPase superfamily, Ras-type,P-loop containing nucleoside triphosphate hydrolase,Small GTPase superfamily	.	GO:0005525,GO:0005525,GO:0007165,GO:0016020,GO:0003924,GO:0005525	PF00071	1.6e-30	Ras family
TMU_00000110	.	.	.	.	.	.
TMU_00000111	.	.	.	.	.	.
TMU_00000113	Protein kinase domain,Protein kinase-like domain superfamily,	.	GO:0004672,GO:0005524,GO:0006468	PF00069	1.6e-19	Protein kise domain
TMU_00000114	,Small GTPase superfamily, ARF/SAR type,Small GTPase superfamily, ARF type,P-loop containing nucleoside triphosphate hydrolase	.	GO:0005525,GO:0005525,GO:0005622	PF00025	1.5e-35	ADP-ribosylation factor family
TMU_00000115	Ribosomal protein S8,,Ribosomal protein S8 superfamily	.	GO:0003735,GO:0005840,GO:0006412	PF00410	8e-21	Ribosomal protein S8
TMU_00000116	Phosphatidylinositol 3-/4-kinase, catalytic domain superfamily,Armadillo-type fold,Protein kinase-like domain superfamily,,FATC domain,Phosphatidylinositol 3-/4-kinase, catalytic domain,PIK-related kinase	2.7.11.1	GO:0016301,GO:0005488,GO:0005515	PF00454, PF02260	5.70E-34; 1.60E-08	Phosphatidylinositol 3- and 4-kise; FATC domain
TMU_00000117	WD40/YVTN repeat-like-containing domain superfamily,,WD40 repeat,WD40-repeat-containing domain superfamily	.	GO:0005515	PF00400	0.019	WD domain, G-beta repeat
TMU_00000118	,Leucine-rich repeat domain superfamily,Leucine rich repeat 5	.	.	PF13306, PF13306	0.0022; 3.10E-26	Leucine rich repeats (6 copies); Leucine rich repeats (6 copies)
TMU_00000119	Legume-like lectin,,U2 auxiliary factor small subunit,RNA recognition motif domain,Nucleotide-binding alpha-beta plait domain superfamily,Concanavalin A-like lectin/glucanase domain superfamily,RNA-binding domain superfamily	.	GO:0016020,GO:0000398,GO:0003723,GO:0089701,GO:0003676	PF03388	1.5e-19	Legume-like lectin family
TMU_00000120	,Peptidase C1A, papain C-terminal,Papain-like cysteine peptidase superfamily	.	GO:0006508,GO:0008234	PF00112, PF00112	7.70E-09; 2.40E-09	Papain family cysteine protease; Papain family cysteine protease
TMU_00000121	Arp2/3 complex subunit 2/4,Actin-related protein 2/3 complex subunit 2,	.	GO:0005885,GO:0015629,GO:0030041,GO:0030833,GO:0034314,GO:0005885,GO:0015629,GO:0030833,GO:0034314	PF04045	2.6e-53	Arp2/3 complex, 34 kD subunit p34-Arc
TMU_00000122	Arp2/3 complex subunit 2/4,Actin-related protein 2/3 complex subunit 2,	.	GO:0005885,GO:0015629,GO:0030041,GO:0030833,GO:0034314,GO:0005885,GO:0015629,GO:0030833,GO:0034314	PF04045	2.6e-53	Arp2/3 complex, 34 kD subunit p34-Arc
TMU_00000124	Armadillo-type fold,,Armadillo-like helical	.	GO:0005488	.	.	.
TMU_00000125	.	.	.	.	.	.
TMU_00000126	,Tryptophan synthase beta subunit-like PLP-dependent enzyme,Pyridoxal-phosphate dependent enzyme	4.3.1.19	.	PF00291	3.8e-77	Pyridoxal-phosphate dependent enzyme
TMU_00000127	.	.	.	.	.	.
TMU_00000128	Protein kinase domain,Uncharacterised protein family UPF0574,,Protein kinase, ATP binding site,Protein kinase-like domain superfamily,Serine/threonine-protein kinase, active site	2.7.11.1	GO:0004672,GO:0005524,GO:0006468,GO:0005524,GO:0004672,GO:0006468	PF10631, PF00069, PF00069	2.60E-04; 2.60E-11; 9.20E-20	Protein of unknown function (DUF2477); Protein kise domain; Protein kise domain
TMU_00000130	EF-hand domain pair	.	.	.	.	.
TMU_00000131	Acyl-CoA N-acyltransferase,GNAT domain,Bromodomain,,Bromodomain-like superfamily	2.3.1.48	GO:0005515	PF00439, PF13673	2.00E-16; 8.40E-08	Bromodomain; Acetyltransferase (GT) domain
TMU_00000132	Sugar phosphate transporter domain,	.	.	PF03151	6.4e-11	Triose-phosphate Transporter family
TMU_00000133	.	.	.	.	.	.
TMU_00000135	,Tubulin-tyrosine ligase/Tubulin polyglutamylase	.	GO:0006464	PF03133	1e-06	Tubulin-tyrosine ligase family
TMU_00000136	Ras guanine-nucleotide exchange factor catalytic domain superfamily,Ras guanine-nucleotide exchange factors catalytic domain,,Ras-like guanine nucleotide exchange factor, N-terminal,Ras guanine nucleotide exchange factor domain superfamily	.	GO:0005085,GO:0007264	PF00617, PF00618	4.30E-30; 1.60E-08	RasGEF domain; RasGEF N-termil motif
TMU_00000137	Transcriptional coactivator Hfi1/Transcriptional adapter 1	.	GO:0070461	PF12767	4.2e-09	Transcriptiol regulator of R polII, SAGA, subunit
TMU_00000138	EF-Hand 1, calcium-binding site,,EF-hand domain,EF-hand domain pair	.	GO:0005509	PF13499	3.6e-12	EF-hand domain pair
TMU_00000139	Dynein regulatory complex protein 1, C-terminal,	.	.	PF14775, PF14772	1.90E-17; 8.40E-13	Sperm tail C-termil domain; Sperm tail
TMU_00000140	,Glucokinase	2.7.1.2	GO:0004340,GO:0005524,GO:0005536,GO:0006096,GO:0051156	PF02685	1.7e-23	Glucokise
TMU_00000141	,Quinoprotein alcohol dehydrogenase-like superfamily,WD40 repeat,WD40/YVTN repeat-like-containing domain superfamily,WD40-repeat-containing domain	.	GO:0005515	.	.	.
TMU_00000142	,Six-hairpin glycosidase superfamily,Glycogen debranching enzyme, central domain,Glycoside hydrolase superfamily,Glycogen debranching enzyme, C-terminal,Glycogen debranching enzyme, glucanotransferase domain	3.2.1.33, 2.4.1.25	GO:0003824	PF14702, PF06202, PF14701	8.30E-31; 3.00E-108; 6.50E-128	Central domain of human glycogen debranching enzyme; Amylo-alpha-1,6-glucosidase; Glycogen debranching enzyme, glucanotransferase domain
TMU_00000143	Ankyrin repeat,Ankyrin repeat-containing domain,Ankyrin repeat-containing domain superfamily	.	GO:0005515	PF12796	2.2e-10	Ankyrin repeats (3 copies)
TMU_00000144	WD40-repeat-containing domain superfamily,WD40 repeat,WD40/YVTN repeat-like-containing domain superfamily	.	GO:0005515	.	.	.
TMU_00000145	Armadillo-like helical,Clathrin/coatomer adaptor, adaptin-like, N-terminal,Armadillo-type fold,Clathrin adaptor, beta-adaptin, appendage, Ig-like subdomain,Clathrin adaptor, appendage, Ig-like subdomain superfamily	.	GO:0006886,GO:0016192,GO:0030117,GO:0005488,GO:0006886,GO:0016192	PF01602, PF01602	5.90E-17; 1.70E-60	Adaptin N termil region; Adaptin N termil region
TMU_00000146	,Integral membrane protein EMC3/TMCO1-like	.	GO:0016020	PF01956	5.5e-18	Integral membrane protein DUF106
TMU_00000147	,Calreticulin/calnexin, P domain superfamily,Calreticulin/calnexin,Concanavalin A-like lectin/glucanase domain superfamily	.	GO:0005509,GO:0005515,GO:0005509,GO:0005783,GO:0006457,GO:0051082	PF00262	8.8e-123	Calreticulin family
TMU_00000148	RNA recognition motif domain,Nucleotide-binding alpha-beta plait domain superfamily,RNA-binding domain superfamily,	.	GO:0003676	PF00076	4.1e-16	R recognition motif. (a.k.a. RRM, RBD, or RNP domain)
TMU_00000149	,Small GTPase superfamily,Small GTP-binding protein domain,P-loop containing nucleoside triphosphate hydrolase	.	GO:0003924,GO:0005525,GO:0005525	PF00071	8.7e-20	Ras family
TMU_00000151	PAS domain superfamily,,PAS domain	.	.	PF13188	0.00011	PAS domain
TMU_00000152	.	.	.	.	.	.
TMU_00000153	Translin-associated factor X-interacting protein 1, N-terminal,	.	.	PF15739	4.4e-17	Translin-associated factor X-interacting N-terminus
TMU_00000154	Sec1-like, domain 2,,Sec1-like protein,Sec1-like superfamily	2.5.1.17	GO:0006904,GO:0016192	PF00995	1.6e-54	Sec1 family
TMU_00000155	WD40 repeat,WD40 repeat, conserved site,,WD40-repeat-containing domain superfamily,WD40/YVTN repeat-like-containing domain superfamily,WD40-repeat-containing domain,G-protein beta WD-40 repeat	.	GO:0005515	PF00400, PF00400, PF00400, PF00400, PF00400, PF00400, PF00400	9.50E-05; 1.30E-06; 0.14; 0.018; 3.10E-04; 1.50E-06; 6.90E-09	WD domain, G-beta repeat; WD domain, G-beta repeat; WD domain, G-beta repeat; WD domain, G-beta repeat; WD domain, G-beta repeat; WD domain, G-beta repeat; WD domain, G-beta repeat
TMU_00000157	B9 domain	.	.	PF07162	1.2e-52	Ciliary basal body-associated, B9 protein
TMU_00000158	,Protein kinase-like domain superfamily	.	.	.	.	.
TMU_00000159	.	.	.	.	.	.
TMU_00000161	WD40-repeat-containing domain superfamily,WD40/YVTN repeat-like-containing domain superfamily	.	GO:0005515	.	.	.
TMU_00000162	RNA recognition motif domain,RNA recognition motif domain, eukaryote,CNOT4, RNA recognition motif,,RNA-binding domain superfamily,Nucleotide-binding alpha-beta plait domain superfamily	.	GO:0003676	PF00076	1.2e-06	R recognition motif. (a.k.a. RRM, RBD, or RNP domain)
TMU_00000163	.	.	.	.	.	.
TMU_00000164	,DNA polymerase A,DNA-directed DNA polymerase, family A, palm domain	2.7.7.7	GO:0003887,GO:0006261,GO:0003677,GO:0003887,GO:0006260	PF00476	4.1e-57	D polymerase family A
TMU_00000165	.	.	.	.	.	.
TMU_00000166	WD40/YVTN repeat-like-containing domain superfamily,WD40-repeat-containing domain superfamily,WD40 repeat,WD40-repeat-containing domain,Tetratricopeptide-like helical domain superfamily	.	GO:0005515	PF00400	0.12	WD domain, G-beta repeat
TMU_00000167	.	.	.	.	.	.
TMU_00000168	Ribosomal protein L25/L23,Nucleotide-binding alpha-beta plait domain superfamily,Ribosomal protein L23/L15e core domain superfamily	.	GO:0003735,GO:0005840,GO:0006412,GO:0003735,GO:0005622,GO:0005840,GO:0006412	PF00276	1.1e-10	Ribosomal protein L23
TMU_00000169	Zinc finger, RING-type,,Vacuolar sorting protein 39/Transforming growth factor beta receptor-associated domain 2	.	.	PF10367	2.3e-06	Vacuolar sorting protein 39 domain 2
TMU_00000171	EF-hand domain,EF-hand domain pair,EF-Hand 1, calcium-binding site,	.	GO:0005509	PF13499, PF13499	1.70E-12; 2.30E-14	EF-hand domain pair; EF-hand domain pair
TMU_00000173	SH3 domain,,SH3-like domain superfamily	.	GO:0005515	.	.	.
TMU_00000174	Zinc finger, RING/FYVE/PHD-type,SAP domain superfamily,SAP domain,,Zinc finger, MIZ-type	.	GO:0008270	PF02891, PF02037	1.40E-15; 2.20E-09	MIZ/SP-RING zinc finger; SAP domain
TMU_00000175	.	.	.	.	.	.
TMU_00000176	.	.	.	.	.	.
TMU_00000177	,Growth arrest-specific protein 8 domain	.	GO:0031514,GO:0048870	PF13851	2.3e-54	Growth-arrest specific micro-tubule binding
TMU_00000178	Winged helix-like DNA-binding domain superfamily,Initiator binding domain	.	.	PF10416	5.1e-18	Transcription-initiator D-binding domain IBD
TMU_00000179	.	.	.	.	.	.
TMU_00000180	Adaptor protein complex AP-2, alpha subunit,Armadillo-like helical,Coatomer/calthrin adaptor appendage, C-terminal subdomain,Clathrin/coatomer adaptor, adaptin-like, N-terminal,Armadillo-type fold	.	GO:0015031,GO:0016020,GO:0035615,GO:0072583,GO:0006886,GO:0016192,GO:0030117,GO:0005488	PF01602, PF01602	1.80E-13; 2.10E-21	Adaptin N termil region; Adaptin N termil region
TMU_00000181	.	.	.	.	.	.
TMU_00000183	,WD40-repeat-containing domain superfamily	.	GO:0005515	.	.	.
TMU_00000185	EF-hand domain,,EF-hand domain pair	.	GO:0005509	.	.	.
TMU_00000186	AMP-dependent synthetase/ligase,,Rossmann-like alpha/beta/alpha sandwich fold	.	GO:0003824,GO:0008152	PF00501	2.2e-23	AMP-binding enzyme
TMU_00000188	,Protein kinase-like domain superfamily,Protein kinase, ATP binding site	.	GO:0005524	.	.	.
TMU_00000189	.	.	.	.	.	.
TMU_00000190	Protein kinase domain,Serine/threonine-protein kinase, active site,,Protein kinase-like domain superfamily	2.7.11.1	GO:0004672,GO:0005524,GO:0006468,GO:0004672,GO:0006468	PF00069	3e-45	Protein kise domain
TMU_00000191	WD40 repeat,WD40/YVTN repeat-like-containing domain superfamily,,WD40-repeat-containing domain,WD40 repeat, conserved site,Coatomer, WD associated region,Coatomer beta' subunit (COPB2),WD40-repeat-containing domain superfamily	.	GO:0005515,GO:0005198,GO:0006886,GO:0016192,GO:0030117	PF00400, PF00400, PF00400, PF04053	0.013; 0.022; 7.70E-06; 7.30E-107	WD domain, G-beta repeat; WD domain, G-beta repeat; WD domain, G-beta repeat; Coatomer WD associated region
TMU_00000192	,Sec7 domain,Pleckstrin homology domain,Sec7, C-terminal domain superfamily,PH-like domain superfamily,Sec7 domain superfamily	.	GO:0005086,GO:0032012	PF00169, PF01369	4.50E-11; 9.10E-38	PH domain; Sec7 domain
TMU_00000193	HAD-superfamily hydrolase, subfamily IIB,HAD superfamily,HAD-like superfamily,Phosphomannomutase,	5.4.2.8	GO:0004615,GO:0005737,GO:0009298	PF03332	3e-91	Eukaryotic phosphomannomutase
TMU_00000194	,Histone H2A, C-terminal domain,Histone H2A conserved site,Histone-fold,Histone H2A,Histone H2A/H2B/H3	.	GO:0046982,GO:0000786,GO:0003677,GO:0005634,GO:0000786,GO:0003677	PF16211, PF00125	9.90E-16; 3.00E-17	C-terminus of histone H2A; Core histone H2A/H2B/H3/H4
TMU_00000197	Ribonuclease HII/HIII domain,Ribonuclease H2, subunit A,,Ribonuclease H superfamily,Ribonuclease H-like superfamily,Ribonuclease HII, helix-loop-helix cap domain superfamily	3.1.26.4	GO:0004523,GO:0016070,GO:0003676,GO:0004523	PF01351	3.4e-41	Ribonuclease HII
TMU_00000198	,Myeloid leukemia factor	.	.	PF10248	3.8e-07	Myelodysplasia-myeloid leukemia factor 1-interacting protein
TMU_00000199	Protein kinase-like domain superfamily,Protein kinase domain,Protein kinase, ATP binding site,	.	GO:0004672,GO:0005524,GO:0006468,GO:0005524	PF00069	1.2e-11	Protein kise domain
TMU_00000200	,Armadillo-type fold,Armadillo-like helical,HEAT, type 2	.	GO:0005488	.	.	.
TMU_00000202	,Axonemal dynein light chain	2.4.99.18	.	PF10211	2e-59	Axonemal dynein light chain
TMU_00000203	,Protein kinase A anchor protein, nuclear localisation signal domain,Cyclic phosphodiesterase	.	.	PF10469	1.5e-10	AKAP7 2'5' R ligase-like domain
TMU_00000204	.	.	.	PF03999	8.2e-32	Microtubule associated protein (MAP65/ASE1 family)
TMU_00000205	,Protein kinase-like domain superfamily	.	.	.	.	.
TMU_00000206	tRNA-splicing ligase RtcB-like superfamily,tRNA-splicing ligase, RtcB	.	GO:0006396,GO:0008452	PF01139, PF01139	2.50E-83; 8.50E-09	tR-splicing ligase RtcB; tR-splicing ligase RtcB
TMU_00000208	.	.	.	.	.	.
TMU_00000209	Nucleotide-binding alpha-beta plait domain superfamily,RNA-binding domain superfamily,,RNA recognition motif domain	2.7.7.19	GO:0003676	PF00076	1e-18	R recognition motif. (a.k.a. RRM, RBD, or RNP domain)
TMU_00000210	,P-loop containing nucleoside triphosphate hydrolase	.	.	.	.	.
TMU_00000212	,EamA domain	.	GO:0016020,GO:0016021	PF00892, PF00892	9.20E-08; 2.20E-06	EamA-like transporter family; EamA-like transporter family
TMU_00000213	,Dynein heavy chain, domain-2	.	.	PF08393	1.2e-24	Dynein heavy chain, N-termil region 2
TMU_00000214	Helix-hairpin-helix motif,,DNA glycosylase,HhH-GPD domain,Helix-turn-helix, base-excision DNA repair, C-terminal,Endonuclease III-like protein 1	4.2.99.18	GO:0003677,GO:0003824,GO:0006281,GO:0006284,GO:0003906,GO:0005634,GO:0006281,GO:0006285,GO:0019104	PF00633, PF00730	6.90E-07; 1.50E-22	Helix-hairpin-helix motif; HhH-GPD superfamily base excision D repair protein
TMU_00000215	Ubiquitin domain,,Ubiquitin-like domain superfamily	.	GO:0005515	PF00240	5.3e-11	Ubiquitin family
TMU_00000216	,Transcription factor 25	.	.	PF04910	9.3e-10	Transcriptiol repressor TCF25
TMU_00000217	.	.	.	.	.	.
TMU_00000218	.	.	.	.	.	.
TMU_00000219	Elongator complex protein 1,,WD40/YVTN repeat-like-containing domain superfamily	.	GO:0002098,GO:0033588,GO:0005515	PF04762, PF04762	7.20E-10; 9.70E-29	IKI3 family; IKI3 family
TMU_00000221	.	.	.	.	.	.
TMU_00000223	,Sperm-tail PG-rich repeat	.	.	PF07004	0.47	Sperm-tail PG-rich repeat
TMU_00000224	,Immunoglobulin-like fold,Growth factor receptor cysteine-rich domain superfamily	.	.	.	.	.
TMU_00000225	Zinc finger, RING/FYVE/PHD-type,Zinc finger, MIZ-type,	.	GO:0008270	PF02891	1.5e-16	MIZ/SP-RING zinc finger
TMU_00000228	Armadillo-type fold,Armadillo-like helical,Protein phosphatase 2A, regulatory B subunit, B56	.	GO:0005488,GO:0000159,GO:0007165,GO:0019888	PF01603	2.5e-41	Protein phosphatase 2A regulatory B subunit (B56 family)
TMU_00000229	WD40 repeat,WD40/YVTN repeat-like-containing domain superfamily,,Translation initiation factor, beta propellor-like domain	.	GO:0005515	PF08662, PF00400	1.00E-04; 0.0014	Eukaryotic translation initiation factor eIF2A; WD domain, G-beta repeat
TMU_00000230	.	.	.	.	.	.
TMU_00000231	,Glycoside hydrolase family 20, catalytic domain,Glycoside hydrolase superfamily,Beta-hexosaminidase, bacterial type, N-terminal,Beta-hexosaminidase-like, domain 2,Beta-hexosaminidase	3.2.1.52	GO:0004553,GO:0005975,GO:0004563,GO:0005975	PF00728, PF02838	1.80E-29; 8.40E-19	Glycosyl hydrolase family 20, catalytic domain; Glycosyl hydrolase family 20, domain 2
TMU_00000232	.	.	.	.	.	.
TMU_00000234	,Cyclin-like,Cyclin, N-terminal,Cyclin-like superfamily	.	.	PF00134	4.1e-21	Cyclin, N-termil domain
TMU_00000235	.	.	.	.	.	.
TMU_00000237	,Protein kinase-like domain superfamily	.	.	.	.	.
TMU_00000238	Protein kinase domain,Protein kinase, ATP binding site,,Protein kinase-like domain superfamily	.	GO:0004672,GO:0005524,GO:0006468,GO:0005524	PF00069	2e-15	Protein kise domain
TMU_00000240	Intra-flagellar transport protein 57,	.	.	PF10498, PF10498	2.20E-25; 1.70E-39	Intra-flagellar transport protein 57; Intra-flagellar transport protein 57
TMU_00000241	,von Willebrand factor A-like domain superfamily	.	.	.	.	.
TMU_00000242	.	.	.	.	.	.
TMU_00000243	Palmitoyltransferase, DHHC domain,	2.3.1.225	.	PF01529	5.9e-21	DHHC palmitoyltransferase
TMU_00000244	,Glycosyl transferase, family 35,Glycogen/starch/alpha-glucan phosphorylase	2.4.1.1	GO:0005975,GO:0008184,GO:0004645,GO:0005975,GO:0030170	PF00343	1.3e-292	Carbohydrate phosphorylase
TMU_00000245	,Leucine rich repeat 5,Leucine-rich repeat domain superfamily	.	.	PF13306	9.3e-18	Leucine rich repeats (6 copies)
TMU_00000251	Ribonuclease H-like superfamily,Ribonuclease H superfamily,Ribonuclease CAF1	3.1.13.4	GO:0003676	PF04857, PF04857	5.40E-12; 2.20E-08	CAF1 family ribonuclease; CAF1 family ribonuclease
TMU_00000253	Spatacsin, C-terminal domain	.	.	PF14649	3.4e-44	Spatacsin C-terminus
TMU_00000254	C2 domain,,C2 domain superfamily	.	.	PF00168, PF00168, PF00168	4.70E-07; 3.90E-11; 6.80E-09	C2 domain; C2 domain; C2 domain
TMU_00000255	Amino acid transporter, transmembrane domain	.	.	PF01490	2.6e-17	Transmembrane amino acid transporter protein
TMU_00000256	.	.	.	.	.	.
TMU_00000257	,Amino acid permease/ SLC12A domain,Amino acid/polyamine transporter I	.	GO:0016020,GO:0055085,GO:0016020,GO:0022857,GO:0055085	PF00324	1.7e-67	Amino acid permease
TMU_00000258	,Vps52	.	.	PF04129	3.4e-70	Vps52 / Sac2 family
TMU_00000260	.	.	.	.	.	.
TMU_00000261	.	.	.	.	.	.
TMU_00000263	,U box domain,Ubiquitin conjugation factor E4, core,Zinc finger, RING/FYVE/PHD-type	.	GO:0004842,GO:0016567,GO:0000151,GO:0006511,GO:0016567,GO:0034450	PF04564, PF10408	9.10E-14; 4.40E-28	U-box domain; Ubiquitin elongating factor core
TMU_00000264	.	.	.	.	.	.
TMU_00000265	.	.	.	.	.	.
TMU_00000266	,Thioredoxin-like superfamily	.	.	.	.	.
TMU_00000267	Protein kinase domain,,Protein kinase-like domain superfamily	.	GO:0004672,GO:0005524,GO:0006468	PF00069	1.4e-10	Protein kise domain
TMU_00000269	.	.	.	.	.	.
TMU_00000271	Leucine-rich repeat,,Leucine-rich repeat domain superfamily,Leucine-rich repeat, typical subtype	4.6.1.1	GO:0005515	.	.	.
TMU_00000272	,Cyclin-like superfamily,Cyclin, C-terminal domain,Cyclin-like,Cyclin, N-terminal	.	GO:0005634	PF02984, PF00134	2.60E-11; 1.80E-28	Cyclin, C-termil domain; Cyclin, N-termil domain
TMU_00000273	,Zinc finger, RING-type,Zinc finger C2H2-type,Zinc finger, RING/FYVE/PHD-type	.	GO:0003676	.	.	.
TMU_00000274	Ankyrin repeat-containing domain,Ankyrin repeat-containing domain superfamily,SKP1/BTB/POZ domain superfamily,Ankyrin repeat	.	GO:0005515	PF12796	3.1e-12	Ankyrin repeats (3 copies)
TMU_00000275	Protein O-mannosyl-transferase, C-terminal four TM domain	.	.	PF16192	1.3e-20	C-termil four TMM region of protein-O-mannosyltransferase
TMU_00000276	Armadillo-type fold,Rapamycin-insensitive companion of mTOR, domain 5,Rapamycin-insensitive companion of mTOR, N-terminal domain,	.	GO:0005488	PF14668, PF14664	5.10E-09; 1.50E-08	Rapamycin-insensitive companion of mTOR, domain 5; Rapamycin-insensitive companion of mTOR, N-term
TMU_00000277	Legume-like lectin,,Concanavalin A-like lectin/glucanase domain superfamily	.	GO:0016020	PF03388	1.5e-11	Legume-like lectin family
TMU_00000278	Leucine-rich repeat,Leucine-rich repeat domain superfamily,	.	GO:0005515	PF13516, PF13516, PF13516, PF13516, PF13516	0.024; 0.02; 0.28; 0.11; 0.0097	Leucine Rich repeat; Leucine Rich repeat; Leucine Rich repeat; Leucine Rich repeat; Leucine Rich repeat
TMU_00000279	LysM domain superfamily,,Protein kinase-like domain superfamily,LysM domain,Lysozyme-like domain superfamily	3.5.1.28	.	PF01476, PF01476	2.90E-10; 7.40E-14	LysM domain; LysM domain
TMU_00000284	.	.	.	.	.	.
TMU_00000285	Oxysterol-binding protein superfamily,,Oxysterol-binding protein	.	.	PF01237	2e-38	Oxysterol-binding protein
TMU_00000286	Transcriptional coactivator Hfi1/Transcriptional adapter 1	.	GO:0070461	PF12767	4.6e-14	Transcriptiol regulator of R polII, SAGA, subunit
TMU_00000289	,Histone H2A conserved site,Histone H2A, C-terminal domain,Histone H2A,Histone H2A/H2B/H3,Histone-fold	.	GO:0000786,GO:0003677,GO:0005634,GO:0000786,GO:0003677,GO:0046982	PF16211, PF00125	3.90E-16; 3.00E-17	C-terminus of histone H2A; Core histone H2A/H2B/H3/H4
TMU_00000290	AH/BAR domain superfamily,	.	.	.	.	.
TMU_00000291	.	.	.	.	.	.
TMU_00000292	,Multi antimicrobial extrusion protein	.	GO:0006855,GO:0015238,GO:0015297,GO:0016020,GO:0055085	PF01554	1.6e-07	MatE
TMU_00000293	.	.	.	.	.	.
TMU_00000294	,Glycoside hydrolase superfamily,Glycosyl hydrolase, family 13, catalytic domain	.	GO:0003824,GO:0005975	PF00128	2.9e-12	Alpha amylase, catalytic domain
TMU_00000295	Protein kinase domain,,Protein kinase, ATP binding site,Protein kinase-like domain superfamily	.	GO:0004672,GO:0005524,GO:0006468,GO:0005524	PF00069	1.6e-09	Protein kise domain
TMU_00000296	Kelch-type beta propeller,	.	GO:0005515	PF13418, PF13418	4.60E-04; 4.90E-06	Galactose oxidase, central domain; Galactose oxidase, central domain
TMU_00000297	Armadillo-type fold	.	GO:0005488	.	.	.
TMU_00000299	.	.	.	.	.	.
TMU_00000300	Phospholipase B-like,	.	.	PF04916	1.3e-26	Phospholipase B
TMU_00000301	Zinc finger C2H2 superfamily,,U1-C, C2H2-type zinc finger	.	GO:0008270	PF06220	1.6e-06	U1 zinc finger
TMU_00000302	Thioredoxin-like superfamily,,Endoplasmic reticulum resident protein 29, C-terminal domain superfamily	.	.	.	.	.
TMU_00000303	.	.	.	.	.	.
TMU_00000304	,PIH1 domain	.	.	PF08190	8.8e-05	pre-R processing PIH1/Nop17
TMU_00000305	.	.	.	.	.	.
TMU_00000306	,CH domain superfamily,CH-like domain in sperm protein	.	.	PF06294	6.8e-24	CH-like domain in sperm protein
TMU_00000307	Histone H2A/H2B/H3,,Histone H2B,Histone-fold	.	GO:0000786,GO:0003677,GO:0046982	PF00125	1.7e-18	Core histone H2A/H2B/H3/H4
TMU_00000308	,Histone H2A conserved site,Histone H2A, C-terminal domain,Histone H2A,Histone H2A/H2B/H3,Histone-fold	.	GO:0000786,GO:0003677,GO:0005634,GO:0000786,GO:0003677,GO:0046982	PF16211, PF00125	3.90E-16; 3.00E-17	C-terminus of histone H2A; Core histone H2A/H2B/H3/H4
TMU_00000309	,ATP-grasp fold, subdomain 1,Pyruvate/Phosphoenolpyruvate kinase-like domain superfamily,PEP-utilising enzyme, mobile domain,Phosphohistidine domain superfamily	2.7.9.1	GO:0005524,GO:0003824,GO:0016310,GO:0016772	PF00391	6.4e-06	PEP-utilising enzyme, mobile domain
TMU_00000310	CRM1 C-terminal domain,Armadillo-type fold,Exportin-1/Importin-beta-like,Armadillo-like helical	.	GO:0005488	PF08767, PF08389	4.60E-44; 3.60E-21	CRM1 C termil; Exportin 1-like protein
TMU_00000311	.	.	.	.	.	.
TMU_00000312	,RNA recognition motif domain,RNA-binding domain superfamily,Nucleotide-binding alpha-beta plait domain superfamily	.	GO:0003676	PF00076	1.4e-21	R recognition motif. (a.k.a. RRM, RBD, or RNP domain)
TMU_00000313	,Protein of unknown function DUF1712, fungi	.	.	PF08217	0.00013	Fungal domain of unknown function (DUF1712)
TMU_00000314	,Protein kinase-like domain superfamily,Serine-threonine/tyrosine-protein kinase, catalytic domain	.	GO:0004672,GO:0006468	PF07714	1.1e-07	Protein tyrosine kise
TMU_00000315	Protein kinase-like domain superfamily,Tyrosine-protein kinase, catalytic domain,Protein kinase, ATP binding site,Armadillo-type fold,Serine-threonine/tyrosine-protein kinase, catalytic domain,,Armadillo-like helical	.	GO:0004713,GO:0006468,GO:0005524,GO:0005488,GO:0004672,GO:0006468	PF07714	1.7e-07	Protein tyrosine kise
TMU_00000319	RNA polymerase, subunit omega/K/RPB6,RNA polymerase subunit, RPB6/omega,,Archaeal RpoK/eukaryotic RPB6 RNA polymerase subunit,Armadillo-type fold,MIF4G-like, type 3,RPB6/omega subunit-like superfamily,MIF4G-like domain superfamily,DNA-directed RNA polymerase, 14-18kDa subunit, conserved site	2.7.7.6	GO:0003677,GO:0003899,GO:0006351,GO:0005488,GO:0003723,GO:0005515	PF02854, PF02854, PF01192	2.20E-07; 1.70E-06; 8.40E-15	MIF4G domain; MIF4G domain; R polymerase Rpb6
TMU_00000320	Carbohydrate binding module family 20,,Glycoside hydrolase, family 77,Immunoglobulin-like fold,Glycoside hydrolase superfamily,Carbohydrate-binding-like fold	2.4.1.25	GO:2001070,GO:0004134,GO:0005975,GO:0030246	PF02446, PF00686, PF00686	8.00E-27; 3.60E-13; 8.20E-09	4-alpha-glucanotransferase; Starch binding domain; Starch binding domain
TMU_00000321	Nin one binding (NOB1) Zn-ribbon-like,,Ribonuclease, PIN domain,NOB1 zinc finger-like superfamily	.	.	PF08772, PF17146	3.10E-18; 9.20E-18	Nin one binding (NOB1) Zn-ribbon like; PIN domain of ribonuclease
TMU_00000323	,Ras-like guanine nucleotide exchange factor, N-terminal	.	.	.	.	.
TMU_00000324	.	.	.	.	.	.
TMU_00000325	40S ribosomal protein S11, N-terminal,Ribosomal protein S17/S11,,Ribosomal protein S17, archaeal/eukaryotic,Nucleic acid-binding, OB-fold,Ribosomal protein S17, conserved site	.	GO:0003735,GO:0005622,GO:0005840,GO:0006412	PF16205, PF00366	1.00E-26; 3.30E-28	Ribosomal_S17 N-termil; Ribosomal protein S17
TMU_00000326	Leucine-rich repeat,,Leucine-rich repeat domain superfamily	4.6.1.1	GO:0005515	PF14580	1.5e-12	Leucine-rich repeat
TMU_00000329	,Synaptobrevin	.	GO:0016021,GO:0016192	PF00957	3.5e-15	Syptobrevin
TMU_00000330	WD40-repeat-containing domain superfamily,WD40-repeat-containing domain,WD40 repeat,WD40 repeat, conserved site,WD40/YVTN repeat-like-containing domain superfamily	.	GO:0005515	PF00400, PF00400	0.081; 0.16	WD domain, G-beta repeat; WD domain, G-beta repeat
TMU_00000331	,WD40 repeat, conserved site,WD40 repeat,WD40/YVTN repeat-like-containing domain superfamily,Domain of unknown function DUF4704,WD40-repeat-containing domain,WD40-repeat-containing domain superfamily	.	GO:0005515	PF15787	7.2e-17	Domain of unknown function (DUF4704)
TMU_00000333	,Protein kinase-like domain superfamily,Protein kinase, ATP binding site	.	GO:0005524	.	.	.
TMU_00000336	.	.	.	.	.	.
TMU_00000337	.	.	.	.	.	.
TMU_00000338	Major facilitator superfamily,Major facilitator superfamily domain,MFS transporter superfamily,	.	GO:0016021,GO:0055085	PF07690	4.1e-34	Major Facilitator Superfamily
TMU_00000339	Ankyrin repeat-containing domain,Ankyrin repeat,Ankyrin repeat-containing domain superfamily	.	GO:0005515	PF12796	1.6e-14	Ankyrin repeats (3 copies)
TMU_00000340	,SANT/Myb domain,Myb domain,Homeobox-like domain superfamily,Myb-like domain	.	GO:0003677	PF00249, PF00249	2.50E-13; 7.40E-10	Myb-like D-binding domain; Myb-like D-binding domain
TMU_00000342	.	.	.	.	.	.
TMU_00000343	Ankyrin repeat-containing domain superfamily,Ankyrin repeat,Ankyrin repeat-containing domain,,Chibby family	.	GO:0005515	PF12796, PF12796, PF13637, PF14645	6.30E-15; 1.70E-10; 5.80E-09; 2.00E-06	Ankyrin repeats (3 copies); Ankyrin repeats (3 copies); Ankyrin repeats (many copies); Chibby family
TMU_00000344	Mitochondrial carrier protein,Mitochondrial substrate/solute carrier,Mitochondrial carrier domain superfamily	.	GO:0055085	PF00153, PF00153, PF00153	6.60E-20; 2.90E-21; 5.10E-14	Mitochondrial carrier protein; Mitochondrial carrier protein; Mitochondrial carrier protein
TMU_00000346	Frag1/DRAM/Sfk1	.	.	PF10277	1.5e-08	Frag1/DRAM/Sfk1 family
TMU_00000347	Protein kinase-like domain superfamily,Tetratricopeptide-like helical domain superfamily,Sel1-like repeat,	.	GO:0005515	PF08238, PF08238, PF08238, PF08238, PF08238, PF08238	0.033; 0.039; 0.28; 0.022; 0.27; 0.31	Sel1 repeat; Sel1 repeat; Sel1 repeat; Sel1 repeat; Sel1 repeat; Sel1 repeat
TMU_00000348	,Protein kinase domain,Protein kinase-like domain superfamily	.	GO:0004672,GO:0005524,GO:0006468	PF00069, PF00069	4.60E-29; 9.90E-13	Protein kise domain; Protein kise domain
TMU_00000349	Translation initiation factor IF6,	.	GO:0042256,GO:0043022	PF01912	2.6e-70	eIF-6 family
TMU_00000350	.	.	.	.	.	.
TMU_00000351	,IQ motif, EF-hand binding site	.	GO:0005515	.	.	.
TMU_00000352	Papain-like cysteine peptidase superfamily,,Ubiquitin specific protease domain,Ubiquitin-like domain superfamily,Peptidase C19, ubiquitin-specific peptidase, DUSP domain,Peptidase C19, ubiquitin carboxyl-terminal hydrolase,DUSP-like superfamily,Ubiquitin specific protease, conserved site	3.4.19.12	GO:0004843,GO:0016579,GO:0036459,GO:0006511,GO:0036459	PF00443, PF06337	9.30E-33; 1.50E-16	Ubiquitin carboxyl-termil hydrolase; DUSP domain
TMU_00000353	High mobility group box domain superfamily	.	.	.	.	.
TMU_00000364	NADP-dependent oxidoreductase domain,NADP-dependent oxidoreductase domain superfamily	1.1.1.21, 1.1.1.65	.	PF00248	2.8e-14	Aldo/keto reductase family
TMU_00000365	Transmembrane protein 43 family	.	.	PF07787	1.4e-30	Transmembrane protein 43
TMU_00000367	,Small GTPase superfamily,P-loop containing nucleoside triphosphate hydrolase	.	GO:0003924,GO:0005525	PF00071	4.8e-09	Ras family
TMU_00000368	TAF6, C-terminal HEAT repeat domain,,Armadillo-type fold	.	GO:0005634,GO:0051090,GO:0005488	PF07571	3.3e-13	TAF6 C-termil HEAT repeat domain
TMU_00000370	.	.	.	.	.	.
TMU_00000371	Ribonuclease H-like superfamily,DNA-directed DNA polymerase, family B,,DNA-directed DNA polymerase, family B, exonuclease domain,DNA-directed DNA polymerase, family B, multifunctional domain,DNA-directed DNA polymerase, family B, conserved site,DNA polymerase, palm domain superfamily,Ribonuclease H superfamily,DNA polymerase alpha, zinc finger domain superfamily,Zinc finger, DNA-directed DNA poly…	2.7.7.7	GO:0000166,GO:0003676,GO:0003887,GO:0000166,GO:0003677,GO:0003676,GO:0001882,GO:0003887,GO:0006260	PF03104, PF00136, PF00136, PF00136, PF08996	1.10E-17; 1.10E-28; 6.10E-46; 3.70E-08; 3.00E-07	D polymerase family B, exonuclease domain; D polymerase family B; D polymerase family B; D polymerase family B; D Polymerase alpha zinc finger
TMU_00000372	FAM177 family,	.	.	PF14774	9.7e-10	FAM177 family
TMU_00000374	Bromodomain-like superfamily,,Bromodomain,P-loop containing nucleoside triphosphate hydrolase	.	GO:0005515	PF00439	3.6e-05	Bromodomain
TMU_00000375	.	.	.	.	.	.
TMU_00000376	Protein kinase-like domain superfamily,Protein kinase domain,,Protein kinase, ATP binding site	.	GO:0004672,GO:0005524,GO:0006468,GO:0005524	PF00069	2.7e-07	Protein kise domain
TMU_00000387	Ribosomal protein L11/L12,Ribosomal protein L11, C-terminal domain superfamily,Ribosomal protein L11, C-terminal,Ribosomal protein L11, N-terminal,Ribosomal protein L11/L12, N-terminal domain superfamily	.	GO:0003735,GO:0005840,GO:0006412	PF00298, PF03946	4.80E-15; 8.60E-15	Ribosomal protein L11, R binding domain; Ribosomal protein L11, N-termil domain
TMU_00000388	.	.	.	.	.	.
TMU_00000389	Ankyrin repeat,Ankyrin repeat-containing domain superfamily,Ankyrin repeat-containing domain	.	GO:0005515	.	.	.
TMU_00000390	.	.	.	.	.	.
TMU_00000391	Bromodomain-like superfamily,P-loop containing nucleoside triphosphate hydrolase,,Small GTP-binding protein domain,Small GTPase superfamily	.	GO:0005515,GO:0005525,GO:0003924,GO:0005525	PF00071	2.1e-38	Ras family
TMU_00000392	,Chibby family,Cyclin-like superfamily	.	.	PF14645	1.6e-06	Chibby family
TMU_00000393	Dynein heavy chain domain,,Dynein heavy chain, AAA module D4,P-loop containing nucleoside triphosphate hydrolase,Dynein heavy chain, coiled coil stalk,Dynein heavy chain, domain-2	.	GO:0003777,GO:0007018,GO:0030286	PF03028, PF12780, PF12775, PF12777, PF08393	2.80E-111; 7.00E-61; 2.10E-39; 4.20E-28; 4.00E-64	Dynein heavy chain and region D6 of dynein motor; P-loop containing dynein motor region D4; P-loop containing dynein motor region D3; Microtubule-binding stalk of dynein motor; Dynein heavy chain, N-termil region 2
TMU_00000397	Target SNARE coiled-coil homology domain,	.	.	.	.	.
TMU_00000398	Protein kinase-like domain superfamily,Protein kinase domain,	.	GO:0004672,GO:0005524,GO:0006468	PF00069	2.3e-18	Protein kise domain
TMU_00000399	,Peptidase M48	3.4.24.84	GO:0004222,GO:0006508	PF01435	1.8e-26	Peptidase family M48
TMU_00000400	,ATPase, AAA-type, core,Replication factor C, C-terminal,P-loop containing nucleoside triphosphate hydrolase,AAA+ ATPase domain,DNA polymerase III, clamp loader complex, gamma/delta/delta subunit, C-terminal	2.7.7.7	GO:0005524,GO:0003677,GO:0006260	PF00004, PF08542	1.90E-13; 1.60E-14	ATPase family associated with various cellular activities (AAA); Replication factor C C-termil domain
TMU_00000401	Glycosyltransferase 61	.	GO:0016757	PF04577	1e-28	Protein of unknown function (DUF563)
TMU_00000402	Leucine rich repeat 5,,Leucine-rich repeat domain superfamily	.	.	PF13306	9.1e-23	Leucine rich repeats (6 copies)
TMU_00000405	Armadillo-like helical,Armadillo-type fold	.	GO:0005488	.	.	.
TMU_00000406	Inner centromere protein, ARK-binding domain,	.	.	PF03941	4.5e-13	Inner centromere protein, ARK binding region
TMU_00000407	,Quinoprotein alcohol dehydrogenase-like superfamily,WD40 repeat,WD40/YVTN repeat-like-containing domain superfamily,WD40-repeat-containing domain	.	GO:0005515	PF00400, PF00400	0.03; 0.0052	WD domain, G-beta repeat; WD domain, G-beta repeat
TMU_00000408	,TRIC channel	.	GO:0005261,GO:0015672,GO:0016020	PF05197	2.3e-10	TRIC channel
TMU_00000409	.	.	.	.	.	.
TMU_00000410	.	.	.	.	.	.
TMU_00000411	,Protein kinase-like domain superfamily	.	.	.	.	.
TMU_00000412	,Palmitoyltransferase, DHHC domain	2.3.1.225	.	PF01529	6e-22	DHHC palmitoyltransferase
TMU_00000413	Pre-mRNA 3'-end-processing endonuclease polyadenylation factor C-term,Ribonuclease Z/Hydroxyacylglutathione hydrolase-like,,Zn-dependent metallo-hydrolase, RNA specificity domain,Metallo-beta-lactamase,Beta-Casp domain	.	.	PF11718, PF07521, PF16661, PF10996	1.60E-15; 2.30E-14; 4.70E-17; 9.00E-23	Pre-mR 3'-end-processing endonuclease polyadenylation factor C-term; Zn-dependent metallo-hydrolase R specificity domain; Metallo-beta-lactamase superfamily domain; Beta-Casp domain
TMU_00000414	,PPM-type phosphatase domain,PPM-type phosphatase domain superfamily,PPM-type phosphatase, divalent cation binding	3.1.3.16	GO:0003824,GO:0043169	PF00481	6.7e-48	Protein phosphatase 2C
TMU_00000415	Protein of unknown function DUF872, transmembrane	.	.	PF05915	3.5e-06	Eukaryotic protein of unknown function (DUF872)
TMU_00000416	.	.	.	.	.	.
TMU_00000417	.	.	.	.	.	.
TMU_00000418	.	.	.	.	.	.
TMU_00000419	MT-A70-like,,S-adenosyl-L-methionine-dependent methyltransferase,DNA methylase, N-6 adenine-specific, conserved site	.	GO:0003676,GO:0008168,GO:0032259	PF05063	2.2e-34	MT-A70
TMU_00000421	.	.	.	.	.	.
TMU_00000422	.	.	.	.	.	.
TMU_00000423	,Sec1-like protein,Sec1-like superfamily,Sec1-like, domain 2	.	GO:0006904,GO:0016192	PF00995	1.3e-55	Sec1 family
TMU_00000424	,S-adenosyl-L-methionine-dependent methyltransferase,mRNA (guanine-N(7))-methyltransferase domain,Palmitoyltransferase, DHHC domain	2.3.1.225, 2.1.1.56	.	PF03291, PF01529	2.70E-62; 1.60E-16	mR capping enzyme; DHHC palmitoyltransferase
TMU_00000425	,WASH1, WAHD domain	.	.	PF11945	9.1e-34	WAHD domain of WASH complex
TMU_00000426	Armadillo-like helical,Armadillo-type fold	.	GO:0005488	.	.	.
TMU_00000428	Winged helix-like DNA-binding domain superfamily,E2F/DP family, winged-helix DNA-binding domain,Winged helix DNA-binding domain superfamily	.	GO:0003700,GO:0005667,GO:0006355	PF02319	3.9e-08	E2F/DP family winged-helix D-binding domain
TMU_00000429	ABT1/ESF2, RNA recognition motif,RNA-binding domain superfamily,,Nucleotide-binding alpha-beta plait domain superfamily	.	GO:0003676	.	.	.
TMU_00000430	Serine incorporator/TMS membrane protein	.	GO:0016020	PF03348, PF03348	2.30E-21; 8.90E-33	Serine incorporator (Serinc); Serine incorporator (Serinc)
TMU_00000433	Exostosin-like,	.	GO:0006486,GO:0016757	PF03016	3.2e-07	Exostosin family
TMU_00000436	Cleavage/polyadenylation specificity factor, A subunit, C-terminal,WD40-repeat-containing domain superfamily,WD40/YVTN repeat-like-containing domain superfamily	.	GO:0003676,GO:0005634,GO:0005515	PF03178	1.4e-21	CPSF A subunit region
TMU_00000437	RNA recognition motif domain,,RNA-binding domain superfamily,Nucleotide-binding alpha-beta plait domain superfamily	.	GO:0003676	PF00076	1.5e-14	R recognition motif. (a.k.a. RRM, RBD, or RNP domain)
TMU_00000438	Ribonuclease Z/Hydroxyacylglutathione hydrolase-like,,Metallo-beta-lactamase	.	.	PF00753	6.6e-06	Metallo-beta-lactamase superfamily
TMU_00000440	.	.	.	.	.	.
TMU_00000441	RNA recognition motif domain,SKP1/BTB/POZ domain superfamily,,Nucleotide-binding alpha-beta plait domain superfamily,RNA-binding domain superfamily	.	GO:0003676	PF00076	3.7e-07	R recognition motif. (a.k.a. RRM, RBD, or RNP domain)
TMU_00000445	.	.	.	.	.	.
TMU_00000446	Glycosyltransferase 61	.	GO:0016757	PF04577	8.2e-08	Protein of unknown function (DUF563)
TMU_00000447	.	.	.	.	.	.
TMU_00000448	ATPase, V0 complex, c/d subunit,V-type ATP synthase subunit C-like,ATPase, V0 complex, subunit d	.	GO:0015078,GO:0015991,GO:0033179	PF01992	6e-84	ATP synthase (C/AC39) subunit
TMU_00000449	.	4.99.1.1	.	.	.	.
TMU_00000450	Heat shock protein 70 family,,Heat shock protein 70, conserved site	2.7.1.2	.	PF00012	4e-23	Hsp70 protein
TMU_00000451	.	.	.	.	.	.
TMU_00000452	Regulator of chromosome condensation 1/beta-lactamase-inhibitor protein II	.	.	.	.	.
TMU_00000454	.	.	.	.	.	.
TMU_00000455	Papain-like cysteine peptidase superfamily,Ubiquitin specific protease, conserved site,,TRAF-like,Ubiquitin carboxyl-terminal hydrolase, C-terminal,Ubiquitin specific protease domain,Peptidase C19, ubiquitin carboxyl-terminal hydrolase	3.4.19.12	GO:0006511,GO:0036459,GO:0005515,GO:0016579,GO:0036459	PF14533, PF00443	5.60E-13; 9.10E-48	Ubiquitin-specific protease C-termil; Ubiquitin carboxyl-termil hydrolase
TMU_00000456	HECT domain,HECT, E3 ligase catalytic domain,	2.3.2.26	GO:0004842	PF00632	1.3e-60	HECT-domain (ubiquitin-transferase)
TMU_00000457	Ankyrin repeat-containing domain superfamily,Ankyrin repeat-containing domain,,Ankyrin repeat	.	GO:0005515	PF13637, PF12796	6.00E-08; 1.10E-09	Ankyrin repeats (many copies); Ankyrin repeats (3 copies)
TMU_00000458	,MFS transporter superfamily	.	.	.	.	.
TMU_00000459	HECT domain,,HECT, E3 ligase catalytic domain	2.3.2.26	GO:0004842	PF00632	6.9e-60	HECT-domain (ubiquitin-transferase)
TMU_00000461	Golgi apparatus membrane protein TVP15	.	.	PF08507	2.2e-07	COPI associated protein
TMU_00000463	P-loop containing nucleoside triphosphate hydrolase,,Small GTP-binding protein domain,Small GTPase superfamily	.	GO:0005525,GO:0003924,GO:0005525	PF00071	8.9e-29	Ras family
TMU_00000479	Protein kinase domain,Protein kinase-like domain superfamily,,Protein kinase, ATP binding site	.	GO:0004672,GO:0005524,GO:0006468,GO:0005524	PF00069	3.3e-16	Protein kise domain
TMU_00000481	,Glutathione peroxidase,Thioredoxin-like superfamily	1.11.1.9	GO:0004602,GO:0006979,GO:0055114	PF00255	4.2e-37	Glutathione peroxidase
TMU_00000482	Beta-hexosaminidase-like, domain 2,Beta-hexosaminidase, bacterial type, N-terminal	3.2.1.52	.	PF02838	7.5e-09	Glycosyl hydrolase family 20, domain 2
TMU_00000484	Immunoglobulin-like fold,,Beta-Galactosidase/glucuronidase domain superfamily,Glycosyl hydrolases family 2, sugar binding domain,Galactose-binding-like domain superfamily,Glycoside hydrolase superfamily	3.2.1.25	GO:0004553,GO:0005975	PF02837	2.8e-06	Glycosyl hydrolases family 2, sugar binding domain
TMU_00000485	Glycoside hydrolase superfamily,Beta-Galactosidase/glucuronidase domain superfamily,,Galactose-binding-like domain superfamily,Immunoglobulin-like fold	3.2.1.25	.	.	.	.
TMU_00000486	.	.	.	.	.	.
TMU_00000487	Sec23/Sec24, trunk domain,,Zinc finger, Sec23/Sec24-type,Zinc finger, Sec23/Sec24-type superfamily,von Willebrand factor A-like domain superfamily	.	GO:0006886,GO:0006888,GO:0030127,GO:0006886,GO:0006888,GO:0008270,GO:0030127	PF04811, PF04810	1.70E-23; 1.70E-07	Sec23/Sec24 trunk domain; Sec23/Sec24 zinc finger
TMU_00000492	PPM-type phosphatase domain,PPM-type phosphatase domain superfamily	3.1.3.16	GO:0003824	PF00481	4e-37	Protein phosphatase 2C
TMU_00000498	,Galactose-binding-like domain superfamily,RNA-binding domain superfamily	.	GO:0003676	.	.	.
TMU_00000500	Carbohydrate/puine kinase, PfkB, conserved site,,Ribokinase-like,Carbohydrate kinase PfkB	2.7.1.20	GO:0016773	PF00294	1.1e-36	pfkB family carbohydrate kise
TMU_00000501	Ubiquitin-conjugating enzyme/RWD-like,Ubiquitin-conjugating enzyme, active site,,Ubiquitin-conjugating enzyme E2	2.3.2.23	.	PF00179	3.5e-32	Ubiquitin-conjugating enzyme
TMU_00000502	Protein of unknown function DUF2451, C-terminal,	.	.	PF10474	1.3e-30	Protein of unknown function C-terminus (DUF2451)
TMU_00000503	HSP20-like chaperone,,Tetratricopeptide-like helical domain superfamily	.	GO:0005515	.	.	.
TMU_00000504	Leucine-rich repeat,,PPM-type phosphatase domain superfamily,Leucine-rich repeat domain superfamily,Leucine-rich repeat, typical subtype,PPM-type phosphatase domain	3.1.3.16	GO:0005515,GO:0003824	PF13855, PF00481	3.70E-07; 1.30E-40	Leucine rich repeat; Protein phosphatase 2C
TMU_00000505	Protein kinase, ATP binding site,Armadillo-type fold,,Protein kinase-like domain superfamily,Protein kinase domain,Tyrosine-protein kinase, catalytic domain	.	GO:0005524,GO:0005488,GO:0004672,GO:0005524,GO:0006468,GO:0004713,GO:0006468	PF00069	4.5e-08	Protein kise domain
TMU_00000506	.	.	.	.	.	.
TMU_00000507	Alpha/Beta hydrolase fold	.	.	.	.	.
TMU_00000508	Thioredoxin domain,,Thioredoxin-like superfamily,Thioredoxin, conserved site	5.3.4.1	GO:0045454	PF00085	6.3e-18	Thioredoxin
TMU_00000510	Ribosomal protein L14 superfamily,Ribosomal protein L14P,Ribosomal protein L14P, conserved site	.	GO:0003735,GO:0005840,GO:0006412	PF00238	3e-33	Ribosomal protein L14p/L23e
TMU_00000511	,Vesicle transport v-SNARE, N-terminal,Vesicle transport v-SNARE, N-terminal domain superfamily,SNARE	.	GO:0006886,GO:0016020,GO:0016020,GO:0016192	PF05008	4.3e-09	Vesicle transport v-SRE protein N-terminus
TMU_00000513	Vesicle transport v-SNARE, N-terminal domain superfamily,,Vesicle transport v-SNARE, N-terminal,SNARE	.	GO:0006886,GO:0016020,GO:0016020,GO:0016192	PF05008	4.3e-09	Vesicle transport v-SRE protein N-terminus
TMU_00000514	AMP-binding, conserved site,AMP-dependent synthetase/ligase,	6.2.1.3	GO:0003824,GO:0008152	PF00501	3e-77	AMP-binding enzyme
TMU_00000515	Serpin superfamily,Serpin domain,,Serpin, conserved site	.	.	PF00079	2.3e-19	Serpin (serine protease inhibitor)
TMU_00000516	Solute carrier family 13,	.	GO:0005215,GO:0006814,GO:0016020,GO:0055085	PF00939	1e-76	Sodium:sulfate symporter transmembrane region
TMU_00000517	.	.	.	.	.	.
TMU_00000519	.	.	.	.	.	.
TMU_00000520	.	.	.	.	.	.
TMU_00000521	.	.	.	.	.	.
TMU_00000522	Alpha/Beta hydrolase fold,Lecithin:cholesterol/phospholipid:diacylglycerol acyltransferase	2.3.1.158	GO:0006629,GO:0008374	PF02450	7.6e-32	Lecithin:cholesterol acyltransferase
TMU_00000523	.	.	.	.	.	.
TMU_00000524	Nucleotide-diphospho-sugar transferases,Nucleotide-diphospho-sugar transferase	.	.	PF03407	4.2e-30	Nucleotide-diphospho-sugar transferase
TMU_00000525	Armadillo-like helical,Armadillo-type fold	.	GO:0005488	.	.	.
TMU_00000528	.	.	.	.	.	.
TMU_00000533	,Peptidase S54, rhomboid domain,Rhomboid-like superfamily	.	GO:0004252,GO:0016021	PF01694	2.2e-21	Rhomboid family
TMU_00000534	,Replication termination factor 2, RING-finger,Zinc finger, RING/FYVE/PHD-type	.	.	PF04641	1.6e-29	Rtf2 RING-finger
TMU_00000536	Armadillo-like helical,Armadillo-type fold	.	GO:0005488	.	.	.
TMU_00000537	,Thioredoxin domain,Thioredoxin-like superfamily	.	GO:0045454	PF00085	8.6e-08	Thioredoxin
TMU_00000538	Tetratricopeptide-like helical domain superfamily,Tetratricopeptide repeat,Tetratricopeptide repeat-containing domain,	.	GO:0005515	PF14938	1.6e-30	Soluble NSF attachment protein, SP
TMU_00000539	.	.	.	.	.	.
TMU_00000540	.	.	.	.	.	.
TMU_00000541	,WD40/YVTN repeat-like-containing domain superfamily,RNA recognition motif domain,Nucleotide-binding alpha-beta plait domain superfamily,WD40-repeat-containing domain superfamily,WD40 repeat,Protein kinase-like domain superfamily,Protein kinase domain,RNA-binding domain superfamily	.	GO:0005515,GO:0003676,GO:0004672,GO:0005524,GO:0006468	PF00076, PF00069	8.40E-09; 7.90E-12	R recognition motif. (a.k.a. RRM, RBD, or RNP domain); Protein kise domain
TMU_00000542	UAA transporter,	.	GO:0055085	PF08449	1.5e-17	UAA transporter family
TMU_00000543	Regulator of chromosome condensation, RCC1,Regulator of chromosome condensation 1/beta-lactamase-inhibitor protein II	.	.	PF00415	3.9e-07	Regulator of chromosome condensation (RCC1) repeat
TMU_00000544	.	.	.	.	.	.
TMU_00000545	,Dedicator of cytokinesis, C-terminal	2.7.11.1	.	PF06920	1.5e-12	Dock homology region 2
TMU_00000546	NAD(P)-binding domain superfamily,,GDP-mannose 3,5-epimerase,NAD-dependent epimerase/dehydratase	.	GO:0047918,GO:0051287,GO:0003824,GO:0050662	PF01370	8.6e-46	D dependent epimerase/dehydratase family
TMU_00000547	Protein kinase-like domain superfamily,,Protein kinase domain,Serine/threonine-protein kinase, active site	2.7.11.1	GO:0004672,GO:0005524,GO:0006468,GO:0004672,GO:0006468	PF00069	1.5e-42	Protein kise domain
TMU_00000549	Armadillo-type fold	.	GO:0005488	.	.	.
TMU_00000550	von Willebrand factor, type A,U box domain,,von Willebrand factor A-like domain superfamily,Zinc finger, RING/FYVE/PHD-type,Ubiquitin-conjugating enzyme E2,Ubiquitin-conjugating enzyme/RWD-like	.	GO:0004842,GO:0016567	PF04564, PF13519, PF00179	2.70E-10; 2.90E-13; 2.30E-28	U-box domain; von Willebrand factor type A domain; Ubiquitin-conjugating enzyme
TMU_00000552	Ankyrin repeat-containing domain superfamily,Ankyrin repeat-containing domain,Ankyrin repeat	.	GO:0005515	PF12796	1.9e-13	Ankyrin repeats (3 copies)
TMU_00000553	,Inositol monophosphatase-like,Inositol monophosphatase, metal-binding site	3.1.3.7	GO:0046854	PF00459	5.8e-31	Inositol monophosphatase family
TMU_00000554	,Zinc-binding ribosomal protein,Ribosomal protein L44e	.	GO:0006412,GO:0003735,GO:0005622,GO:0005840,GO:0006412	PF00935	2.6e-23	Ribosomal protein L44
TMU_00000555	.	.	.	.	.	.
TMU_00000556	TM2 domain	.	.	PF05154	2.8e-13	TM2 domain
TMU_00000557	HAD hydrolase, subfamily IA,Phosphoglycolate phosphatase-like, domain 2,HAD-like superfamily,,HAD superfamily	3.1.3.18, 3.8.1.2	GO:0008152,GO:0016787	PF13419	9.9e-29	Haloacid dehalogese-like hydrolase
TMU_00000558	Tetratricopeptide-like helical domain superfamily,,Tetratricopeptide repeat,Tetratricopeptide repeat-containing domain	.	GO:0005515	PF14559	2e-06	Tetratricopeptide repeat
TMU_00000559	EF-hand domain,,EF-hand domain pair	.	GO:0005509	.	.	.
TMU_00000560	.	.	.	.	.	.
TMU_00000561	Six-hairpin glycosidase superfamily,Metal-independent alpha-mannosidase,Six-hairpin glycosidase-like superfamily	.	GO:0003824	PF06824	3.2e-165	Metal-independent alpha-mannosidase (GH125)
TMU_00000562	.	.	.	.	.	.
TMU_00000563	DNA/RNA helicase, ATP-dependent, DEAH-box type, conserved site,Helicase superfamily 1/2, ATP-binding domain, DinG/Rad3-type,DEAD2,Helicase-like, DEXD box c2 type,	3.6.4.12	GO:0005524,GO:0003677,GO:0004003,GO:0005524,GO:0004003,GO:0016818	PF06733	2.8e-42	DEAD_2
TMU_00000566	Armadillo-type fold,HEAT, type 2,Armadillo-like helical	.	GO:0005488	.	.	.
TMU_00000567	,Armadillo-type fold	.	GO:0005488	.	.	.
TMU_00000569	,DnaJ domain,HSP40/DnaJ peptide-binding,Chaperone J-domain superfamily,Chaperone DnaJ, C-terminal	.	GO:0006457,GO:0051082	PF01556, PF00226	2.50E-26; 5.10E-19	DJ C termil domain; DJ domain
TMU_00000571	ENTH domain,,ENTH/VHS	.	.	PF01417	3.4e-05	ENTH domain
TMU_00000572	Winged helix-like DNA-binding domain superfamily,Initiator binding domain,Winged helix DNA-binding domain superfamily,IBP39, C-terminal domain superfamily,Initiator binding protein 39kDa, C-terminal	.	.	PF10416, PF11422	1.20E-10; 3.60E-42	Transcription-initiator D-binding domain IBD; Initiator binding protein 39 kDa
TMU_00000573	EF-hand domain,EF-Hand 1, calcium-binding site,EF-hand domain pair,	.	GO:0005509	PF13499, PF13499	1.20E-13; 6.80E-14	EF-hand domain pair; EF-hand domain pair
TMU_00000574	.	.	.	.	.	.
TMU_00000575	.	.	.	.	.	.
TMU_00000576	Armadillo-type fold,Stromalin conservative domain,,Armadillo-like helical,STAG	.	GO:0005488	PF08514	3.7e-06	STAG domain
TMU_00000577	EF-hand domain pair,	.	.	.	.	.
TMU_00000580	Myb domain,SANT/Myb domain,,Homeobox-like domain superfamily	.	GO:0003677	PF00249, PF00249	2.10E-07; 2.10E-10	Myb-like D-binding domain; Myb-like D-binding domain
TMU_00000582	.	.	.	.	.	.
TMU_00000583	Ribosomal protein S19e, conserved site,Ribosomal protein S19e,Winged helix DNA-binding domain superfamily,Ribosomal protein S19e domain superfamily	.	GO:0003735,GO:0005622,GO:0005840,GO:0006412,GO:0003735,GO:0005840,GO:0006412	PF01090	9.8e-50	Ribosomal protein S19e
TMU_00000584	Protein kinase domain,Protein kinase-like domain superfamily,	.	GO:0004672,GO:0005524,GO:0006468	PF00069	7.1e-11	Protein kise domain
TMU_00000585	.	.	.	.	.	.
TMU_00000586	,RNA helicase UPF1, UPF2-interacting domain,Helicase superfamily 1/2, ATP-binding domain,P-loop containing nucleoside triphosphate hydrolase	.	GO:0000184,GO:0003677,GO:0004386,GO:0005524,GO:0005737,GO:0008270	PF13087, PF09416, PF13086	1.90E-54; 9.00E-40; 1.20E-25	AAA domain; R helicase (UPF2 interacting domain); AAA domain
TMU_00000587	,RNA-binding domain superfamily	.	GO:0003676	.	.	.
TMU_00000588	Nonaspanin (TM9SF)	.	GO:0016021	PF02990	6.9e-07	Endomembrane protein 70
TMU_00000589	.	2.4.1.69	.	.	.	.
TMU_00000590	Cation efflux transmembrane domain superfamily,Cation efflux protein	.	GO:0006812,GO:0008324,GO:0016021,GO:0055085	PF01545	6.6e-18	Cation efflux family
TMU_00000592	Sec1-like protein,,Sec1-like superfamily,Sec1-like, domain 2	.	GO:0006904,GO:0016192	PF00995	1.1e-58	Sec1 family
TMU_00000593	Armadillo-type fold	.	GO:0005488	.	.	.
TMU_00000594	.	.	.	.	.	.
TMU_00000595	ADF-H/Gelsolin-like domain superfamily,Actin-depolymerising factor homology domain,	.	GO:0003779,GO:0005622	PF00241	3.4e-17	Cofilin/tropomyosin-type actin-binding protein
TMU_00000596	Nucleolar pre-ribosomal-associated protein 1, N-terminal,Armadillo-type fold,Nucleolar pre-ribosomal-associated protein 1, C-terminal domain	.	GO:0005488	PF11707, PF16201	2.50E-08; 3.40E-36	Ribosome 60S biogenesis N-termil; Nucleolar pre-ribosomal-associated protein 1
TMU_00000598	EF-hand domain pair,	.	.	.	.	.
TMU_00000599	Tc1-like transposase, DDE domain,	.	.	PF13358	3.6e-07	DDE superfamily endonuclease
TMU_00000600	,Small-subunit processome, Utp14	.	GO:0006364,GO:0032040	PF04615	5.1e-91	Utp14 protein
TMU_00000602	Nucleotide-binding alpha-beta plait domain superfamily,RNA-binding domain superfamily,Zinc finger, CCCH-type superfamily,Zinc finger, CCCH-type,U2 auxiliary factor small subunit,RNA recognition motif domain	.	GO:0003676,GO:0046872,GO:0000398,GO:0003723,GO:0089701	PF00642	1e-05	Zinc finger C-x8-C-x5-C-x3-H type (and similar)
TMU_00000603	,Rab-GTPase-TBC domain,Rab-GTPase-TBC domain superfamily	.	.	PF00566	9.5e-42	Rab-GTPase-TBC domain
TMU_00000604	Rad60/SUMO-like domain,,Ubiquitin domain,Ubiquitin-like domain superfamily,Thioredoxin-like superfamily	.	GO:0005515	PF11976, PF11976	9.80E-07; 7.30E-06	Ubiquitin-2 like Rad60 SUMO-like; Ubiquitin-2 like Rad60 SUMO-like
TMU_00000605	WD40 repeat, conserved site,WD40 repeat,G-protein beta WD-40 repeat,WD40/YVTN repeat-like-containing domain superfamily,,WD40-repeat-containing domain,WD40-repeat-containing domain superfamily	.	GO:0005515	PF00400, PF00400, PF00400, PF00400, PF00400	4.60E-05; 0.22; 8.90E-07; 1.30E-04; 1.30E-06	WD domain, G-beta repeat; WD domain, G-beta repeat; WD domain, G-beta repeat; WD domain, G-beta repeat; WD domain, G-beta repeat
TMU_00000606	Tetratricopeptide repeat,Tetratricopeptide repeat-containing domain,Tetratricopeptide-like helical domain superfamily	.	GO:0005515	.	.	.
TMU_00000607	,Tetratricopeptide-like helical domain superfamily	.	GO:0005515	.	.	.
TMU_00000608	NTF2-like domain superfamily,	.	.	.	.	.
TMU_00000609	Galactose-binding-like domain superfamily	.	.	.	.	.
TMU_00000610	.	.	.	.	.	.
TMU_00000611	.	.	.	.	.	.
TMU_00000612	,Leucine-rich repeat domain superfamily	.	.	.	.	.
TMU_00000614	Anaphase-promoting complex subunit 4, WD40 domain,WD40/YVTN repeat-like-containing domain superfamily,WD40-repeat-containing domain superfamily	.	GO:0005515	PF12894	2.4e-14	Aphase-promoting complex subunit 4 WD40 domain
TMU_00000615	.	.	.	.	.	.
TMU_00000616	Ankyrin repeat,Ankyrin repeat-containing domain,Ankyrin repeat-containing domain superfamily,	.	GO:0005515	PF12796	6.5e-10	Ankyrin repeats (3 copies)
TMU_00000617	,Ubiquitin specific protease, conserved site,Papain-like cysteine peptidase superfamily,Zinc finger, RING/FYVE/PHD-type,Peptidase C19, ubiquitin carboxyl-terminal hydrolase,Ankyrin repeat-containing domain superfamily,Ubiquitin specific protease domain,Zinc finger, UBP-type	3.4.19.12	GO:0006511,GO:0036459,GO:0016579,GO:0036459,GO:0008270	PF00443, PF02148	2.00E-37; 8.10E-06	Ubiquitin carboxyl-termil hydrolase; Zn-finger in ubiquitin-hydrolases and other protein
TMU_00000618	Protein kinase, ATP binding site,,Protein kinase-like domain superfamily,Protein kinase domain	.	GO:0005524,GO:0004672,GO:0005524,GO:0006468	.	.	.
TMU_00000619	[FeFe]-hydrogenase maturation HydG, radical SAM,,Biotin and thiamin synthesis-associated domain,BATS domain containing,Radical SAM,Aldolase-type TIM barrel	4.1.99.19	GO:0003824,GO:0051536,GO:0003824	PF06968, PF04055	1.40E-23; 3.70E-10	Biotin and Thiamin Synthesis associated domain; Radical SAM superfamily
TMU_00000620	,Saposin B type, region 2,Saposin B type domain,Saposin-like	.	.	PF03489	5e-06	Saposin-like type B, region 2
TMU_00000621	,Bromodomain,Bromodomain-like superfamily,Acyl-CoA N-acyltransferase,GNAT domain	2.3.1.48, 2.3.1.1	GO:0005515	PF00439, PF13673	2.20E-19; 1.30E-06	Bromodomain; Acetyltransferase (GT) domain
TMU_00000622	.	.	.	.	.	.
TMU_00000623	Initiator binding domain,,Winged helix-like DNA-binding domain superfamily	.	.	PF10416	7.6e-18	Transcription-initiator D-binding domain IBD
TMU_00000624	HEAT repeat,Armadillo-type fold,Armadillo-like helical	.	GO:0005515,GO:0005488	PF02985	0.00041	HEAT repeat
TMU_00000625	,Carbohydrate-binding-like fold,Carbohydrate binding module family 20,Glycoside hydrolase superfamily,Immunoglobulin-like fold,Glycoside hydrolase, family 77	2.4.1.25	GO:0030246,GO:2001070,GO:0004134,GO:0005975	PF00686, PF00686, PF02446	1.20E-13; 5.40E-20; 2.50E-64	Starch binding domain; Starch binding domain; 4-alpha-glucanotransferase
TMU_00000626	Leucine rich repeat 5,,Leucine-rich repeat domain superfamily	.	.	PF13306, PF13306	1.00E-21; 9.20E-11	Leucine rich repeats (6 copies); Leucine rich repeats (6 copies)
TMU_00000628	WD40-repeat-containing domain superfamily,Quinoprotein alcohol dehydrogenase-like superfamily,WD40/YVTN repeat-like-containing domain superfamily	.	GO:0005515	.	.	.
TMU_00000629	Serine/threonine-specific protein phosphatase/bis(5-nucleosyl)-tetraphosphatase,,Metallo-dependent phosphatase-like	.	GO:0016787	.	.	.
TMU_00000630	.	.	.	.	.	.
TMU_00000636	,ATP-grasp fold, subdomain 1,Tubulin-tyrosine ligase/Tubulin polyglutamylase	.	GO:0005524,GO:0006464	PF03133	4e-63	Tubulin-tyrosine ligase family
TMU_00000637	,LSM domain, eukaryotic/archaea-type,LSM domain superfamily	.	.	PF01423	1.3e-17	LSM domain
TMU_00000638	,Armadillo-type fold	.	GO:0005488	.	.	.
TMU_00000639	Rossmann-like alpha/beta/alpha sandwich fold,	.	.	.	.	.
TMU_00000640	P22 tailspike-like, C-terminal domain superfamily,Pectin lyase fold,Pectin lyase fold/virulence factor,	.	.	PF13229, PF13229	4.40E-10; 6.60E-06	Right handed beta helix region; Right handed beta helix region
TMU_00000641	,Post-SET domain,SET domain	2.1.1.43	GO:0005515	PF00856	3.7e-20	SET domain
TMU_00000642	,Zinc finger, RING-type	.	.	.	.	.
TMU_00000643	,Sperm-tail PG-rich repeat	.	.	PF07004, PF07004, PF07004	0.82; 2.2; 0.02	Sperm-tail PG-rich repeat; Sperm-tail PG-rich repeat; Sperm-tail PG-rich repeat
TMU_00000644	.	.	.	.	.	.
TMU_00000645	.	.	.	.	.	.
TMU_00000646	HAT (Half-A-TPR) repeat,Tetratricopeptide-like helical domain superfamily	.	GO:0006396,GO:0005515	.	.	.
TMU_00000647	,IQ motif, EF-hand binding site	.	GO:0005515	.	.	.
TMU_00000649	,Tetratricopeptide repeat,Tetratricopeptide-like helical domain superfamily,Tetratricopeptide repeat-containing domain	.	GO:0005515	PF13432, PF13174, PF13181	7.60E-05; 0.025; 0.018	Tetratricopeptide repeat; Tetratricopeptide repeat; Tetratricopeptide repeat
TMU_00000650	Aminoglycoside phosphotransferase,,Protein kinase-like domain superfamily	.	.	PF01636	2.5e-23	Phosphotransferase enzyme family
TMU_00000651	.	.	.	.	.	.
TMU_00000652	.	.	.	.	.	.
TMU_00000653	.	.	.	.	.	.
TMU_00000654	,NADH:flavin oxidoreductase/NADH oxidase, N-terminal	.	GO:0010181,GO:0016491,GO:0055114	PF00724	2.3e-27	DH:flavin oxidoreductase / DH oxidase family
TMU_00000655	Ankyrin repeat-containing domain superfamily,Ankyrin repeat-containing domain	.	.	.	.	.
TMU_00000656	MCM domain,,MCM N-terminal domain,DNA replication licensing factor Mcm2,P-loop containing nucleoside triphosphate hydrolase,Mini-chromosome maintenance, conserved site,Nucleic acid-binding, OB-fold,Mini-chromosome maintenance protein,MCM OB domain	3.6.4.12	GO:0003677,GO:0005524,GO:0006270,GO:0003677,GO:0005524,GO:0005634,GO:0006270,GO:0042555,GO:1905775,GO:0003677,GO:0005524,GO:0006260	PF00493, PF14551, PF12619, PF17207	3.90E-136; 1.20E-13; 3.00E-07; 5.50E-34	MCM2/3/5 family; MCM N-termil domain; Mini-chromosome maintence protein 2; MCM OB domain
TMU_00000658	Nucleotide-diphospho-sugar transferases	.	.	.	.	.
TMU_00000659	,S-adenosyl-L-methionine-dependent methyltransferase,Methyltransferase type 11	.	GO:0008152,GO:0008168	PF08241	5.2e-16	Methyltransferase domain
TMU_00000660	BEACH domain superfamily,BEACH domain,WD40/YVTN repeat-like-containing domain superfamily,WD40-repeat-containing domain superfamily,	.	GO:0005515	PF02138	2.8e-22	Beige/BEACH domain
TMU_00000661	,Starch synthase, catalytic domain,Glycoside hydrolase superfamily,Glycosyl transferase, family 1	2.4.1.21	.	PF08323, PF00534	2.10E-35; 9.60E-14	Starch synthase catalytic domain; Glycosyl transferases group 1
TMU_00000662	WD40/YVTN repeat-like-containing domain superfamily,WD40 repeat,WD40-repeat-containing domain superfamily	.	GO:0005515	.	.	.
TMU_00000663	,Initiation factor eIF-4 gamma, MA3	.	.	PF02847	1.7e-15	MA3 domain
TMU_00000664	.	.	.	.	.	.
TMU_00000665	,Serpin domain,Serpin superfamily	.	.	PF00079	5.7e-12	Serpin (serine protease inhibitor)
TMU_00000668	,EF-hand domain pair	.	.	.	.	.
TMU_00000669	Cytochrome b5-like heme/steroid binding domain superfamily,Cytochrome b5-like heme/steroid binding domain,Cytochrome b5, heme-binding site	1.1.2.3, 1.14.19.1	GO:0020037	PF00173	3.4e-15	Cytochrome b5-like Heme/Steroid binding domain
TMU_00000670	Isochorismatase-like superfamily,Isochorismatase-like	3.5.1.19	GO:0003824,GO:0008152	PF00857	8.8e-28	Isochorismatase family
TMU_00000671	.	.	.	.	.	.
TMU_00000672	WD40 repeat,WD40-repeat-containing domain,WD40/YVTN repeat-like-containing domain superfamily,,WD40-repeat-containing domain superfamily	2.7.7.41	GO:0005515	PF01148	3.1e-57	Cytidylyltransferase family
TMU_00000678	Concanavalin A-like lectin/glucanase domain superfamily,Glycoside hydrolase family 16,	.	GO:0004553,GO:0005975	PF00722	4.5e-30	Glycosyl hydrolases family 16
TMU_00000679	,Protein kinase domain,Tetratricopeptide repeat-containing domain,Tetratricopeptide-like helical domain superfamily,Sel1-like repeat,Protein kinase-like domain superfamily	.	GO:0004672,GO:0005524,GO:0006468,GO:0005515	PF00069	2.7e-15	Protein kise domain
TMU_00000680	.	.	.	.	.	.
TMU_00000681	.	.	.	.	.	.
TMU_00000682	.	.	.	.	.	.
TMU_00000683	Ubiquitin-conjugating enzyme E2,Ubiquitin-conjugating enzyme/RWD-like	.	.	PF00179	1.3e-11	Ubiquitin-conjugating enzyme
TMU_00000684	Peptidase M20C, Xaa-His dipeptidase,Peptidase M20, dimerisation domain,,Peptidase M20	.	GO:0006508,GO:0008152,GO:0016787	PF07687, PF01546	1.10E-06; 3.40E-06	Peptidase dimerisation domain; Peptidase family M20/M25/M40
TMU_00000686	.	.	.	.	.	.
TMU_00000687	Putative nitroreductase TM1586,Nitroreductase-like	.	GO:0016491	PF14512	2.1e-17	Putative TM nitroreductase
TMU_00000688	Zinc finger, RING/FYVE/PHD-type,	.	.	.	.	.
TMU_00000689	.	.	.	.	.	.
TMU_00000691	WD40-repeat-containing domain superfamily,WD40/YVTN repeat-like-containing domain superfamily,WD40 repeat	.	GO:0005515	.	.	.
TMU_00000692	.	.	.	.	.	.
TMU_00000693	Thiolase-like,Thiolase, conserved site,Thiolase, active site,Thiolase,Thiolase, C-terminal,Thiolase, N-terminal	2.3.1.9	GO:0003824,GO:0008152,GO:0008152,GO:0016747	PF02803, PF00108	2.60E-44; 2.40E-65	Thiolase, C-termil domain; Thiolase, N-termil domain
TMU_00000694	,Ras GTPase-activating domain,Rho GTPase activation protein	.	GO:0043087,GO:0007165	.	.	.
TMU_00000696	CH domain superfamily	.	.	.	.	.
TMU_00000697	.	.	.	.	.	.
TMU_00000698	ABC transporter type 1, transmembrane domain,P-loop containing nucleoside triphosphate hydrolase,,ABC transporter, conserved site,ABC transporter type 1, transmembrane domain superfamily,ABC transporter-like	.	GO:0005524,GO:0016021,GO:0042626,GO:0055085,GO:0005524,GO:0016887,GO:0005524,GO:0016021	PF00664, PF00005	5.30E-38; 2.60E-09	ABC transporter transmembrane region; ABC transporter
TMU_00000700	EF-hand domain pair,EF-hand domain,	.	GO:0005509	PF13202	3.4e-06	EF hand
TMU_00000701	G-protein beta WD-40 repeat,WD40 repeat,WD40 repeat, conserved site,WD40/YVTN repeat-like-containing domain superfamily,WD40-repeat-containing domain,WD40-repeat-containing domain superfamily,	.	GO:0005515	PF00400, PF00400, PF00400, PF00400, PF00400, PF00400	1.40E-04; 0.014; 4.90E-06; 0.0011; 0.014; 3.60E-06	WD domain, G-beta repeat; WD domain, G-beta repeat; WD domain, G-beta repeat; WD domain, G-beta repeat; WD domain, G-beta repeat; WD domain, G-beta repeat
TMU_00000702	Copper homeostasis protein CutC,Copper homeostasis (CutC) domain superfamily,Copper homeostasis CutC domain	.	GO:0005507,GO:0055070	PF03932	4.3e-76	CutC family
TMU_00000703	FKBP12-rapamycin binding domain superfamily,FATC domain,,Phosphatidylinositol 3-/4-kinase, catalytic domain,Protein kinase-like domain superfamily,Armadillo-type fold,PIK-related kinase,FKBP12-rapamycin binding domain	.	GO:0044877,GO:0005515,GO:0005488	PF02260, PF08771, PF00454	1.30E-12; 1.50E-05; 1.10E-08	FATC domain; FKBP12-rapamycin binding domain; Phosphatidylinositol 3- and 4-kise
TMU_00000705	PAS domain,Major facilitator superfamily domain,Zinc finger, SWIM-type,,PAS domain superfamily	.	GO:0008270	.	.	.
TMU_00000706	Transcription factor IIIC, subunit 5,	.	.	PF09734	4.1e-40	R polymerase III transcription factor (TF)IIIC subunit
TMU_00000707	,Armadillo-type fold,Protein kinase-like domain superfamily,Serine-threonine/tyrosine-protein kinase, catalytic domain,Protein kinase domain	.	GO:0005488,GO:0004672,GO:0006468,GO:0004672,GO:0005524,GO:0006468	PF07714	1.4e-26	Protein tyrosine kise
TMU_00000711	.	.	.	.	.	.
TMU_00000712	Creatinase/Aminopeptidase P/Spt16, N-terminal,Peptidase M24,Creatinase/aminopeptidase-like,Aminopeptidase P, N-terminal,,Peptidase M24B, X-Pro dipeptidase/aminopeptidase P, conserved site	.	GO:0004177,GO:0030145	PF00557, PF05195	1.10E-47; 4.20E-18	Metallopeptidase family M24; Aminopeptidase P, N-termil domain
TMU_00000713	Glycoside hydrolase family 36,Alpha-galactosidase, N-terminal domain superfamily,Glycosyl hydrolase family 36, N-terminal,Glycosyl hydrolase family 36, C-terminal,Glycosyl hydrolase, all-beta,Glycoside hydrolase superfamily,Glycoside hydrolase family 27/36, conserved site,Aldolase-type TIM barrel	3.2.1.22	GO:0004557,GO:0005975,GO:0004553,GO:0005975,GO:0003824	PF02065, PF16875, PF16874	2.60E-154; 2.00E-70; 1.30E-18	Melibiase; Glycosyl hydrolase family 36 N-termil domain; Glycosyl hydrolase family 36 C-termil domain
TMU_00000714	,P-loop containing nucleoside triphosphate hydrolase,ATPase, AAA-type, core,AAA+ ATPase domain,ATPase, AAA-type, conserved site	3.4.21.53	GO:0005524	PF00004	3.6e-39	ATPase family associated with various cellular activities (AAA)
TMU_00000715	,Pyruvate phosphate dikinase, PEP/pyruvate-binding,PEP-utilising enzyme, C-terminal,ATP-grasp fold, subdomain 1,Pyruvate/Phosphoenolpyruvate kinase-like domain superfamily,Phosphohistidine domain superfamily,PEP-utilising enzyme, mobile domain	2.7.9.1	GO:0005524,GO:0016301,GO:0016310,GO:0016310,GO:0016772,GO:0005524,GO:0003824	PF01326, PF01326, PF02896, PF00391	1.50E-07; 7.70E-09; 2.00E-77; 8.60E-23	Pyruvate phosphate dikise, PEP/pyruvate binding domain; Pyruvate phosphate dikise, PEP/pyruvate binding domain; PEP-utilising enzyme, TIM barrel domain; PEP-utilising enzyme, mobile domain
TMU_00000716	,Ubiquitin specific protease, conserved site,Papain-like cysteine peptidase superfamily,Peptidase C19, ubiquitin carboxyl-terminal hydrolase,Ubiquitin specific protease domain,Ubiquitin carboxyl-terminal hydrolase 7, ICP0-binding domain	3.4.19.12	GO:0006511,GO:0036459,GO:0016579,GO:0036459	PF00443, PF00443, PF12436	4.50E-07; 1.10E-27; 3.10E-09	Ubiquitin carboxyl-termil hydrolase; Ubiquitin carboxyl-termil hydrolase; ICP0-binding domain of Ubiquitin-specific protease 7
TMU_00000718	AH/BAR domain superfamily	.	.	.	.	.
TMU_00000719	,Ubiquitin specific protease domain,Peptidase C19, ubiquitin carboxyl-terminal hydrolase,Papain-like cysteine peptidase superfamily,Ubiquitin specific protease, conserved site	3.4.19.12, 2.7.11.1	GO:0016579,GO:0036459,GO:0006511,GO:0036459	PF00443, PF00443	1.00E-11; 7.10E-10	Ubiquitin carboxyl-termil hydrolase; Ubiquitin carboxyl-termil hydrolase
TMU_00000720	.	.	.	.	.	.
TMU_00000721	.	.	.	.	.	.
TMU_00000723	,AH/BAR domain superfamily,Leucine-rich repeat domain superfamily	.	.	.	.	.
TMU_00000724	MEMO1 family,	.	.	PF01875	7.3e-69	Memo-like protein
TMU_00000725	.	.	.	.	.	.
TMU_00000726	.	.	.	PF06664	5.1e-31	Wnt-binding factor required for Wnt secretion
TMU_00000727	Ankyrin repeat-containing domain,Ankyrin repeat-containing domain superfamily,Ankyrin repeat	.	GO:0005515	PF12796	2.2e-07	Ankyrin repeats (3 copies)
TMU_00000728	.	.	.	.	.	.
TMU_00000729	GHMP kinase, C-terminal domain,GHMP kinase, ATP-binding, conserved site,GHMP kinase, C-terminal domain superfamily,GHMP kinase N-terminal domain,Mevalonate/galactokinase,Ribosomal protein S5 domain 2-type fold,Ribosomal protein S5 domain 2-type fold, subgroup,Galactokinase,	2.7.1.36	GO:0005524,GO:0005524,GO:0005737,GO:0008152,GO:0016301,GO:0016773,GO:0004335,GO:0005524,GO:0006012,GO:0046835	PF08544, PF00288	4.40E-10; 1.00E-13	GHMP kises C termil; GHMP kises N termil domain
TMU_00000730	,Uncharacterised protein family UPF0184	.	.	PF03670	0.00016	Uncharacterised protein family (UPF0184)
TMU_00000731	,Leucine-rich repeat	.	GO:0005515	.	.	.
TMU_00000732	,P-loop containing nucleoside triphosphate hydrolase	.	.	PF08477	2.3e-06	Ras of Complex, Roc, domain of DAPkise
TMU_00000733	.	.	.	.	.	.
TMU_00000734	PPM-type phosphatase domain superfamily,PPM-type phosphatase domain,PPM-type phosphatase, divalent cation binding	3.1.3.16	GO:0003824,GO:0043169	PF00481	2.6e-48	Protein phosphatase 2C
TMU_00000735	,Domain of unknown function DUF2428, death-receptor-like,Armadillo-type fold	.	GO:0005488	PF10350	1.2e-09	Putative death-receptor fusion protein (DUF2428)
TMU_00000736	.	.	.	.	.	.
TMU_00000737	PPM-type phosphatase domain,PPM-type phosphatase domain superfamily,PPM-type phosphatase, divalent cation binding	3.1.3.16	GO:0003824,GO:0043169	PF00481	1.4e-41	Protein phosphatase 2C
TMU_00000738	T-complex protein 1, theta subunit,TCP-1-like chaperonin intermediate domain superfamily,Chaperone tailless complex polypeptide 1 (TCP-1),Chaperonin TCP-1, conserved site,GroEL-like equatorial domain superfamily,Chaperonin Cpn60/TCP-1 family,GroEL-like apical domain superfamily	.	GO:0005524,GO:0006457,GO:0051082,GO:0005524	PF00118	4.7e-147	TCP-1/cpn60 chaperonin family
TMU_00000739	ATPase, AAA-type, conserved site,,P-loop containing nucleoside triphosphate hydrolase,ATPase, AAA-type, core,AAA+ ATPase domain,MIT domain superfamily,Vps4 oligomerisation, C-terminal	3.4.21.53, 3.6.4.6	GO:0005524	PF00004, PF09336	1.70E-39; 7.10E-20	ATPase family associated with various cellular activities (AAA); Vps4 C termil oligomerisation domain
TMU_00000740	Zinc finger C2H2-type,,Zinc finger, BED-type	.	GO:0003676,GO:0003677	.	.	.
TMU_00000742	Tetratricopeptide-like helical domain superfamily,Tetratricopeptide repeat,Tetratricopeptide repeat-containing domain,	.	GO:0005515	.	.	.
TMU_00000745	WD40-repeat-containing domain,,Minichromosome loss protein Mcl1, middle region,WD40-repeat-containing domain superfamily,WD40/YVTN repeat-like-containing domain superfamily	.	GO:0005515	PF12341	1.8e-57	Minichromosome loss protein, Mcl1, middle region
TMU_00000746	Armadillo-like helical,Armadillo-type fold,Protein kinase-like domain superfamily,Serine-threonine/tyrosine-protein kinase, catalytic domain,	.	GO:0005488,GO:0004672,GO:0006468	PF07714	5.7e-08	Protein tyrosine kise
TMU_00000747	.	.	.	.	.	.
TMU_00000748	.	.	.	.	.	.
TMU_00000750	.	.	.	.	.	.
TMU_00000751	Papain-like cysteine peptidase superfamily,Peptidase C12, ubiquitin carboxyl-terminal hydrolase,Peptidase C12, ubiquitin carboxyl-terminal hydrolase superfamily	3.4.19.12	GO:0004843,GO:0005622,GO:0006511	PF01088	4.6e-52	Ubiquitin carboxyl-termil hydrolase, family 1
TMU_00000752	,EamA domain	.	GO:0016020,GO:0016021	PF00892	3.5e-06	EamA-like transporter family
TMU_00000753	.	.	.	.	.	.
TMU_00000754	.	.	.	.	.	.
TMU_00000755	Flavoprotein-like superfamily,,Flavodoxin-like fold	1.6.5.2	.	PF02525	5.8e-35	Flavodoxin-like fold
TMU_00000757	WD40 repeat,WD40-repeat-containing domain,WD40/YVTN repeat-like-containing domain superfamily,WD40-repeat-containing domain superfamily	.	GO:0005515	.	.	.
TMU_00000758	.	.	.	.	.	.
TMU_00000759	Poly(A) polymerase, central domain,,Poly(A) polymerase,Nucleotidyltransferase, class I-like, C-terminal,Poly(A) polymerase, RNA-binding domain	2.7.7.19	GO:0004652,GO:0043631,GO:0004652,GO:0005634,GO:0043631,GO:0003723,GO:0016779,GO:0031123,GO:0003723,GO:0043631	PF04928, PF04926	7.80E-66; 3.00E-09	Poly(A) polymerase central domain; Poly(A) polymerase predicted R binding domain
TMU_00000760	.	.	.	.	.	.
TMU_00000761	AP complex, mu/sigma subunit,,Adaptor protein complex, sigma subunit,Longin-like domain superfamily	.	GO:0015031	PF01217	6.4e-46	Clathrin adaptor complex small chain
TMU_00000762	.	.	.	.	.	.
TMU_00000763	.	.	.	.	.	.
TMU_00000765	.	.	.	.	.	.
TMU_00000767	YaeB-like, N-terminal domain,YaeB-like superfamily,YaeB, N-terminal domain superfamily	.	.	PF01980	4e-30	Uncharacterised protein family UPF0066
TMU_00000768	Ribosomal protein L13e	.	GO:0003735,GO:0005622,GO:0005840,GO:0006412	PF01294	1.8e-50	Ribosomal protein L13e
TMU_00000769	RecF/RecN/SMC, N-terminal,,SMCs flexible hinge,SMCs flexible hinge superfamily,Structural maintenance of chromosomes protein,P-loop containing nucleoside triphosphate hydrolase,Smc2, ATP-binding cassette domain	.	GO:0005515,GO:0005524,GO:0005694,GO:0051276	PF02463, PF06470	1.90E-42; 3.60E-17	RecF/RecN/SMC N termil domain; SMC proteins Flexible Hinge Domain
TMU_00000772	Galactose-binding-like domain superfamily,	.	.	.	.	.
TMU_00000773	Leucine-rich repeat domain superfamily,,Leucine rich repeat 5	.	.	PF13306, PF13306, PF13306, PF13306	5.10E-33; 8.80E-36; 9.40E-33; 2.00E-21	Leucine rich repeats (6 copies); Leucine rich repeats (6 copies); Leucine rich repeats (6 copies); Leucine rich repeats (6 copies)
TMU_00000779	PLAC8 motif-containing protein	.	.	PF04749	3.5e-10	PLAC8 family
TMU_00000780	,Tetratricopeptide-like helical domain superfamily,Sel1-like repeat	.	GO:0005515	PF08238, PF08238, PF08238	0.0058; 9; 9.7	Sel1 repeat; Sel1 repeat; Sel1 repeat
TMU_00000782	Nucleotide-diphospho-sugar transferases,Hexapeptide repeat,	.	.	PF00132	0.00018	Bacterial transferase hexapeptide (six repeats)
TMU_00000784	TLDc domain,LysM domain,,LysM domain superfamily	.	.	PF07534, PF07534, PF01476	4.40E-09; 6.70E-13; 3.20E-08	TLD; TLD; LysM domain
TMU_00000792	Amino acid transporter, transmembrane domain	.	.	PF01490	5.4e-22	Transmembrane amino acid transporter protein
TMU_00000793	,Immunoglobulin-like fold	.	.	.	.	.
TMU_00000794	Ankyrin repeat-containing domain superfamily,Ankyrin repeat-containing domain,,Ankyrin repeat	.	GO:0005515	PF12796, PF12796	8.60E-07; 7.10E-11	Ankyrin repeats (3 copies); Ankyrin repeats (3 copies)
TMU_00000796	Alpha/beta hydrolase fold-1,Alpha/Beta hydrolase fold	.	.	PF00561	1.1e-06	alpha/beta hydrolase fold
TMU_00000798	Alpha/Beta hydrolase fold,Lecithin:cholesterol/phospholipid:diacylglycerol acyltransferase	.	GO:0006629,GO:0008374	PF02450	5.9e-06	Lecithin:cholesterol acyltransferase
TMU_00000799	AdipoR/Haemolysin-III-related,Hly-III	.	GO:0016021,GO:0016021,GO:0019835	PF03006	2e-31	Haemolysin-III related
TMU_00000800	.	.	.	PF12810	7e-33	Glycine rich protein
TMU_00000801	NADP-dependent oxidoreductase domain,Aldo/keto reductase, conserved site,NADP-dependent oxidoreductase domain superfamily,Aldo/keto reductase	1.1.1.21, 1.1.1.65	GO:0016491,GO:0055114	PF00248	9.7e-46	Aldo/keto reductase family
TMU_00000803	Beta-hexosaminidase,,Glycoside hydrolase family 20, catalytic domain,Beta-hexosaminidase-like, domain 2,Glycoside hydrolase superfamily	3.2.1.52	GO:0004563,GO:0005975,GO:0004553,GO:0005975	PF00728	3.3e-98	Glycosyl hydrolase family 20, catalytic domain
TMU_00000804	Immunoglobulin-like fold,PapD-like superfamily,	.	.	.	.	.
TMU_00000806	.	.	.	.	.	.
TMU_00000808	Metallo-beta-lactamase,Ribonuclease Z/Hydroxyacylglutathione hydrolase-like	.	.	PF12706	6.2e-08	Beta-lactamase superfamily domain
TMU_00000809	,NatC N(alpha)-terminal acetyltransferase, Mak10 subunit	.	.	PF04112	1.6e-08	Mak10 subunit, tC N(alpha)-termil acetyltransferase
TMU_00000810	,Actin family	.	.	PF00022, PF00022	3.30E-30; 9.10E-17	Actin; Actin
TMU_00000811	EF-hand domain,,EF-Hand 1, calcium-binding site,EF-hand domain pair	.	GO:0005509	PF13499, PF13499	6.70E-12; 1.30E-10	EF-hand domain pair; EF-hand domain pair
TMU_00000815	Glycosyl hydrolase, all-beta,Glycoside hydrolase family 31, N-terminal domain,Glycoside hydrolase family 31,Glycoside hydrolase superfamily,	3.2.1.20	GO:0004553,GO:0005975	PF13802, PF01055	3.30E-06; 1.60E-82	Galactose mutarotase-like; Glycosyl hydrolases family 31
TMU_00000818	,Major facilitator superfamily domain,MFS transporter superfamily	.	.	.	.	.
TMU_00000821	,P-loop containing nucleoside triphosphate hydrolase	.	.	.	.	.
TMU_00000824	Class II aldolase/adducin N-terminal,Class II aldolase/adducin N-terminal domain superfamily	4.1.2.19	.	PF00596	2.6e-30	Class II Aldolase and Adducin N-termil domain
TMU_00000829	,Leucine-rich repeat domain superfamily	.	.	.	.	.
TMU_00000832	,Sirtuin family,Sirtuin, catalytic core small domain superfamily,DHS-like NAD/FAD-binding domain superfamily,Sirtuin family, catalytic core domain	.	GO:0070403	PF02146	3.2e-45	Sir2 family
TMU_00000833	Beta-hexosaminidase-like, domain 2,Beta-hexosaminidase, bacterial type, N-terminal,Beta-hexosaminidase,,Glycoside hydrolase family 20, catalytic domain,Glycoside hydrolase superfamily	3.2.1.52	GO:0004563,GO:0005975,GO:0004553,GO:0005975	PF02838, PF00728	5.40E-07; 6.30E-28	Glycosyl hydrolase family 20, domain 2; Glycosyl hydrolase family 20, catalytic domain
TMU_00000834	Metallo-dependent phosphatase-like,,Calcineurin-like phosphoesterase domain, ApaH type	.	GO:0016787	PF00149	4.4e-10	Calcineurin-like phosphoesterase
TMU_00000838	,Ribonuclease Z/Hydroxyacylglutathione hydrolase-like,Ubiquitin-like domain superfamily	.	.	.	.	.
TMU_00000841	Leucine-rich repeat domain superfamily,,Leucine rich repeat 5	.	.	PF13306, PF13306, PF13306, PF13306, PF13306, PF13306, PF13306, PF13306	9.20E-17; 7.20E-25; 1.70E-17; 1.50E-19; 7.60E-11; 3.90E-19; 4.30E-17; 0.1	Leucine rich repeats (6 copies); Leucine rich repeats (6 copies); Leucine rich repeats (6 copies); Leucine rich repeats (6 copies); Leucine rich repeats (6 copies); Leucine rich repeats (6 copies); Leucine rich repeats (6 copies); Leucine rich repeats (6 copies)
TMU_00000843	GNAT domain,,Acyl-CoA N-acyltransferase	.	.	PF13673	1.7e-08	Acetyltransferase (GT) domain
TMU_00000856	.	.	.	.	.	.
TMU_00000858	,Leucine rich repeat 5,Protein kinase-like domain superfamily,Leucine-rich repeat domain superfamily,Protein kinase domain,Serine/threonine-protein kinase, active site	2.7.11.1	GO:0004672,GO:0005524,GO:0006468,GO:0004672,GO:0006468	PF13306, PF13306, PF13306, PF00069	1.60E-14; 4.40E-04; 3.50E-08; 1.90E-37	Leucine rich repeats (6 copies); Leucine rich repeats (6 copies); Leucine rich repeats (6 copies); Protein kise domain
TMU_00000860	Immunoglobulin-like fold,	.	.	.	.	.
TMU_00000861	,Leucine rich repeat 5,Leucine-rich repeat domain superfamily	.	.	PF13306, PF13306, PF13306, PF13306	2.90E-34; 1.20E-31; 1.10E-28; 1.10E-24	Leucine rich repeats (6 copies); Leucine rich repeats (6 copies); Leucine rich repeats (6 copies); Leucine rich repeats (6 copies)
TMU_00000862	,PH-like domain superfamily,AGC-kinase, C-terminal,Pleckstrin homology domain	.	GO:0004674,GO:0005524,GO:0006468	PF00169	3.9e-07	PH domain
TMU_00000864	Ankyrin repeat-containing domain superfamily,,Ankyrin repeat-containing domain	.	.	PF12796	1.6e-06	Ankyrin repeats (3 copies)
TMU_00000867	.	.	.	.	.	.
TMU_00000870	Pectin lyase fold,Pectin lyase fold/virulence factor,NPCBM domain superfamily,Glycosyl hydrolase family 98, putative carbohydrate-binding module,Parallel beta-helix repeat,Galactose-binding-like domain superfamily	3.2.1.22	.	PF08305	2.8e-26	NPCBM/NEW2 domain
TMU_00000871	.	.	.	.	.	.
TMU_00000874	VPS9 domain superfamily	.	.	.	.	.
TMU_00000942	.	.	.	.	.	.
TMU_00000943	BTB/POZ domain,SKP1/BTB/POZ domain superfamily,	.	GO:0005515	PF00651	3.9e-09	BTB/POZ domain
TMU_00000944	SAP domain superfamily,SAP domain	.	.	PF02037	2.1e-07	SAP domain
TMU_00000945	,Armadillo-type fold,Nucleolar complex protein 2	.	GO:0005488	PF03715	2.9e-19	Noc2p family
TMU_00000947	.	4.1.1.28, 6.1.1.14	.	.	.	.
TMU_00000948	Domain of unknown function DUF3385, target of rapamycin protein,PIK-related kinase, FAT,Armadillo-type fold,Tetratricopeptide-like helical domain superfamily,Armadillo-like helical	.	GO:0005515,GO:0005488	PF11865, PF02259	7.70E-12; 5.80E-12	Domain of unknown function (DUF3385); FAT domain
TMU_00000950	Calreticulin/calnexin,Calreticulin/calnexin, P domain superfamily,,Concanavalin A-like lectin/glucanase domain superfamily	.	GO:0005509,GO:0005783,GO:0006457,GO:0051082,GO:0005509,GO:0005515	PF00262, PF00262	3.50E-19; 8.90E-44	Calreticulin family; Calreticulin family
TMU_00000951	SANT/Myb domain,Myb domain,,Homeobox-like domain superfamily	.	GO:0003677	PF00249, PF00249	7.20E-15; 4.30E-09	Myb-like D-binding domain; Myb-like D-binding domain
TMU_00000953	Leucine-rich repeat,,Leucine-rich repeat domain superfamily	.	GO:0005515	.	.	.
TMU_00000954	SANT/Myb domain,Myb domain,,Homeobox-like domain superfamily	.	GO:0003677	PF00249	4.3e-13	Myb-like D-binding domain
TMU_00000955	WD40 repeat, conserved site,,WD40-repeat-containing domain,EF-hand domain pair,WD40/YVTN repeat-like-containing domain superfamily,Quinoprotein alcohol dehydrogenase-like superfamily,WD40 repeat	.	GO:0005515	.	.	.
TMU_00000956	.	.	.	.	.	.
TMU_00000957	,Tetratricopeptide-like helical domain superfamily	.	GO:0005515	.	.	.
TMU_00000958	,Multi antimicrobial extrusion protein	.	GO:0006855,GO:0015238,GO:0015297,GO:0016020,GO:0055085	PF01554, PF01554	3.30E-12; 8.50E-13	MatE; MatE
TMU_00000960	Protein kinase-like domain superfamily,,Serine/threonine-protein kinase, active site,Protein kinase domain,Protein kinase, ATP binding site	2.7.11.1	GO:0004672,GO:0006468,GO:0004672,GO:0005524,GO:0006468,GO:0005524	PF00069	2.2e-25	Protein kise domain
TMU_00000961	,NT-type C2 domain	.	.	.	.	.
TMU_00000962	Dynein light chain superfamily,Dynein light chain, type 1/2	.	GO:0007017,GO:0030286	PF01221	1.4e-17	Dynein light chain type 1
TMU_00000963	.	.	.	.	.	.
TMU_00000964	Armadillo-type fold,	.	GO:0005488	.	.	.
TMU_00000965	.	.	.	.	.	.
TMU_00000966	,Actin family	.	.	PF00022	2.1e-32	Actin
TMU_00000967	PH-BEACH domain,WD40-repeat-containing domain superfamily,BEACH domain superfamily	.	GO:0005515	.	.	.
TMU_00000968	,AAA+ ATPase domain,TIP49, C-terminal,P-loop containing nucleoside triphosphate hydrolase,Nucleic acid-binding, OB-fold	3.4.21.53, 3.6.4.12	GO:0003678,GO:0005524	PF06068, PF06068	7.60E-08; 4.00E-78	TIP49 C-terminus; TIP49 C-terminus
TMU_00000969	ERCC4 domain,Restriction endonuclease type II-like,,RuvA domain 2-like	.	GO:0003677,GO:0004518	PF02732	5.5e-17	ERCC4 domain
TMU_00000970	NatC N(alpha)-terminal acetyltransferase, Mak10 subunit,Armadillo-like helical,Armadillo-type fold,,CLASP N-terminal domain	.	GO:0005488	PF04112, PF12348	1.90E-04; 1.30E-13	Mak10 subunit, tC N(alpha)-termil acetyltransferase; CLASP N termil
TMU_00000971	Isochorismatase-like superfamily	.	GO:0003824,GO:0008152	.	.	.
TMU_00000972	.	.	.	.	.	.
TMU_00000973	,GTP binding domain,Nucleolar GTP-binding protein 1, Rossman-fold domain,NOG, C-terminal,OBG-type guanine nucleotide-binding (G) domain,P-loop containing nucleoside triphosphate hydrolase,Nucleolar GTP-binding protein 1	.	GO:0005525,GO:0005730	PF06858, PF08155	6.00E-23; 5.40E-18	Nucleolar GTP-binding protein 1 (NOG1); NOGCT (NUC087) domain
TMU_00000974	Cyclin-like superfamily,,Cyclin-like,Cyclin, N-terminal,Cyclin, C-terminal domain	1.11.1.6	GO:0005634	PF00134, PF02984	1.40E-32; 5.10E-21	Cyclin, N-termil domain; Cyclin, C-termil domain
TMU_00000975	,DHR-2 domain,DHR-1 domain,C2 domain superfamily,Dedicator of cytokinesis, C-terminal	.	.	PF14429, PF06920	1.70E-14; 8.70E-70	C2 domain in Dock180 and Zizimin proteins; Dock homology region 2
TMU_00000977	SEPARIN core domain,	3.4.22.49, 3.5.4.29	GO:0006508,GO:0008233	PF03568	3.6e-54	Peptidase family C50
TMU_00000978	C8orf37 protein	.	.	PF14996	2.8e-31	Retil Maintence
TMU_00000979	WD40-repeat-containing domain superfamily,,WD40/YVTN repeat-like-containing domain superfamily	.	GO:0005515	.	.	.
TMU_00000980	SKP1/BTB/POZ domain superfamily,,S-phase kinase-associated protein 1-like,SKP1 component, POZ domain	.	GO:0006511	PF03931	6.5e-11	Skp1 family, tetramerisation domain
TMU_00000981	,SPX domain,Solute carrier family 13	.	GO:0005215,GO:0006814,GO:0016020,GO:0055085	PF00939, PF03105	2.30E-22; 1.30E-08	Sodium:sulfate symporter transmembrane region; SPX domain
TMU_00000982	Lactate dehydrogenase/glycoside hydrolase, family 4, C-terminal,Malate dehydrogenase, type 2,Lactate/malate dehydrogenase, N-terminal,Lactate/malate dehydrogenase, C-terminal,L-lactate/malate dehydrogenase,,NAD(P)-binding domain superfamily	1.1.1.37	GO:0003824,GO:0005975,GO:0016616,GO:0055114,GO:0006108,GO:0016615,GO:0055114,GO:0016491,GO:0055114,GO:0016616,GO:0055114,GO:0016616,GO:0019752,GO:0055114	PF00056, PF02866	1.20E-35; 7.70E-29	lactate/malate dehydrogese, D binding domain; lactate/malate dehydrogese, alpha/beta C-termil domain
TMU_00000983	Rab-GTPase-TBC domain,,Rab-GTPase-TBC domain superfamily	.	.	PF00566	1.8e-24	Rab-GTPase-TBC domain
TMU_00000984	Golgi apparatus membrane protein TVP15	.	.	PF08507	5.6e-11	COPI associated protein
TMU_00000985	WD40/YVTN repeat-like-containing domain superfamily,,U box domain,WD40-repeat-containing domain superfamily,Pre-mRNA-splicing factor 19,WD40 repeat,Zinc finger, RING/FYVE/PHD-type	.	GO:0005515,GO:0004842,GO:0016567	PF08606	6.2e-24	Prp19/Pso4-like
TMU_00000986	.	.	.	.	.	.
TMU_00000987	Copine,Copine, C2B domain,von Willebrand factor A-like domain superfamily,C2 domain superfamily,C2 domain,	3.5.1.28	.	PF07002, PF00168	1.10E-54; 3.40E-11	Copine; C2 domain
TMU_00000988	EF-hand domain,EF-Hand 1, calcium-binding site,,EF-hand domain pair	.	GO:0005509	PF13833, PF13499	2.50E-07; 3.20E-16	EF-hand domain pair; EF-hand domain pair
TMU_00000989	,Vacuolar sorting protein 39/Transforming growth factor beta receptor-associated domain 2	.	.	PF10367	7.8e-15	Vacuolar sorting protein 39 domain 2
TMU_00000991	Endoplasmic reticulum vesicle transporter, C-terminal,	.	.	PF07970, PF13850	5.10E-57; 2.70E-08	Endoplasmic reticulum vesicle transporter; Endoplasmic Reticulum-Golgi Intermediate Compartment (ERGIC)
TMU_00000992	Oxysterol-binding protein,,Oxysterol-binding protein superfamily	.	.	PF01237, PF01237	4.40E-07; 7.40E-33	Oxysterol-binding protein; Oxysterol-binding protein
TMU_00000993	Adenosine/AMP deaminase domain,Adenine deaminase type 2,Adenosine/adenine deaminase,,Metal-dependent hydrolase	3.5.4.2, 3.5.4.4	GO:0019239,GO:0000034,GO:0006146	PF00962	3.7e-72	Adenosine/AMP deamise
TMU_00000994	.	.	.	.	.	.
TMU_00000995	Winged helix-like DNA-binding domain superfamily,,Homologous-pairing protein 2	.	GO:0007131	PF07106	3e-29	Tat binding protein 1(TBP-1)-interacting protein (TBPIP)
TMU_00000996	Peptide methionine sulphoxide reductase MsrA,Peptide methionine sulphoxide reductase MsrA superfamily	1.8.4.11	GO:0008113,GO:0055114	PF01625	1.5e-53	Peptide methionine sulfoxide reductase
TMU_00000997	Protein kinase domain,Protein kinase-like domain superfamily,,Protein kinase, ATP binding site	.	GO:0004672,GO:0005524,GO:0006468,GO:0005524	PF00069	4.6e-10	Protein kise domain
TMU_00000998	,Myb domain,SANT/Myb domain,Myb-like domain,Homeobox-like domain superfamily	.	GO:0003677	PF13921	1.1e-14	Myb-like D-binding domain
TMU_00000999	.	.	.	.	.	.
TMU_00001000	EF-hand domain pair,	.	.	.	.	.
TMU_00001002	Conserved oligomeric Golgi complex subunit 8,Cullin repeat-like-containing domain superfamily	.	GO:0017119	PF04124	8.2e-35	Dor1-like family
TMU_00001003	BEACH domain superfamily,,BEACH domain,WD40-repeat-containing domain superfamily	.	GO:0005515	PF02138	3.3e-10	Beige/BEACH domain
TMU_00001004	Bromodomain-like superfamily,,Bromodomain,Transcription initiation factor TFIID subunit 1, domain of unknown function	.	GO:0005515	PF12157, PF00439	9.00E-77; 2.30E-13	Protein of unknown function (DUF3591); Bromodomain
TMU_00001005	Heat shock protein Hsp90, N-terminal,Histidine kinase/HSP90-like ATPase superfamily	.	.	.	.	.
TMU_00001006	,Heat shock protein Hsp90 family,HSP90, C-terminal domain	.	GO:0005524,GO:0006457,GO:0006950,GO:0051082	PF00183	2.7e-33	Hsp90 protein
TMU_00001008	DNA-directed RNA polymerase III subunit Rpc5	.	GO:0003899,GO:0005634,GO:0006351	PF04801	7.5e-15	Sin-like protein conserved region
TMU_00001009	.	.	.	.	.	.
TMU_00001010	.	.	.	.	.	.
TMU_00001011	.	.	.	.	.	.
TMU_00001012	.	.	.	.	.	.
TMU_00001013	PX domain superfamily,,Phox homologous domain	.	GO:0035091	PF00787	6.6e-12	PX domain
TMU_00001014	.	.	.	.	.	.
TMU_00001015	Armadillo-type fold,,Clathrin/coatomer adaptor, adaptin-like, N-terminal,Armadillo-like helical	.	GO:0005488,GO:0006886,GO:0016192,GO:0030117	PF01602	1.2e-64	Adaptin N termil region
TMU_00001017	.	.	.	.	.	.
TMU_00001018	Ubiquitin-like domain superfamily	.	.	.	.	.
TMU_00001019	.	.	.	.	.	.
TMU_00001020	cDENN domain,,Tripartite DENN domain	.	.	PF02141	6.8e-19	DENN (AEX-3) domain
TMU_00001021	Ankyrin repeat-containing domain,,Ankyrin repeat-containing domain superfamily,Ankyrin repeat	.	GO:0005515	PF12796	3.1e-06	Ankyrin repeats (3 copies)
TMU_00001022	Thioredoxin domain,Endoplasmic reticulum resident protein 29, C-terminal domain superfamily,,Thioredoxin-like superfamily	.	GO:0045454	PF00085	3.8e-10	Thioredoxin
TMU_00001023	,ATP-dependent RNA helicase Ski2, C-terminal,Helicase superfamily 1/2, ATP-binding domain,P-loop containing nucleoside triphosphate hydrolase,rRNA-processing arch domain,Helicase, C-terminal,DEAD/DEAH box helicase domain,ATP-dependent RNA helicase Ski2-like	3.6.4.13	GO:0003676,GO:0005524,GO:0003723,GO:0003724,GO:0006401	PF08148, PF13234, PF00271, PF00270	3.40E-42; 1.10E-22; 2.20E-05; 5.60E-16	DSHCT (NUC185) domain; rR-processing arch domain; Helicase conserved C-termil domain; DEAD/DEAH box helicase
TMU_00001024	,Phosphoadenosine phosphosulphate reductase,Rossmann-like alpha/beta/alpha sandwich fold	2.7.7.2	GO:0003824,GO:0008152	PF01507, PF01507	4.30E-19; 2.80E-07	Phosphoadenosine phosphosulfate reductase family; Phosphoadenosine phosphosulfate reductase family
TMU_00001027	.	.	.	.	.	.
TMU_00001029	.	.	.	.	.	.
TMU_00001032	,P-loop containing nucleoside triphosphate hydrolase,Small GTPase superfamily	.	GO:0003924,GO:0005525	PF00071	2.8e-06	Ras family
TMU_00001033	,Cancer susceptibility candidate 1, N-terminal	.	.	PF15927	4.1e-37	Cancer susceptibility candidate 1 N-terminus
TMU_00001036	,P-loop containing nucleoside triphosphate hydrolase	.	.	.	.	.
TMU_00001039	,UBX domain,Thioredoxin-like superfamily,Ubiquitin-like domain superfamily	.	GO:0005515	PF00789	0.00027	UBX domain
TMU_00001040	Sugar phosphate transporter domain,	.	.	PF03151	9.6e-33	Triose-phosphate Transporter family
TMU_00001041	Ankyrin repeat-containing domain,Ankyrin repeat,Ankyrin repeat-containing domain superfamily	.	GO:0005515	PF12796	7.2e-15	Ankyrin repeats (3 copies)
TMU_00001042	,Zinc finger, RING-type	.	.	.	.	.
TMU_00001043	.	.	.	.	.	.
TMU_00001044	.	.	.	.	.	.
TMU_00001045	.	.	.	.	.	.
TMU_00001046	C8orf37 protein,	.	.	PF14996	1.5e-32	Retil Maintence
TMU_00001049	Sphingomyelin synthase-like domain	.	.	PF14360	3.4e-14	PAP2 superfamily C-termil
TMU_00001050	.	.	.	.	.	.
TMU_00001051	.	.	.	.	.	.
TMU_00001052	Calponin homology domain,CH-like domain in sperm protein,,CH domain superfamily	.	GO:0005515	PF06294	1.2e-31	CH-like domain in sperm protein
TMU_00001053	,Calcineurin-like phosphoesterase domain, ApaH type,Metallo-dependent phosphatase-like,Serine/threonine-specific protein phosphatase/bis(5-nucleosyl)-tetraphosphatase	3.1.3.16	GO:0016787	PF00149	5.5e-07	Calcineurin-like phosphoesterase
TMU_00001054	.	.	.	.	.	.
TMU_00001055	,Conserved oligomeric Golgi complex subunit 7	.	GO:0006886,GO:0017119	PF10191, PF10191	2.10E-09; 3.60E-10	Golgi complex component 7 (COG7); Golgi complex component 7 (COG7)
TMU_00001056	,Transcription Factor IIF, Rap30/Rap74, interaction,Winged helix DNA-binding domain superfamily,Winged helix-like DNA-binding domain superfamily,Transcription initiation factor IIF, beta subunit	3.6.4.12	GO:0006367,GO:0005674,GO:0006366,GO:0006367	PF02270, PF02270	5.40E-07; 7.00E-07	Transcription initiation factor IIF, beta subunit; Transcription initiation factor IIF, beta subunit
TMU_00001057	Immunoglobulin E-set,Immunoglobulin-like fold	.	.	.	.	.
TMU_00001058	Ribonuclease H2, subunit B,	.	GO:0005634	PF09468	3.1e-24	Ydr279p protein family (Rse H2 complex component)
TMU_00001059	,HECT domain,HECT, E3 ligase catalytic domain	2.3.2.26	GO:0004842	PF00632	2.2e-48	HECT-domain (ubiquitin-transferase)
TMU_00001060	.	.	.	.	.	.
TMU_00001061	DM16 repeat,Bardet-Biedl syndrome 5 protein	.	GO:0034464	PF07289	1.7e-78	Bardet-Biedl syndrome 5 protein
TMU_00001062	,Protein kinase domain,Protein kinase, ATP binding site,Protein kinase-like domain superfamily,Serine-threonine/tyrosine-protein kinase, catalytic domain	.	GO:0004672,GO:0005524,GO:0006468,GO:0005524,GO:0004672,GO:0006468	PF07714	0.00011	Protein tyrosine kise
TMU_00001063	.	.	.	.	.	.
TMU_00001064	.	.	.	.	.	.
TMU_00001065	,EF-hand domain,EF-hand domain pair	.	GO:0005509	PF13499	4.5e-11	EF-hand domain pair
TMU_00001066	.	.	.	.	.	.
TMU_00001068	Sel1-like repeat,Protein kinase-like domain superfamily,,Tetratricopeptide-like helical domain superfamily,Protein kinase, ATP binding site	.	GO:0005515,GO:0005524	PF08238, PF08238, PF08238	0.0042; 2.20E-04; 0.014	Sel1 repeat; Sel1 repeat; Sel1 repeat
TMU_00001069	Amino acid transporter, transmembrane domain	.	.	PF01490	4.3e-28	Transmembrane amino acid transporter protein
TMU_00001070	Creatinase/aminopeptidase-like,Peptidase M24,	.	.	PF00557	3e-51	Metallopeptidase family M24
TMU_00001071	,Zinc finger, RING-type,WD40-repeat-containing domain superfamily,Vacuolar protein sorting-associated protein 8, central domain,WD40/YVTN repeat-like-containing domain superfamily	.	GO:0005515	PF12816	0.0003	Golgi CORVET complex core vacuolar protein 8
TMU_00001073	,Translation protein, beta-barrel domain superfamily,Ribosomal protein L3	.	GO:0003735,GO:0005622,GO:0005840,GO:0006412	PF00297	2.2e-137	Ribosomal protein L3
TMU_00001074	Protein kinase-like domain superfamily,,Protein kinase domain,Protein kinase, ATP binding site	.	GO:0004672,GO:0005524,GO:0006468,GO:0005524	PF00069	1.5e-15	Protein kise domain
TMU_00001076	WD40/YVTN repeat-like-containing domain superfamily,WD40-repeat-containing domain superfamily,	.	GO:0005515	PF10433	3.1e-14	Mono-functiol D-alkylating methyl methanesulfote N-term
TMU_00001077	cDENN domain,Tripartite DENN domain,dDENN domain,uDENN domain,	.	.	PF03455, PF02141	3.00E-06; 2.40E-20	dDENN domain; DENN (AEX-3) domain
TMU_00001078	P-loop containing nucleoside triphosphate hydrolase,Gtr1/RagA G protein,	.	GO:0005525	PF04670	1.6e-14	Gtr1/RagA G protein conserved region
TMU_00001079	EF-hand domain pair,	.	.	.	.	.
TMU_00001080	Histidine phosphatase superfamily,Histidine phosphatase superfamily, clade-2,Histidine acid phosphatase active site	3.1.3.2	.	PF00328	4e-14	Histidine phosphatase superfamily (branch 2)
TMU_00001083	Nucleotide-binding alpha-beta plait domain superfamily,,RNA-binding domain superfamily	.	GO:0003676	.	.	.
TMU_00001084	,Galactose-binding-like domain superfamily	.	.	.	.	.
TMU_00001085	Armadillo-type fold,CRM1 C-terminal domain,Exportin-1/Importin-beta-like,Armadillo-like helical	.	GO:0005488	PF08389, PF08767	5.90E-21; 5.00E-39	Exportin 1-like protein; CRM1 C termil
TMU_00001086	.	.	.	.	.	.
TMU_00001089	.	.	.	.	.	.
TMU_00001090	Inosine triphosphate pyrophosphatase-like,Maf-like protein	.	GO:0047429	PF02545	1.6e-28	Maf-like protein
TMU_00001091	Choline transporter-like	.	.	PF04515	4e-97	Plasma-membrane choline transporter
TMU_00001094	BTB/POZ domain,,SKP1/BTB/POZ domain superfamily	.	GO:0005515	PF00651	7.8e-14	BTB/POZ domain
TMU_00001096	Tetratricopeptide repeat,Tetratricopeptide repeat-containing domain,Tetratricopeptide-like helical domain superfamily,	.	GO:0005515	PF12895, PF13174	1.60E-06; 0.1	Aphase-promoting complex, cyclosome, subunit 3; Tetratricopeptide repeat
TMU_00001097	,Small GTP-binding protein domain,P-loop containing nucleoside triphosphate hydrolase,Small GTPase superfamily	3.5.3.11	GO:0005525,GO:0003924,GO:0005525	PF00071	9.1e-36	Ras family
TMU_00001099	.	.	.	.	.	.
TMU_00001100	,GAF-like domain superfamily	.	.	.	.	.
TMU_00001101	.	.	.	.	.	.
TMU_00001102	MORN motif,	2.7.1.68	.	PF02493, PF02493	0.0022; 0.01	MORN repeat; MORN repeat
TMU_00001103	,Protein kinase-like domain superfamily,Protein kinase, ATP binding site,Protein kinase domain	.	GO:0005524,GO:0004672,GO:0005524,GO:0006468	PF00069, PF00069	1.30E-14; 3.70E-13	Protein kise domain; Protein kise domain
TMU_00001105	.	.	.	.	.	.
TMU_00001106	Winged helix-like DNA-binding domain superfamily,Initiator binding domain	.	.	PF10416	1.3e-21	Transcription-initiator D-binding domain IBD
TMU_00001107	,Putative 5-3 exonuclease	.	GO:0003676,GO:0004527	PF03159	2e-94	XRN 5'-3' exonuclease N-terminus
TMU_00001108	.	.	.	.	.	.
TMU_00001109	Bromodomain,Bromodomain-like superfamily,	.	GO:0005515	PF00439	6.5e-11	Bromodomain
TMU_00001110	,C2 domain,C2 domain superfamily	.	.	PF00168, PF00168, PF00168	7.00E-05; 1.10E-06; 1.90E-08	C2 domain; C2 domain; C2 domain
TMU_00001113	Ribosomal protein L1-like,Ribosomal protein L1/ribosomal biogenesis protein,Ribosomal protein L1, 3-layer alpha/beta-sandwich,	.	.	PF00687	3.4e-24	Ribosomal protein L1p/L10e family
TMU_00001115	Protein kinase domain,,Protein kinase-like domain superfamily	2.7.11.1	GO:0004672,GO:0005524,GO:0006468	PF00069	1.2e-41	Protein kise domain
TMU_00001116	Regulator of chromosome condensation, RCC1,Regulator of chromosome condensation 1/beta-lactamase-inhibitor protein II	.	.	.	.	.
TMU_00001117	.	.	.	.	.	.
TMU_00001118	M-phase inducer phosphatase,Rhodanese-like domain superfamily,Rhodanese-like domain	3.1.3.48	GO:0004725,GO:0005622,GO:0006470,GO:1902751	PF00581	2.4e-12	Rhodanese-like domain
TMU_00001119	,WASH complex subunit 3	.	GO:0071203	PF10152	9.4e-32	Subunit CCDC53 of WASH complex
TMU_00001120	Armadillo-type fold,	.	GO:0005488	.	.	.
TMU_00001121	,Rho GTPase-activating protein domain,Rho GTPase activation protein	.	GO:0007165	PF00620	4.8e-29	RhoGAP domain
TMU_00001122	,Adenylyl cyclase class-3/4/guanylyl cyclase,Nucleotide cyclase	4.6.1.2	GO:0009190,GO:0016849,GO:0035556	PF00211	3.4e-17	Adenylate and Guanylate cyclase catalytic domain
TMU_00001123	SCAMP	.	GO:0015031,GO:0016021	PF04144	4.4e-19	SCAMP family
TMU_00001124	DEAD/DEAH box helicase domain,DNA/RNA helicase, ATP-dependent, DEAH-box type, conserved site,Helicase, C-terminal,Helicase-associated domain,,P-loop containing nucleoside triphosphate hydrolase,AAA+ ATPase domain,Helicase superfamily 1/2, ATP-binding domain,Domain of unknown function DUF1605	3.6.4.13	GO:0003676,GO:0005524,GO:0004386	PF00270, PF00271, PF04408, PF07717	1.80E-09; 1.50E-11; 1.10E-07; 1.70E-07	DEAD/DEAH box helicase; Helicase conserved C-termil domain; Helicase associated domain (HA2); Oligonucleotide/oligosaccharide-binding (OB)-fold
TMU_00001125	K Homology domain,K Homology domain, type 1 superfamily,,Ribosomal RNA assembly KRR1	.	GO:0003676,GO:0003723	.	.	.
TMU_00001126	Calreticulin/calnexin,,Calreticulin/calnexin, P domain superfamily,Concanavalin A-like lectin/glucanase domain superfamily	.	GO:0005509,GO:0005783,GO:0006457,GO:0051082,GO:0005509,GO:0005515	PF00262	1.2e-129	Calreticulin family
TMU_00001127	,Tubulin-tyrosine ligase/Tubulin polyglutamylase,ATP-grasp fold, subdomain 1	.	GO:0006464,GO:0005524	PF03133	2.2e-68	Tubulin-tyrosine ligase family
TMU_00001128	,Sel1-like repeat,Tetratricopeptide-like helical domain superfamily	.	GO:0005515	PF12895, PF08238, PF08238, PF08238, PF08238, PF08238, PF08238, PF08238, PF08238, PF08238, PF08238, PF08238	2.50E-06; 5.9; 0.84; 0.77; 47; 6; 1.3; 43; 5.70E-07; 0.047; 0.0043; 0.045	Aphase-promoting complex, cyclosome, subunit 3; Sel1 repeat; Sel1 repeat; Sel1 repeat; Sel1 repeat; Sel1 repeat; Sel1 repeat; Sel1 repeat; Sel1 repeat; Sel1 repeat; Sel1 repeat; Sel1 repeat
TMU_00001129	Malic enzyme, NAD-binding,,Malic enzyme, N-terminal domain,Malic oxidoreductase,NAD(P)-binding domain superfamily,Malic enzyme, N-terminal domain superfamily	1.1.1.38, 1.1.1.40	GO:0051287,GO:0004471,GO:0055114,GO:0004470,GO:0004471	PF03949, PF00390, PF00390	5.60E-28; 2.20E-21; 9.00E-06	Malic enzyme, D binding domain; Malic enzyme, N-termil domain; Malic enzyme, N-termil domain
TMU_00001130	,EamA domain	.	GO:0016020,GO:0016021	PF00892	4.3e-10	EamA-like transporter family
TMU_00001131	,Armadillo-like helical,Armadillo-type fold,CLASP N-terminal domain	.	GO:0005488	PF12348	2.8e-08	CLASP N termil
TMU_00001132	.	.	.	.	.	.
TMU_00001133	,WD40 repeat,WD40/YVTN repeat-like-containing domain superfamily,WD40-repeat-containing domain superfamily,G-protein beta WD-40 repeat,Anaphase-promoting complex subunit 4, WD40 domain,WD40-repeat-containing domain	.	GO:0005515	PF12894, PF00400, PF00400, PF00400, PF00400, PF00400	1.20E-04; 0.034; 0.0011; 4.10E-07; 2.70E-05; 3.90E-04	Aphase-promoting complex subunit 4 WD40 domain; WD domain, G-beta repeat; WD domain, G-beta repeat; WD domain, G-beta repeat; WD domain, G-beta repeat; WD domain, G-beta repeat
TMU_00001134	ATPase, V0 complex, subunit e1/e2	.	GO:0015078,GO:0015991,GO:0033179	PF05493	2.2e-10	ATP synthase subunit H
TMU_00001135	Ankyrin repeat-containing domain superfamily,Ankyrin repeat,Ankyrin repeat-containing domain	.	GO:0005515	PF12796, PF12796, PF12796	5.50E-08; 2.40E-06; 1.80E-07	Ankyrin repeats (3 copies); Ankyrin repeats (3 copies); Ankyrin repeats (3 copies)
TMU_00001137	Protein kinase domain,Protein kinase-like domain superfamily,	.	GO:0004672,GO:0005524,GO:0006468	PF00069	9.8e-26	Protein kise domain
TMU_00001138	,WD40 repeat,WD40-repeat-containing domain,WD40-repeat-containing domain superfamily,WD40/YVTN repeat-like-containing domain superfamily	.	GO:0005515	PF00400, PF00400, PF00400	0.05; 0.001; 0.0094	WD domain, G-beta repeat; WD domain, G-beta repeat; WD domain, G-beta repeat
TMU_00001139	Kelch-type beta propeller	.	GO:0005515	.	.	.
TMU_00001140	,Ankyrin repeat-containing domain superfamily,Ankyrin repeat-containing domain,Ankyrin repeat	.	GO:0005515	PF13637, PF12796	3.10E-15; 3.70E-12	Ankyrin repeats (many copies); Ankyrin repeats (3 copies)
TMU_00001141	Armadillo-type fold,Armadillo-like helical	.	GO:0005488	.	.	.
TMU_00001142	Ribosomal protein L29e,	.	GO:0003735,GO:0005622,GO:0005840,GO:0006412	PF01779	9.5e-13	Ribosomal L29e protein family
TMU_00001143	Domain of unknown function DUF4205	.	.	PF13898	8e-08	Domain of unknown function (DUF4205)
TMU_00001144	,Clathrin adaptor, alpha/beta/gamma-adaptin, appendage, Ig-like subdomain,Gamma-adaptin ear (GAE) domain,Adaptor protein complex AP-1, gamma subunit,Clathrin adaptor, appendage, Ig-like subdomain superfamily,Clathrin/coatomer adaptor, adaptin-like, N-terminal,Armadillo-type fold,Armadillo-like helical	.	GO:0006886,GO:0016192,GO:0030131,GO:0005794,GO:0016192,GO:0030121,GO:0006886,GO:0016192,GO:0030117,GO:0005488	PF02883, PF01602	8.50E-24; 8.10E-85	Adaptin C-termil domain; Adaptin N termil region
TMU_00001146	,PH-like domain superfamily	.	.	.	.	.
TMU_00001147	.	.	.	.	.	.
TMU_00001148	.	.	.	.	.	.
TMU_00001149	.	.	.	.	.	.
TMU_00001150	Peptidase M18,Peptidase M18, domain 2,	.	GO:0004177,GO:0006508,GO:0008270,GO:0004177	PF02127	5e-83	Aminopeptidase I zinc metalloprotease (M18)
TMU_00001151	.	.	.	.	.	.
TMU_00001152	Armadillo-type fold,Armadillo-like helical,CLASP N-terminal domain,	.	GO:0005488	PF12348	3.2e-22	CLASP N termil
TMU_00001153	Armadillo-type fold,Sec7, C-terminal	.	GO:0005488	PF09324	1.7e-06	Domain of unknown function (DUF1981)
TMU_00001154	Winged helix DNA-binding domain superfamily,Initiator binding domain,IBP39, C-terminal domain superfamily,Winged helix-like DNA-binding domain superfamily,Initiator binding protein 39kDa, C-terminal	.	.	PF10416, PF11422	6.40E-20; 2.20E-41	Transcription-initiator D-binding domain IBD; Initiator binding protein 39 kDa
TMU_00001155	Endonuclease/exonuclease/phosphatase superfamily,Inositol polyphosphate-related phosphatase,Endonuclease/exonuclease/phosphatase	3.1.3.56, 3.1.3.36	GO:0046856	PF03372	7.7e-07	Endonuclease/Exonuclease/phosphatase family
TMU_00001156	,EF-hand domain pair	.	.	.	.	.
TMU_00001157	Bromodomain-like superfamily,Bromodomain	.	GO:0005515	PF00439	3.9e-15	Bromodomain
TMU_00001158	.	.	.	.	.	.
TMU_00001159	WD40-repeat-containing domain superfamily,Protein phosphatase 2A regulatory subunit PR55,WD40 repeat	.	GO:0005515,GO:0000159,GO:0019888	.	.	.
TMU_00001160	Brix domain,	.	.	PF04427	1.7e-33	Brix domain
TMU_00001161	,Staphylococcal nuclease (SNase-like), OB-fold,SNase-like, OB-fold superfamily,Tudor domain	.	.	PF00565, PF00565, PF00565, PF00567	2.30E-04; 2.80E-04; 2.20E-08; 1.10E-08	Staphylococcal nuclease homologue; Staphylococcal nuclease homologue; Staphylococcal nuclease homologue; Tudor domain
TMU_00001162	Zinc finger, RING/FYVE/PHD-type,Zinc finger, RING-type, conserved site,,Zinc finger, C3HC4 RING-type,Zinc finger, RING-type	.	GO:0046872	PF00097	0.00016	Zinc finger, C3HC4 type (RING finger)
TMU_00001164	Leucine-rich repeat domain superfamily,	.	.	.	.	.
TMU_00001165	ATP-dependent 6-phosphofructokinase, prokaryotic-type,,Phosphofructokinase domain,ATP-dependent 6-phosphofructokinase,Phosphofructokinase superfamily	2.7.1.11	GO:0005524,GO:0006002,GO:0006096,GO:0008443,GO:0003872,GO:0006096,GO:0003872,GO:0006002,GO:0006096	PF00365	2.9e-76	Phosphofructokise
TMU_00001167	High mobility group box domain,High mobility group box domain superfamily,	.	.	PF00505	1.3e-18	HMG (high mobility group) box
TMU_00001174	Nucleotide-diphospho-sugar transferases,Glycosyltransferase 2-like	2.4.1.83	.	PF00535	4.6e-13	Glycosyl transferase family 2
TMU_00001177	Armadillo-type fold	.	GO:0005488	.	.	.
TMU_00001180	,Leucine rich repeat 5,Leucine-rich repeat domain superfamily	.	.	PF13306, PF13306, PF13306, PF13306, PF13306	3.40E-29; 6.20E-15; 1.30E-27; 1.60E-06; 0.001	Leucine rich repeats (6 copies); Leucine rich repeats (6 copies); Leucine rich repeats (6 copies); Leucine rich repeats (6 copies); Leucine rich repeats (6 copies)
TMU_00001181	Protein kinase domain,,Serine/threonine-protein kinase, active site,Protein kinase-like domain superfamily	2.7.11.1	GO:0004672,GO:0005524,GO:0006468,GO:0004672,GO:0006468	PF00069	1.5e-20	Protein kise domain
TMU_00001182	Lecithin:cholesterol/phospholipid:diacylglycerol acyltransferase,Alpha/Beta hydrolase fold	2.3.1.158	GO:0006629,GO:0008374	PF02450	6.1e-29	Lecithin:cholesterol acyltransferase
TMU_00001183	Protein kinase domain,,Protein kinase-like domain superfamily	.	GO:0004672,GO:0005524,GO:0006468	PF00069	3.8e-16	Protein kise domain
TMU_00001184	Phospholipid/glycerol acyltransferase,	2.3.1.51	GO:0008152,GO:0016746	PF01553	3e-09	Acyltransferase
TMU_00001188	,AAA+ ATPase domain,Vps4 oligomerisation, C-terminal,ATPase, AAA-type, core,P-loop containing nucleoside triphosphate hydrolase,MIT domain superfamily	3.4.21.53, 3.6.4.6	GO:0005524	PF09336, PF00004	3.00E-16; 1.30E-42	Vps4 C termil oligomerisation domain; ATPase family associated with various cellular activities (AAA)
TMU_00001189	Glycosyl hydrolase, all-beta,Six-hairpin glycosidase-like superfamily,Alpha-L-fucosidase,,Glycosyl hydrolase family 95, N-terminal domain,Six-hairpin glycosidase superfamily	3.2.1.51	GO:0003824,GO:0004560	PF14498	3.4e-59	Glycosyl hydrolase family 65, N-termil domain
TMU_00001190	Malic enzyme, NAD-binding,NAD(P)-binding domain superfamily,Malic oxidoreductase,	1.1.1.38, 1.1.1.40	GO:0051287,GO:0004470,GO:0004471	PF03949	1.6e-74	Malic enzyme, D binding domain
TMU_00001191	Protein kinase domain,,Sel1-like repeat,Tetratricopeptide-like helical domain superfamily,Serine-threonine/tyrosine-protein kinase, catalytic domain,Protein kinase-like domain superfamily,Protein kinase, ATP binding site,Serine/threonine-protein kinase, active site	2.7.11.1	GO:0004672,GO:0005524,GO:0006468,GO:0005515,GO:0004672,GO:0006468,GO:0005524	PF08238, PF08238, PF08238, PF08238, PF08238, PF08238, PF08238, PF08238, PF08238, PF00069	0.0012; 1.70E-05; 0.29; 1.4; 5.4; 2.40E-05; 6.70E-06; 0.002; 0.0011; 2.90E-51	Sel1 repeat; Sel1 repeat; Sel1 repeat; Sel1 repeat; Sel1 repeat; Sel1 repeat; Sel1 repeat; Sel1 repeat; Sel1 repeat; Protein kise domain
TMU_00001195	,Chromo/chromo shadow domain,SNF2-related, N-terminal domain,P-loop containing nucleoside triphosphate hydrolase,SNF2-like, N-terminal domain superfamily,FY-rich, N-terminal,Chromo-like domain superfamily,Chromo domain,Helicase superfamily 1/2, ATP-binding domain	.	GO:0005524,GO:0005634	PF00176, PF00385	3.90E-35; 8.90E-14	SNF2 family N-termil domain; Chromo (CHRromatin Organisation MOdifier) domain
TMU_00001197	EF-hand domain,EF-Hand 1, calcium-binding site,Dynein light chain superfamily,,EF-hand domain pair	.	GO:0005509,GO:0007017,GO:0030286	PF00036	1.3e-06	EF hand
TMU_00001198	Tetratricopeptide-like helical domain superfamily,,Sel1-like repeat	.	GO:0005515	PF08238, PF08238	1.10E-05; 1.50E-06	Sel1 repeat; Sel1 repeat
TMU_00001200	,Leucine rich repeat 5,Leucine-rich repeat domain superfamily	.	.	PF13306	9.1e-25	Leucine rich repeats (6 copies)
TMU_00001202	.	.	.	.	.	.
TMU_00001203	Multi antimicrobial extrusion protein	.	GO:0006855,GO:0015238,GO:0015297,GO:0016020,GO:0055085	PF01554, PF01554	4.50E-07; 2.20E-11	MatE; MatE
TMU_00001213	ABC transporter type 1, transmembrane domain superfamily,ABC transporter type 1, transmembrane domain,	.	GO:0005524,GO:0016021,GO:0005524,GO:0016021,GO:0042626,GO:0055085	PF00664	1.2e-28	ABC transporter transmembrane region
TMU_00001215	.	.	.	.	.	.
TMU_00001217	Phenazine biosynthesis PhzF protein,	.	GO:0003824,GO:0009058	PF02567	2.5e-43	Phezine biosynthesis-like protein
TMU_00001218	Phosphatidylinositol transfer protein,,START-like domain superfamily	.	GO:0005548,GO:0005622,GO:0015914	PF02121	1.8e-54	Phosphatidylinositol transfer protein
TMU_00001220	Leucine-rich repeat,,Leucine rich repeat 4,Leucine-rich repeat domain superfamily,Leucine-rich repeat, typical subtype	4.6.1.1	GO:0005515	PF12799, PF13855, PF13855	2.30E-06; 7.50E-08; 1.20E-08	Leucine Rich repeats (2 copies); Leucine rich repeat; Leucine rich repeat
TMU_00001223	Galactose-binding-like domain superfamily,Coagulation factor 5/8 C-terminal domain	.	.	PF00754	4.2e-07	F5/8 type C domain
TMU_00001226	,P-loop containing nucleoside triphosphate hydrolase,Small GTPase superfamily,Small GTP-binding protein domain	.	GO:0003924,GO:0005525,GO:0005525	PF00071	2.1e-31	Ras family
TMU_00001227	,Beta-lactamase-related,Beta-lactamase/transpeptidase-like	3.4.16.4	.	PF00144	5.1e-23	Beta-lactamase
TMU_00001230	Leucine rich repeat 5,Leucine-rich repeat domain superfamily,	.	.	PF13306, PF13306	0.031; 4.30E-29	Leucine rich repeats (6 copies); Leucine rich repeats (6 copies)
TMU_00001233	C2 domain,,TerD domain,C2 domain superfamily	.	GO:0006950	PF00168, PF02342	9.20E-12; 6.20E-26	C2 domain; TerD domain
TMU_00001241	Armadillo-type fold	.	GO:0005488	.	.	.
TMU_00001242	Galactose-binding-like domain superfamily	.	.	.	.	.
TMU_00001249	BEACH domain superfamily,BEACH domain,WD40-repeat-containing domain superfamily,	.	GO:0005515	PF02138	5.8e-28	Beige/BEACH domain
TMU_00001251	GyrI-like small molecule binding domain,Regulatory factor, effector binding domain superfamily	.	.	PF06445	7.7e-07	GyrI-like small molecule binding domain
TMU_00001253	Nucleotide-diphospho-sugar transferase,Nucleotide-diphospho-sugar transferases	.	.	PF03407	3.4e-26	Nucleotide-diphospho-sugar transferase
TMU_00001258	Beta-hexosaminidase, bacterial type, N-terminal,Glycoside hydrolase superfamily,Glycoside hydrolase family 20, catalytic domain,Beta-hexosaminidase-like, domain 2,,Beta-hexosaminidase	3.2.1.52	GO:0004553,GO:0005975,GO:0004563,GO:0005975	PF02838, PF00728	2.20E-10; 3.90E-29	Glycosyl hydrolase family 20, domain 2; Glycosyl hydrolase family 20, catalytic domain
TMU_00001259	EF-hand domain,,EF-hand domain pair,EF-Hand 1, calcium-binding site	.	GO:0005509	.	.	.
TMU_00001260	Zinc finger, RING/FYVE/PHD-type,	.	.	.	.	.
TMU_00001261	Villin/Gelsolin,ADF-H/Gelsolin-like domain superfamily,,Gelsolin-like domain	.	GO:0051015	PF00626, PF00626	8.90E-17; 2.70E-10	Gelsolin repeat; Gelsolin repeat
TMU_00001262	.	.	.	.	.	.
TMU_00001265	Peptidase S26B,	3.4.21.89	GO:0006465,GO:0008233,GO:0016020	.	.	.
TMU_00001266	,Heat shock protein 70 family	.	.	PF00012	3.8e-22	Hsp70 protein
TMU_00001267	GAF domain,3'5'-cyclic nucleotide phosphodiesterase, catalytic domain superfamily,3'5'-cyclic nucleotide phosphodiesterase, catalytic domain,,Armadillo-like helical,GAF-like domain superfamily,ATPase, V1 complex, subunit H, C-terminal,HD/PDEase domain,Armadillo-type fold,ATPase, V1 complex, subunit H, C-terminal domain superfamily	3.1.4.17, 3.1.4.53, 3.1.4.35	GO:0005515,GO:0004114,GO:0007165,GO:0000221,GO:0015991,GO:0005488	PF01590, PF01590, PF00233, PF03224, PF11698	1.50E-07; 7.30E-15; 6.70E-45; 1.70E-26; 7.60E-26	GAF domain; GAF domain; 3'5'-cyclic nucleotide phosphodiesterase; V-ATPase subunit H; V-ATPase subunit H
TMU_00001269	WD40/YVTN repeat-like-containing domain superfamily,WD40 repeat,WD40-repeat-containing domain superfamily,WD40-repeat-containing domain	.	GO:0005515	PF00400	0.0044	WD domain, G-beta repeat
TMU_00001270	.	.	.	.	.	.
TMU_00001271	V-ATPase proteolipid subunit C, eukaryotic,V-ATPase proteolipid subunit C-like domain,F/V-ATP synthase subunit C superfamily,V-ATPase proteolipid subunit,	.	GO:0015078,GO:0015991,GO:0033179,GO:0015078,GO:0015991,GO:0033177	PF00137, PF00137	8.90E-09; 4.10E-17	ATP synthase subunit C; ATP synthase subunit C
TMU_00001272	,ENTH domain,ENTH/VHS	.	.	PF01417	4.2e-06	ENTH domain
TMU_00001273	,P-loop containing nucleoside triphosphate hydrolase,Small GTP-binding protein domain,Small GTPase superfamily	.	GO:0005525,GO:0003924,GO:0005525	PF00071	2e-29	Ras family
TMU_00001274	Ubiquitin-associated domain,Protein kinase domain,,Protein kinase-like domain superfamily,Protein kinase, ATP binding site	.	GO:0004672,GO:0005524,GO:0006468,GO:0005524	PF00069	1.5e-11	Protein kise domain
TMU_00001275	,U2A'/phosphoprotein 32 family A, C-terminal,Leucine-rich repeat,Leucine-rich repeat domain superfamily	.	GO:0005515	PF14580	3e-10	Leucine-rich repeat
TMU_00001276	.	.	.	.	.	.
TMU_00001277	,P-loop containing nucleoside triphosphate hydrolase,Small GTPase superfamily	.	GO:0003924,GO:0005525	PF00071, PF00071	5.50E-07; 4.40E-07	Ras family; Ras family
TMU_00001278	,Armadillo-type fold,Protein kinase-like domain superfamily,Protein kinase, ATP binding site	.	GO:0005488,GO:0005524	.	.	.
TMU_00001279	.	.	.	.	.	.
TMU_00001280	,Leucine-rich repeat domain superfamily	.	.	.	.	.
TMU_00001281	Armadillo-like helical,Armadillo-type fold,	.	GO:0005488	.	.	.
TMU_00001282	Initiator binding domain	.	.	PF10416	5.1e-34	Transcription-initiator D-binding domain IBD
TMU_00001283	.	.	.	.	.	.
TMU_00001286	.	.	.	.	.	.
TMU_00001288	,THUMP domain,tRNA sulfurtransferase ThiI,Rossmann-like alpha/beta/alpha sandwich fold,Thil, AANH domain	2.8.1.4	GO:0003723,GO:0005737,GO:0016783,GO:0034227,GO:0004810	PF02926, PF02568	2.40E-16; 8.10E-59	THUMP domain; Thiamine biosynthesis protein (ThiI)
TMU_00001289	Sugar phosphate transporter domain	.	.	PF03151	1.8e-16	Triose-phosphate Transporter family
TMU_00001290	Kelch repeat type 2,Kelch-type beta propeller,	.	GO:0005515	PF07646, PF13418	5.30E-07; 1.10E-04	Kelch motif; Galactose oxidase, central domain
TMU_00001291	Ras guanine-nucleotide exchange factor catalytic domain superfamily,Ras guanine-nucleotide exchange factors catalytic domain,,LIS1 homology motif,Ras guanine nucleotide exchange factor domain superfamily	.	GO:0005085,GO:0007264,GO:0005515	PF00617	1.9e-11	RasGEF domain
TMU_00001292	PLAC8 motif-containing protein	.	.	PF04749	7.3e-10	PLAC8 family
TMU_00001293	,PLAC8 motif-containing protein	.	.	PF04749	1.6e-07	PLAC8 family
TMU_00001296	Methionyl/Valyl/Leucyl/Isoleucyl-tRNA synthetase, anticodon-binding,,Isoleucine-tRNA ligase,Aminoacyl-tRNA synthetase, class Ia, anticodon-binding,Isoleucyl tRNA synthetase type 2, anticodon-binding domain,Aminoacyl-tRNA synthetase, class Ia,Valyl/Leucyl/Isoleucyl-tRNA synthetase, editing domain,Aminoacyl-tRNA synthetase, class I, conserved site,Rossmann-like alpha/beta/alpha sandwich fold	6.1.1.5	GO:0004812,GO:0006418,GO:0000166,GO:0004822,GO:0005524,GO:0005737,GO:0006428,GO:0000166,GO:0004812,GO:0005524,GO:0006418,GO:0000049,GO:0002161,GO:0006418	PF08264, PF00133	7.40E-22; 4.00E-203	Anticodon-binding domain of tR; tR synthetases class I (I, L, M and V)
TMU_00001297	P-loop containing nucleoside triphosphate hydrolase,Aminoacyl-tRNA synthetase, class Ia, anticodon-binding,,AAA+ ATPase domain,Isoleucyl tRNA synthetase type 2, anticodon-binding domain,ATPase, AAA-type, core,Rossmann-like alpha/beta/alpha sandwich fold,Methionyl/Valyl/Leucyl/Isoleucyl-tRNA synthetase, anticodon-binding,Aminoacyl-tRNA synthetase, class Ia	6.1.1.5	GO:0000166,GO:0004812,GO:0005524,GO:0006418,GO:0000049,GO:0005524,GO:0004812,GO:0006418	PF00004, PF08264, PF00133	5.40E-17; 4.60E-17; 2.90E-47	ATPase family associated with various cellular activities (AAA); Anticodon-binding domain of tR; tR synthetases class I (I, L, M and V)
TMU_00001299	.	.	.	.	.	.
TMU_00001301	C2 domain superfamily,C2 domain,	.	.	PF00168, PF00168	5.30E-22; 2.00E-09	C2 domain; C2 domain
TMU_00001302	Ribosomal protein L24e-related,TRASH domain,Ribosomal protein L24e/L24 superfamily,,Ribosomal protein L24e, conserved site	.	.	PF01246	6.3e-28	Ribosomal protein L24e
TMU_00001303	,Concanavalin A-like lectin/glucanase domain superfamily,Domain of unknown function DUF4704	.	.	PF13385, PF15787	1.70E-10; 1.60E-17	Concavalin A-like lectin/glucases superfamily; Domain of unknown function (DUF4704)
TMU_00001304	WD40 repeat, conserved site,,WD40/YVTN repeat-like-containing domain superfamily,WD40-repeat-containing domain superfamily	.	GO:0005515	.	.	.
TMU_00001305	Armadillo-like helical,,Clathrin/coatomer adaptor, adaptin-like, N-terminal,Armadillo-type fold	.	GO:0006886,GO:0016192,GO:0030117,GO:0005488	PF01602	3.9e-88	Adaptin N termil region
TMU_00001306	Protein kinase-like domain superfamily,,Tetratricopeptide-like helical domain superfamily,Sel1-like repeat	.	GO:0005515	PF08238, PF08238, PF08238, PF08238	0.036; 80; 0.04; 1.7	Sel1 repeat; Sel1 repeat; Sel1 repeat; Sel1 repeat
TMU_00001307	,FERM central domain,FERM superfamily, second domain	.	.	.	.	.
TMU_00001308	,Piezo non-specific cation channel, R-Ras-binding domain	.	.	PF12166	4.7e-17	Piezo non-specific cation channel, R-Ras-binding domain
TMU_00001309	Mitotic-spindle organizing protein 1	.	GO:0008274,GO:0033566	PF12554	7.3e-21	Mitotic-spindle organizing gamma-tubulin ring associated
TMU_00001310	,Vesicle transport v-SNARE, N-terminal	.	GO:0006886,GO:0016020	PF05008	8.9e-06	Vesicle transport v-SRE protein N-terminus
TMU_00001311	RNA recognition motif domain,,RNA-binding domain superfamily,Nucleotide-binding alpha-beta plait domain superfamily	.	GO:0003676	PF00076	2.9e-19	R recognition motif. (a.k.a. RRM, RBD, or RNP domain)
TMU_00001312	Pectin lyase fold/virulence factor,Polymorphic outer membrane protein repeat,Pectin lyase fold	.	.	.	.	.
TMU_00001313	WD40/YVTN repeat-like-containing domain superfamily,WD40 repeat,WD40-repeat-containing domain superfamily,WD40-repeat-containing domain	.	GO:0005515	.	.	.
TMU_00001314	Transcription initiation factor TAFII31,Histone-fold	.	GO:0006352,GO:0046982	PF02291	1.5e-26	Transcription initiation factor IID, 31kD subunit
TMU_00001315	14-3-3 protein,14-3-3 domain,,14-3-3 domain superfamily	.	GO:0019904	PF00244	6.7e-78	14-3-3 protein
TMU_00001316	Mss4/translationally controlled tumour-associated TCTP,Translationally controlled tumour protein,Translationally controlled tumour protein (TCTP) domain,Mss4-like superfamily	.	.	PF00838	8.2e-29	Translatiolly controlled tumour protein
TMU_00001317	WD40-repeat-containing domain,WD40/YVTN repeat-like-containing domain superfamily,WD40 repeat, conserved site,,WD40 repeat,G-protein beta WD-40 repeat,WD40-repeat-containing domain superfamily	.	GO:0005515	PF00400, PF00400, PF00400, PF00400	0.0038; 0.16; 3.50E-05; 0.0018	WD domain, G-beta repeat; WD domain, G-beta repeat; WD domain, G-beta repeat; WD domain, G-beta repeat
TMU_00001318	Bactericidal permeability-increasing protein, alpha/beta domain superfamily,	.	GO:0008289	.	.	.
TMU_00001319	,Tyrosine-protein kinase, active site,Protein kinase domain,Protein kinase-like domain superfamily	.	GO:0004672,GO:0006468,GO:0004672,GO:0005524,GO:0006468	PF00069	1.2e-29	Protein kise domain
TMU_00001320	Ribosomal RNA methyltransferase FtsJ domain,Ribosomal RNA large subunit methyltransferase E,tRNA (cytidine(32)/guanosine(34)-2-O)-methyltransferase, Trm7,,S-adenosyl-L-methionine-dependent methyltransferase	2.1.1.166	GO:0008168,GO:0032259,GO:0001510,GO:0008168,GO:0008033,GO:0008175	PF01728	1.4e-68	FtsJ-like methyltransferase
TMU_00001321	,Protein kinase-like domain superfamily,AGC-kinase, C-terminal	.	GO:0004674,GO:0005524,GO:0006468	.	.	.
TMU_00001322	Galactose-binding-like domain superfamily,,Axonemal dynein light chain	.	.	PF10211	7.5e-66	Axonemal dynein light chain
TMU_00001323	,Leucine-rich repeat domain superfamily	.	.	.	.	.
TMU_00001324	,Kelch-type beta propeller	.	GO:0005515	PF13415, PF13418	7.70E-05; 2.30E-06	Galactose oxidase, central domain; Galactose oxidase, central domain
TMU_00001325	WD40 repeat,WD40-repeat-containing domain,,WD40 repeat, conserved site,WD40-repeat-containing domain superfamily,G-protein beta WD-40 repeat,WD40/YVTN repeat-like-containing domain superfamily	.	GO:0005515	PF00400, PF00400, PF00400	0.051; 0.0065; 2.40E-05	WD domain, G-beta repeat; WD domain, G-beta repeat; WD domain, G-beta repeat
TMU_00001326	Hyaluronan/mRNA-binding protein,	.	.	PF04774	2e-06	Hyaluron / mR binding family
TMU_00001327	Rab-GTPase-TBC domain superfamily,Rab-GTPase-TBC domain,	.	.	PF00566	1.8e-24	Rab-GTPase-TBC domain
TMU_00001328	WD40-repeat-containing domain,WD40-repeat-containing domain superfamily,WD40/YVTN repeat-like-containing domain superfamily,WD40 repeat,WD40 repeat, conserved site	.	GO:0005515	.	.	.
TMU_00001329	,Glycyl-tRNA synthetase,Aminoacyl-tRNA synthetase, class II,Anticodon-binding domain superfamily,Glycyl-tRNA synthetase-like core domain,Anticodon-binding	6.1.1.14	GO:0000166,GO:0004820,GO:0005524,GO:0005737,GO:0006426	PF03129	7.9e-20	Anticodon binding domain
TMU_00001330	,WD40-repeat-containing domain superfamily,WD40/YVTN repeat-like-containing domain superfamily,WD40-repeat-containing domain,WD40 repeat	.	GO:0005515	.	.	.
TMU_00001331	,Rubredoxin-like domain,Ferritin-like,Rubrerythrin,Ferritin-like diiron domain,Ferritin-like superfamily	.	GO:0005506,GO:0016491,GO:0046872,GO:0055114	PF02915	7.5e-30	Rubrerythrin
TMU_00001332	High mobility group box domain,High mobility group box domain superfamily,	.	.	PF09011	7.5e-07	HMG-box domain
TMU_00001333	WD40-repeat-containing domain superfamily,WD40/YVTN repeat-like-containing domain superfamily,WD40-repeat-containing domain,WD40 repeat	.	GO:0005515	PF00400	0.00014	WD domain, G-beta repeat
TMU_00001334	14-3-3 domain superfamily,14-3-3 domain,14-3-3 protein,	.	GO:0019904	PF00244	2.3e-59	14-3-3 protein
TMU_00001335	dTDP-4-dehydrorhamnose 3,5-epimerase-related,RmlC-like cupin domain superfamily,NAD-dependent epimerase/dehydratase,RmlC-like jelly roll fold,NAD(P)-binding domain superfamily,	1.1.1.133, 5.1.3.13	GO:0008830,GO:0003824,GO:0050662	PF01370, PF00908	2.40E-07; 1.90E-07	D dependent epimerase/dehydratase family; dTDP-4-dehydrorhamnose 3,5-epimerase
TMU_00001336	Sec23/Sec24 helical domain superfamily,Zinc finger, Sec23/Sec24-type superfamily,,von Willebrand factor A-like domain superfamily,Sec23/Sec24, trunk domain,Sec23/Sec24 beta-sandwich,Zinc finger, Sec23/Sec24-type	.	GO:0006886,GO:0006888,GO:0030127,GO:0006886,GO:0006888,GO:0008270,GO:0030127	PF04811, PF08033, PF04810	3.30E-22; 5.00E-09; 5.30E-09	Sec23/Sec24 trunk domain; Sec23/Sec24 beta-sandwich domain; Sec23/Sec24 zinc finger
TMU_00001337	,Tetratricopeptide-like helical domain superfamily	.	GO:0005515	.	.	.
TMU_00001338	,Protein kinase domain,Protein kinase-like domain superfamily	.	GO:0004672,GO:0005524,GO:0006468	PF00069	9.2e-09	Protein kise domain
TMU_00001339	Ribosomal protein S13,Ribosomal protein S13, conserved site,,30s ribosomal protein S13, C-terminal,Ribosomal protein S13-like, H2TH	3.2.2.23	GO:0003723,GO:0003735,GO:0005622,GO:0005840,GO:0006412,GO:0003723,GO:0003735,GO:0005840,GO:0006412,GO:0003676	PF00416	6.2e-35	Ribosomal protein S13/S18
TMU_00001342	,MIF4G-like domain superfamily,CCR4-NOT transcription complex subunit 1, CAF1-binding domain,Armadillo-type fold,MIF4G-like, type 3	.	GO:0005488,GO:0003723,GO:0005515	PF16415, PF02854	1.90E-08; 5.20E-15	CCR4-NOT transcription complex subunit 1 CAF1-binding domain; MIF4G domain
TMU_00001344	Protein O-mannosyl-transferase, C-terminal four TM domain	.	.	PF16192	1e-09	C-termil four TMM region of protein-O-mannosyltransferase
TMU_00001345	,RNA recognition motif domain,Nucleotide-binding alpha-beta plait domain superfamily,RNA-binding domain superfamily	5.2.1.8	GO:0003676	PF00076, PF00076	1.30E-10; 5.50E-18	R recognition motif. (a.k.a. RRM, RBD, or RNP domain); R recognition motif. (a.k.a. RRM, RBD, or RNP domain)
TMU_00001346	,Glycoside hydrolase superfamily,Glycoside hydrolase family 31,Glycosyl hydrolases family 31, active site,Glycoside hydrolase family 31, N-terminal domain,Glycosyl hydrolase, all-beta,Galactose mutarotase-like domain superfamily	3.2.1.20	GO:0004553,GO:0005975,GO:0003824,GO:0005975,GO:0030246	PF01055, PF13802	5.40E-118; 1.50E-15	Glycosyl hydrolases family 31; Galactose mutarotase-like
TMU_00001347	WD40/YVTN repeat-like-containing domain superfamily,Quinoprotein alcohol dehydrogenase-like superfamily	.	GO:0005515	.	.	.
TMU_00001348	Histidine phosphatase superfamily, clade-2,Histidine phosphatase superfamily,Histidine acid phosphatase active site	3.1.3.2	.	PF00328	1.2e-17	Histidine phosphatase superfamily (branch 2)
TMU_00001349	Leucine-rich repeat,,Leucine-rich repeat domain superfamily,Leucine-rich repeat, typical subtype	4.6.1.1	GO:0005515	PF13855, PF14580	3.10E-09; 7.90E-13	Leucine rich repeat; Leucine-rich repeat
TMU_00001350	WD40-repeat-containing domain superfamily,WD40 repeat,WD40/YVTN repeat-like-containing domain superfamily	.	GO:0005515	.	.	.
TMU_00001352	EF-hand domain,,EF-Hand 1, calcium-binding site,EF-hand domain pair	.	GO:0005509	PF13499, PF00036	1.80E-08; 8.40E-10	EF-hand domain pair; EF hand
TMU_00001353	Rho GTPase activation protein,Rho GTPase-activating protein domain,	.	GO:0007165	PF00620	1.7e-24	RhoGAP domain
TMU_00001354	Chromo-like domain superfamily,P-loop containing nucleoside triphosphate hydrolase,Chromo/chromo shadow domain,,SNF2-related, N-terminal domain,SNF2-like, N-terminal domain superfamily	.	GO:0005524	PF00176	4.2e-26	SNF2 family N-termil domain
TMU_00001355	Translation Initiation factor eIF- 4e-like,Translation Initiation factor eIF- 4e	.	GO:0003723,GO:0003743,GO:0005737,GO:0006413	PF01652	9.2e-24	Eukaryotic initiation factor 4E
TMU_00001356	,Leucine-rich repeat domain superfamily	.	.	.	.	.
TMU_00001357	.	.	.	.	.	.
TMU_00001358	.	.	.	.	.	.
TMU_00001359	,Protein kinase domain,Protein kinase-like domain superfamily	3.1.22.4	GO:0004672,GO:0005524,GO:0006468	PF00069	9.1e-13	Protein kise domain
TMU_00001360	APC10/DOC domain,Anaphase-promoting complex subunit APC10/Doc1,Galactose-binding-like domain superfamily	.	GO:0005680,GO:0031145	PF03256	4.1e-38	Aphase-promoting complex, subunit 10 (APC10)
TMU_00001361	,Leucine-rich repeat,Leucine-rich repeat domain superfamily	.	GO:0005515	.	.	.
TMU_00001362	.	.	.	.	.	.
TMU_00001363	,Small GTP-binding protein domain,Small GTPase superfamily,P-loop containing nucleoside triphosphate hydrolase	.	GO:0005525,GO:0003924,GO:0005525	PF00071	9.6e-40	Ras family
TMU_00001364	Armadillo-type fold	.	GO:0005488	.	.	.
TMU_00001366	,Aspartate--ammonia ligase,Aminoacyl-tRNA synthetase, class II	6.3.1.1	GO:0004071,GO:0005737,GO:0006529	PF03590	1.7e-109	Aspartate-ammonia ligase
TMU_00001367	.	.	.	.	.	.
TMU_00001369	GPN-loop GTPase,,P-loop containing nucleoside triphosphate hydrolase	.	.	PF03029	8.2e-58	Conserved hypothetical ATP binding protein
TMU_00001370	Ankyrin repeat,Ankyrin repeat-containing domain superfamily,Ankyrin repeat-containing domain,	.	GO:0005515	PF13637	3.8e-08	Ankyrin repeats (many copies)
TMU_00001371	,NagB/RpiA transferase-like,Initiation factor 2B-related	.	GO:0044237	PF01008	9.6e-50	Initiation factor 2 subunit family
TMU_00001372	,Protein kinase, ATP binding site,Protein kinase-like domain superfamily	.	GO:0005524	.	.	.
TMU_00001373	.	.	.	.	.	.
TMU_00001374	Armadillo-like helical,Armadillo-type fold,Protein phosphatase 2A, regulatory B subunit, B56	.	GO:0005488,GO:0000159,GO:0007165,GO:0019888	PF01603	5.4e-78	Protein phosphatase 2A regulatory B subunit (B56 family)
TMU_00001375	,XPG-I domain,XPG N-terminal,XPG/Rad2 endonuclease,Flap endonuclease 1,5'-3' exonuclease, C-terminal domain superfamily,PIN-like domain superfamily,XPG conserved site,Helix-hairpin-helix motif, class 2	.	GO:0004518,GO:0004518,GO:0006281,GO:0016788,GO:0003677,GO:0003824	PF00867, PF00752	5.70E-29; 4.00E-27	XPG I-region; XPG N-termil domain
TMU_00001376	Tetratricopeptide-like helical domain superfamily,Sel1-like repeat,	3.5.2.6	GO:0005515	PF08238, PF08238, PF08238, PF08238, PF08238, PF08238, PF08238, PF08238, PF08238, PF08238	13; 5.6; 0.11; 1.3; 4.80E-05; 0.58; 120; 1.00E-06; 6.40E-07; 0.0032	Sel1 repeat; Sel1 repeat; Sel1 repeat; Sel1 repeat; Sel1 repeat; Sel1 repeat; Sel1 repeat; Sel1 repeat; Sel1 repeat; Sel1 repeat
TMU_00001377	,Tetratricopeptide-like helical domain superfamily,Tetratricopeptide repeat,Tetratricopeptide repeat-containing domain	.	GO:0005515	PF14559, PF12895	1.60E-06; 2.60E-06	Tetratricopeptide repeat; Aphase-promoting complex, cyclosome, subunit 3
TMU_00001378	Protein kinase-like domain superfamily,GroEL-like equatorial domain superfamily,T-complex protein 1, eta subunit,,TCP-1-like chaperonin intermediate domain superfamily,Protein kinase, ATP binding site,GroEL-like apical domain superfamily,Chaperonin TCP-1, conserved site,Chaperone tailless complex polypeptide 1 (TCP-1),Chaperonin Cpn60/TCP-1 family	.	GO:0005524,GO:0006457,GO:0051082,GO:0005524	PF00118	5.8e-155	TCP-1/cpn60 chaperonin family
TMU_00001379	Clathrin/coatomer adaptor, adaptin-like, N-terminal,Armadillo-type fold,Clathrin adaptor, beta-adaptin, appendage, Ig-like subdomain,Clathrin adaptor, appendage, Ig-like subdomain superfamily,Armadillo-like helical	.	GO:0006886,GO:0016192,GO:0030117,GO:0005488,GO:0006886,GO:0016192	PF01602	1.2e-108	Adaptin N termil region
TMU_00001380	Mrp/NBP35 ATP-binding protein,Flagellum site-determining protein YlxH/ Fe-S cluster assembling factor NBP35,Mrp, conserved site,,P-loop containing nucleoside triphosphate hydrolase	.	GO:0005524	PF10609	3.2e-87	NUBPL iron-transfer P-loop NTPase
TMU_00001381	,Thioredoxin-like superfamily,Thioredoxin domain,Thioredoxin,Thioredoxin, conserved site	.	GO:0045454,GO:0006662,GO:0015035,GO:0045454	PF00085	2.9e-20	Thioredoxin
TMU_00001383	Protein phosphatase 2A, regulatory B subunit, B56,Armadillo-type fold,Armadillo-like helical,	.	GO:0000159,GO:0007165,GO:0019888,GO:0005488	PF01603	9.1e-70	Protein phosphatase 2A regulatory B subunit (B56 family)
TMU_00001384	Glutamyl/glutaminyl-tRNA synthetase,Aminoacyl-tRNA synthetase, class I, conserved site,Rossmann-like alpha/beta/alpha sandwich fold,Ribosomal protein L25/Gln-tRNA synthetase, N-terminal,Ribosomal protein L25/Gln-tRNA synthetase, anti-codon-binding domain superfamily,Glutaminyl-tRNA synthetase, class Ib, non-specific RNA-binding domain, N-terminal,Glutamyl/glutaminyl-tRNA synthetase, class Ib, cat…	6.1.1.18	GO:0000166,GO:0004812,GO:0005524,GO:0005737,GO:0043039,GO:0000166,GO:0004812,GO:0005524,GO:0006418,GO:0006412,GO:0000166,GO:0004812,GO:0005524,GO:0005737,GO:0006418,GO:0004812,GO:0005524,GO:0043039,GO:0000166,GO:0004819,GO:0005524,GO:0005737,GO:0006425	PF04558, PF00749, PF03950	1.30E-29; 3.40E-108; 4.20E-41	Glutaminyl-tR synthetase, non-specific R binding region part 1; tR synthetases class I (E and Q), catalytic domain; tR synthetases class I (E and Q), anti-codon binding domain
TMU_00001388	,Rab-GTPase-TBC domain,Rab-GTPase-TBC domain superfamily	.	.	PF00566	1.1e-50	Rab-GTPase-TBC domain
TMU_00001391	,GroES-like superfamily,Protein kinase-like domain superfamily,NAD(P)-binding domain superfamily,Alcohol dehydrogenase, N-terminal,Alcohol dehydrogenase, C-terminal,Alcohol dehydrogenase, zinc-type, conserved site,Protein kinase domain	.	GO:0055114,GO:0008270,GO:0016491,GO:0055114,GO:0004672,GO:0005524,GO:0006468	PF08240, PF00107, PF00069	8.90E-27; 9.80E-21; 8.30E-10	Alcohol dehydrogese GroES-like domain; Zinc-binding dehydrogese; Protein kise domain
TMU_00001392	Bromodomain,,Bromodomain-like superfamily	.	GO:0005515	PF00439	4.4e-24	Bromodomain
TMU_00001393	von Willebrand factor A-like domain superfamily,VIT domain,,von Willebrand factor, type A	.	.	PF08487, PF13768	3.50E-20; 1.40E-21	Vault protein inter-alpha-trypsin domain; von Willebrand factor type A domain
TMU_00001394	,Dynein heavy chain, ATP-binding dynein motor region D5,Dynein heavy chain domain,AAA+ ATPase domain,Dynein heavy chain, AAA module D4,Dynein heavy chain, domain-2,P-loop containing nucleoside triphosphate hydrolase,Dynein heavy chain, coiled coil stalk,ATPase, dynein-related, AAA domain,Dynein heavy chain, domain-1,Dynein heavy chain, hydrolytic ATP-binding dynein motor region D1	.	GO:0003777,GO:0007018,GO:0030286,GO:0005524,GO:0016887,GO:0005524	PF12781, PF03028, PF12780, PF08393, PF12777, PF07728, PF08385, PF12774, PF12775	1.70E-60; 3.10E-102; 7.40E-09; 1.70E-44; 2.30E-22; 4.20E-05; 4.50E-15; 3.90E-12; 1.00E-14	ATP-binding dynein motor region D5; Dynein heavy chain and region D6 of dynein motor; P-loop containing dynein motor region D4; Dynein heavy chain, N-termil region 2; Microtubule-binding stalk of dynein motor; AAA domain (dynein-related subfamily); Dynein heavy chain, N-termil region 1; Hydrolytic ATP binding site of dynein motor region D1; P-loop containing dynein motor region D3
TMU_00001395	Phox homologous domain,,PX domain superfamily	.	GO:0035091	PF00787	2.4e-17	PX domain
TMU_00001396	High mobility group box domain,,High mobility group box domain superfamily	.	.	PF00505	1.8e-10	HMG (high mobility group) box
TMU_00001397	.	.	.	.	.	.
TMU_00001398	,Protein kinase-like domain superfamily,Protein kinase domain,Protein kinase, ATP binding site	.	GO:0004672,GO:0005524,GO:0006468,GO:0005524	PF00069	2.6e-20	Protein kise domain
TMU_00001399	,Pseudouridine synthase, catalytic domain superfamily	.	GO:0001522,GO:0003723,GO:0009451,GO:0009982	.	.	.
TMU_00001400	,Multi antimicrobial extrusion protein	.	GO:0006855,GO:0015238,GO:0015297,GO:0016020,GO:0055085	PF01554	2.5e-08	MatE
TMU_00001402	Ribosomal protein L30, N-terminal,Ribosomal protein L7, eukaryotic/archaeal,Ribosomal protein L30, ferredoxin-like fold domain,,Ribosomal protein L30, conserved site,Ribosomal protein L30, ferredoxin-like fold domain superfamily,Ribosomal protein L7, eukaryotic,Ribosomal protein L30, central domain, archaeal type	.	.	PF08079, PF00327	4.50E-10; 1.10E-16	Ribosomal L30 N-termil domain; Ribosomal protein L30p/L7e
TMU_00001403	Armadillo-type fold,	.	GO:0005488	.	.	.
TMU_00001404	,Tubby, C-terminal,Tubby-like, C-terminal	.	.	PF01167	3.3e-12	Tub family
TMU_00001405	,cDENN domain,Tripartite DENN domain	.	.	PF02141	2.7e-11	DENN (AEX-3) domain
TMU_00001406	,EF-hand domain pair,AMP-dependent synthetase/ligase	.	GO:0003824,GO:0008152	PF00501, PF00501	4.60E-13; 3.40E-10	AMP-binding enzyme; AMP-binding enzyme
TMU_00001408	Tubby-like, C-terminal,Tubby, C-terminal	.	.	PF01167	8e-18	Tub family
TMU_00001409	WD40 repeat,WD40-repeat-containing domain superfamily,WD40/YVTN repeat-like-containing domain superfamily,WD40-repeat-containing domain	.	GO:0005515	.	.	.
TMU_00001410	Major facilitator superfamily domain,Sugar/inositol transporter,,Major facilitator, sugar transporter-like,MFS transporter superfamily	.	GO:0016020,GO:0022857,GO:0055085,GO:0016021,GO:0022857,GO:0055085	PF00083	6.8e-44	Sugar (and other) transporter
TMU_00001412	.	.	.	.	.	.
TMU_00001413	,Actin family	.	.	PF00022	6.2e-62	Actin
TMU_00001414	Rab-GTPase-TBC domain,Rab-GTPase-TBC domain superfamily,	.	.	PF00566	6.7e-22	Rab-GTPase-TBC domain
TMU_00001415	,Protein kinase, ATP binding site,Protein kinase-like domain superfamily	.	GO:0005524	.	.	.
TMU_00001416	Peptidase C1A, papain C-terminal,Papain-like cysteine peptidase superfamily,	.	GO:0006508,GO:0008234	PF00112	7.7e-14	Papain family cysteine protease
TMU_00001417	,Actin family	.	.	PF00022	6.7e-58	Actin
TMU_00001418	Clathrin adaptor, appendage, Ig-like subdomain superfamily,Clathrin/coatomer adaptor, adaptin-like, N-terminal,Armadillo-like helical,AP-1/2/4 complex subunit beta,Armadillo-type fold,Clathrin adaptor, beta-adaptin, appendage, Ig-like subdomain	.	GO:0006886,GO:0016192,GO:0030117,GO:0015031,GO:0030276,GO:0005488,GO:0006886,GO:0016192	PF01602	4.7e-58	Adaptin N termil region
TMU_00001420	.	.	.	.	.	.
TMU_00001421	PSP1, C-terminal,	.	.	PF04468	4e-26	PSP1 C-termil conserved region
TMU_00001422	.	.	.	.	.	.
TMU_00001423	,Proliferating cell nuclear antigen, PCNA, N-terminal,Proliferating cell nuclear antigen, PCNA,Proliferating cell nuclear antigen, PCNA, C-terminal,Proliferating cell nuclear antigen, PCNA, conserved site	.	GO:0003677,GO:0006275,GO:0003677,GO:0006275,GO:0030337	PF00705, PF02747	3.60E-39; 1.50E-34	Proliferating cell nuclear antigen, N-termil domain; Proliferating cell nuclear antigen, C-termil domain
TMU_00001424	,Peptidase C19, ubiquitin-specific peptidase, DUSP domain,Ubiquitin specific protease domain,DUSP-like superfamily,Papain-like cysteine peptidase superfamily,Ubiquitin specific protease, conserved site,Peptidase C19, ubiquitin carboxyl-terminal hydrolase	3.4.19.12	GO:0004843,GO:0006511,GO:0036459,GO:0016579,GO:0036459	PF06337, PF00443	1.90E-18; 4.40E-60	DUSP domain; Ubiquitin carboxyl-termil hydrolase
TMU_00001425	.	.	.	.	.	.
TMU_00001426	,SUI1 domain,SUI1 domain superfamily	.	GO:0003743,GO:0006413	PF01253	1e-15	Translation initiation factor SUI1
TMU_00001427	Mitochondrial substrate/solute carrier,Mitochondrial carrier domain superfamily,Mitochondrial carrier protein	.	GO:0055085	PF00153, PF00153, PF00153	1.10E-10; 3.30E-06; 9.70E-12	Mitochondrial carrier protein; Mitochondrial carrier protein; Mitochondrial carrier protein
TMU_00001428	Armadillo-type fold,,Coatomer, gamma subunit, appendage, Ig-like subdomain,HSP20-like chaperone,Coatomer, gamma subunit, appendage domain superfamily,Clathrin adaptor, appendage, Ig-like subdomain superfamily,CS domain,Armadillo-like helical,Clathrin/coatomer adaptor, adaptin-like, N-terminal,Coatomer subunit gamma, C-terminal,Coatomer/calthrin adaptor appendage, C-terminal subdomain	.	GO:0005488,GO:0005198,GO:0006886,GO:0016192,GO:0030126,GO:0006886,GO:0016192,GO:0030117	PF08752, PF01602, PF16381	2.50E-17; 1.00E-24; 3.60E-10	Coatomer gamma subunit appendage platform subdomain; Adaptin N termil region; Coatomer subunit gamma-1 C-termil appendage platform
TMU_00001429	Armadillo-like helical,Armadillo-type fold,Mo25-like	.	GO:0005488	PF08569	6.1e-71	Mo25-like
TMU_00001430	E3 ubiquitin ligase, UBR4,	.	.	PF13764, PF13764	1.60E-84; 3.10E-21	E3 ubiquitin-protein ligase UBR4; E3 ubiquitin-protein ligase UBR4
TMU_00001431	SNF2-related, N-terminal domain,,Chromo/chromo shadow domain,SNF2-like, N-terminal domain superfamily,P-loop containing nucleoside triphosphate hydrolase,Chromo-like domain superfamily	.	GO:0005524	PF00176	1.2e-14	SNF2 family N-termil domain
TMU_00001432	Autophagy-related protein 101	.	GO:0006914	PF07855	1.1e-16	Autophagy-related protein 101
TMU_00001433	.	.	.	.	.	.
TMU_00001434	,Armadillo-type fold,Trafficking protein particle complex subunit 11, C-terminal	.	GO:0005488	PF12742	5.6e-05	Gryzun, putative Golgi trafficking
TMU_00001435	.	.	.	.	.	.
TMU_00001437	Pectin lyase fold/virulence factor	.	.	.	.	.
TMU_00001438	.	.	.	.	.	.
TMU_00001441	Protein-tyrosine phosphatase, active site,Dual specificity phosphatase, catalytic domain,Dual specificity protein phosphatase domain,Tyrosine specific protein phosphatases domain,Protein-tyrosine phosphatase-like	3.1.3.16	GO:0004725,GO:0016311,GO:0008138,GO:0016311,GO:0006470,GO:0008138,GO:0016311,GO:0016791	PF00782	7.5e-30	Dual specificity phosphatase, catalytic domain
TMU_00001443	WD40 repeat,WD40-repeat-containing domain superfamily,,WD40/YVTN repeat-like-containing domain superfamily,WD40-repeat-containing domain	.	GO:0005515	PF00400, PF00400, PF00400, PF00400	9.80E-05; 0.088; 0.002; 0.0018	WD domain, G-beta repeat; WD domain, G-beta repeat; WD domain, G-beta repeat; WD domain, G-beta repeat
TMU_00001444	,FAD-dependent oxidoreductase 2, FAD binding domain,FMN-binding,FAD/NAD(P)-binding domain superfamily,Aldolase-type TIM barrel,Succinate dehydrogenase/fumarate reductase flavoprotein, catalytic domain superfamily,Flavocytochrome c,NADH:flavin oxidoreductase/NADH oxidase, N-terminal	1.3.5.1	GO:0010181,GO:0016020,GO:0003824,GO:0000104,GO:0055114,GO:0010181,GO:0016491,GO:0055114	PF00890, PF04205, PF00724	1.60E-87; 2.90E-05; 5.80E-73	FAD binding domain; FMN-binding domain; DH:flavin oxidoreductase / DH oxidase family
TMU_00001445	,Terpenoid cyclases/protein prenyltransferase alpha-alpha toroid	.	.	.	.	.
TMU_00001446	Armadillo-type fold,Armadillo-like helical,	.	GO:0005488	.	.	.
TMU_00001447	,Raptor, N-terminal CASPase-like domain,Armadillo-type fold,WD40-repeat-containing domain superfamily	.	GO:0005488,GO:0005515	PF14538	2.4e-10	Raptor N-termil CASPase like domain
TMU_00001448	.	.	.	.	.	.
TMU_00001449	Winged helix DNA-binding domain superfamily,Winged helix-like DNA-binding domain superfamily,Initiator binding domain,IBP39, C-terminal domain superfamily,Initiator binding protein 39kDa, C-terminal	.	.	PF10416, PF11422	1.40E-18; 5.30E-39	Transcription-initiator D-binding domain IBD; Initiator binding protein 39 kDa
TMU_00001451	.	.	.	.	.	.
TMU_00001452	Ribosome maturation protein Sdo1/SBDS, central domain superfamily,Ribosome maturation protein SBDS, C-terminal,Ribosome maturation protein SBDS, N-terminal domain superfamily,Ribosome maturation protein Sdo1/SBDS,,EF-G domain III/V-like,Ribosome maturation protein SBDS, N-terminal	.	GO:0042254,GO:0042256	PF09377, PF01172	9.60E-15; 9.80E-12	SBDS protein C-termil domain; Shwachman-Bodian-Diamond syndrome (SBDS) protein
TMU_00001454	Transcriptional coactivator Hfi1/Transcriptional adapter 1	.	GO:0070461	PF12767	4.9e-14	Transcriptiol regulator of R polII, SAGA, subunit
TMU_00001455	Ankyrin repeat-containing domain superfamily,Ankyrin repeat,Ankyrin repeat-containing domain,	3.5.1.1	GO:0005515	PF12796, PF12796, PF13637	7.10E-15; 9.20E-13; 5.30E-08	Ankyrin repeats (3 copies); Ankyrin repeats (3 copies); Ankyrin repeats (many copies)
TMU_00001456	BTB/POZ domain,SKP1/BTB/POZ domain superfamily,	.	GO:0005515	PF00651	1.8e-09	BTB/POZ domain
TMU_00001457	,NAD(P)-binding domain superfamily,NAD-dependent epimerase/dehydratase	4.2.1.46	GO:0003824,GO:0050662	PF01370	1.1e-25	D dependent epimerase/dehydratase family
TMU_00001458	F-actin-capping protein subunit alpha/beta,F-actin-capping protein subunit beta,,F-actin capping protein, beta subunit, conserved site	.	GO:0008290,GO:0051016,GO:0003779,GO:0005737,GO:0008290,GO:0030036	PF01115	2.2e-74	F-actin capping protein, beta subunit
TMU_00001459	,RUN domain,RUN domain superfamily	.	.	PF02759	2.4e-07	RUN domain
TMU_00001460	.	.	.	.	.	.
TMU_00001461	WD40 repeat,PRP4-like superfamily,Pre-mRNA processing factor 4 (PRP4)-like,,WD40/YVTN repeat-like-containing domain superfamily,WD40-repeat-containing domain superfamily,WD40 repeat, conserved site,WD40-repeat-containing domain	.	GO:0005515	PF08799, PF00400, PF00400, PF00400, PF00400	2.50E-11; 0.0011; 0.23; 0.022; 0.0024	pre-mR processing factor 4 (PRP4) like; WD domain, G-beta repeat; WD domain, G-beta repeat; WD domain, G-beta repeat; WD domain, G-beta repeat
TMU_00001462	,Tetratricopeptide-like helical domain superfamily	.	GO:0005515	.	.	.
TMU_00001463	Centromere protein X,	.	GO:0006281,GO:0051382	PF09415	3.1e-14	CENP-S associating Centromere protein X
TMU_00001464	RPB6/omega subunit-like superfamily,RNA polymerase subunit, RPB6/omega,Archaeal RpoK/eukaryotic RPB6 RNA polymerase subunit,RNA polymerase, subunit omega/K/RPB6,DNA-directed RNA polymerase, 14-18kDa subunit, conserved site	2.7.7.6	GO:0003677,GO:0003899,GO:0006351	PF01192	6.8e-13	R polymerase Rpb6
TMU_00001465	Alpha/Beta hydrolase fold,Lecithin:cholesterol/phospholipid:diacylglycerol acyltransferase	2.3.1.158	GO:0006629,GO:0008374	PF02450	1.4e-23	Lecithin:cholesterol acyltransferase
TMU_00001466	Leucine-rich repeat domain superfamily,	.	.	.	.	.
TMU_00001469	,WD40-repeat-containing domain superfamily	.	GO:0005515	.	.	.
TMU_00001470	,Tubby-like, C-terminal,Tubby, C-terminal	.	.	PF01167	1.7e-10	Tub family
TMU_00001471	Transmembrane protein 107	.	.	PF14995	3.9e-18	Transmembrane protein
TMU_00001472	Tetratricopeptide repeat-containing domain,Tetratricopeptide-like helical domain superfamily,Tetratricopeptide repeat,Tetratricopeptide repeat 2	.	GO:0005515	PF07719	5.1e-05	Tetratricopeptide repeat
TMU_00001473	Rab-GTPase-TBC domain,Rab-GTPase-TBC domain superfamily	.	.	PF00566	1.6e-13	Rab-GTPase-TBC domain
TMU_00001474	Helicase, C-terminal,,Helicase superfamily 1/2, ATP-binding domain,P-loop containing nucleoside triphosphate hydrolase,SNF2-like, N-terminal domain superfamily,SNF2-related, N-terminal domain	3.6.4.12	GO:0005524	PF00271, PF00176	5.60E-14; 9.60E-23	Helicase conserved C-termil domain; SNF2 family N-termil domain
TMU_00001475	Armadillo-like helical,Armadillo-type fold	.	GO:0005488	.	.	.
TMU_00001476	Ribosomal protein L1,Ribosomal protein L1/ribosomal biogenesis protein,Ribosomal protein L1-like,Ribosomal protein L1, 3-layer alpha/beta-sandwich,	.	GO:0003723,GO:0003735,GO:0006412,GO:0015934	PF00687	8.5e-33	Ribosomal protein L1p/L10e family
TMU_00001477	Nucleotide-diphospho-sugar transferases	.	.	.	.	.
TMU_00001478	,Smr domain,Smr domain superfamily	.	.	PF01713	2.8e-05	Smr domain
TMU_00001479	Galactose-binding-like domain superfamily,,SKP1/BTB/POZ domain superfamily,Coagulation factor 5/8 C-terminal domain	.	.	PF00754	1.7e-07	F5/8 type C domain
TMU_00001480	.	.	.	.	.	.
TMU_00001481	Ribosomal protein L27e,KOW,,Ribosomal protein L27e superfamily,Translation protein SH3-like domain superfamily	.	GO:0003735,GO:0005622,GO:0005840,GO:0006412	PF01777, PF00467	4.10E-20; 6.60E-05	Ribosomal L27e protein family; KOW motif
TMU_00001485	.	.	.	.	.	.
TMU_00001487	Metallo-beta-lactamase,Flavoprotein-like superfamily,Rubredoxin-oxygen oxidoreductase,,Ribonuclease Z/Hydroxyacylglutathione hydrolase-like,Flavodoxin/nitric oxide synthase	.	GO:0009055,GO:0010181,GO:0016491,GO:0046872,GO:0010181	PF12706	1.4e-07	Beta-lactamase superfamily domain
TMU_00001488	,NT-type C2 domain	.	.	PF10358	3.1e-12	N-termil C2 in EEIG1 and EHBP1 proteins
TMU_00001489	Rap GTPase activating protein domain,Rap/Ran-GAP superfamily,	.	GO:0005096,GO:0051056	PF02145	2.6e-42	Rap/ran-GAP
TMU_00001490	,Chromo-like domain superfamily	.	.	.	.	.
TMU_00001491	,Heat shock protein 70kD, C-terminal domain superfamily,Heat shock protein 70, conserved site,CH domain superfamily,Calponin homology domain,Heat shock protein 70 family,Heat shock protein 70kD, peptide-binding domain superfamily	2.4.1.12	GO:0005515	PF00307, PF00012	6.10E-08; 8.80E-67	Calponin homology (CH) domain; Hsp70 protein
TMU_00001493	,Palmitoyltransferase, DHHC domain	2.3.1.225	.	PF01529	5.7e-13	DHHC palmitoyltransferase
TMU_00001494	,WD40-repeat-containing domain superfamily,WD40 repeat,WD40/YVTN repeat-like-containing domain superfamily,WD40-repeat-containing domain	.	GO:0005515	PF00400, PF00400	1.70E-07; 0.19	WD domain, G-beta repeat; WD domain, G-beta repeat
TMU_00001495	Serine/threonine-specific protein phosphatase/bis(5-nucleosyl)-tetraphosphatase,,Metallo-dependent phosphatase-like,Calcineurin-like phosphoesterase domain, ApaH type	3.1.3.16	GO:0016787	PF00149	6.9e-09	Calcineurin-like phosphoesterase
TMU_00001496	.	.	.	.	.	.
TMU_00001498	,Glycosyl hydrolase, all-beta,Glycosyl hydrolases family 31, active site,Glycoside hydrolase family 31, N-terminal domain,Glycoside hydrolase superfamily,Glycoside hydrolase family 31,Galactose mutarotase-like domain superfamily	3.2.1.20	GO:0004553,GO:0005975,GO:0003824,GO:0005975,GO:0030246	PF13802, PF01055	1.10E-15; 1.40E-122	Galactose mutarotase-like; Glycosyl hydrolases family 31
TMU_00001500	Helix hairpin bin domain superfamily,,Nop domain,Nop domain superfamily,NOSIC,NOP5, N-terminal	.	.	PF01798, PF08156	5.20E-73; 1.70E-16	snoR binding domain, fibrillarin; NOP5NT (NUC127) domain
TMU_00001501	NAC A/B domain superfamily,Nascent polypeptide-associated complex NAC domain,,UBA-like superfamily	.	GO:0005515	PF01849	9.1e-12	C domain
TMU_00001502	.	.	.	.	.	.
TMU_00001503	.	.	.	.	.	.
TMU_00001504	Ribosomal protein S17e,,Ribosomal protein S17e-like superfamily,Ribosomal protein S17e, conserved site	.	GO:0003735,GO:0005622,GO:0005840,GO:0006412,GO:0003735,GO:0005840,GO:0006412	PF00833	1.3e-39	Ribosomal S17
TMU_00001505	Ubiquitin specific protease domain,Papain-like cysteine peptidase superfamily,Peptidase C19, ubiquitin carboxyl-terminal hydrolase,	3.4.19.12	GO:0016579,GO:0036459	PF00443	5.4e-26	Ubiquitin carboxyl-termil hydrolase
TMU_00001507	,Protein kinase domain,Sel1-like repeat,Tetratricopeptide repeat-containing domain,Tetratricopeptide repeat,Protein kinase-like domain superfamily,Tetratricopeptide-like helical domain superfamily,Armadillo-type fold	3.5.2.6	GO:0004672,GO:0005524,GO:0006468,GO:0005515,GO:0005488	PF08238, PF08238, PF08238, PF08238, PF08238, PF08238, PF08238, PF08238, PF08238, PF08238, PF08238, PF08238, PF08238, PF00069	4.30E-05; 2.7; 5.20E-05; 0.11; 0.0054; 1.8; 4.1; 0.76; 0.0011; 1.30E-07; 1.30E-04; 210; 150; 8.30E-13	Sel1 repeat; Sel1 repeat; Sel1 repeat; Sel1 repeat; Sel1 repeat; Sel1 repeat; Sel1 repeat; Sel1 repeat; Sel1 repeat; Sel1 repeat; Sel1 repeat; Sel1 repeat; Sel1 repeat; Protein kise domain
TMU_00001509	,Glucokinase	.	GO:0004340,GO:0005524,GO:0005536,GO:0006096,GO:0051156	PF02685	4.5e-11	Glucokise
TMU_00001510	,ATPase, AAA-type, core,SMCs flexible hinge,SMCs flexible hinge superfamily,Structural maintenance of chromosomes protein,RecF/RecN/SMC, N-terminal,P-loop containing nucleoside triphosphate hydrolase	.	GO:0005524,GO:0005515,GO:0005524,GO:0005694,GO:0051276	PF13304, PF06470, PF02463	9.10E-08; 2.10E-24; 1.80E-26	AAA domain, putative AbiEii toxin, Type IV TA system; SMC proteins Flexible Hinge Domain; RecF/RecN/SMC N termil domain
TMU_00001511	,Cleavage/polyadenylation specificity factor, A subunit, C-terminal,WD40/YVTN repeat-like-containing domain superfamily	.	GO:0003676,GO:0005634,GO:0005515	PF03178	4.9e-09	CPSF A subunit region
TMU_00001513	Ankyrin repeat-containing domain,,Ankyrin repeat-containing domain superfamily,Ankyrin repeat	2.3.1.225, 3.5.1.1	GO:0005515	PF13637, PF12796, PF12796, PF12796	4.50E-07; 3.70E-13; 1.50E-11; 1.90E-11	Ankyrin repeats (many copies); Ankyrin repeats (3 copies); Ankyrin repeats (3 copies); Ankyrin repeats (3 copies)
TMU_00001514	Armadillo-like helical,Armadillo-type fold	.	GO:0005488	.	.	.
TMU_00001515	Nucleotide sugar epimerase,UDP-glucose 4-epimerase,,NAD(P)-binding domain,NAD(P)-binding domain superfamily	5.1.3.2	GO:0005975,GO:0016857,GO:0003978,GO:0006012	PF16363	6.1e-60	GDP-mannose 4,6 dehydratase
TMU_00001516	,Protein kinase-like domain superfamily	.	.	.	.	.
TMU_00001518	YrdC-like domain,DHBP synthase RibB-like alpha/beta domain superfamily,Putative GTP-binding controlling metal-binding domain,,Threonylcarbamoyl-AMP synthase, C-terminal domain superfamily	2.7.7.87	GO:0003725	PF03481, PF01300	9.10E-08; 1.60E-47	Putative GTP-binding controlling metal-binding; Telomere recombition
TMU_00001519	Biotinyl protein ligase (BPL) and lipoyl protein ligase (LPL), catalytic domain,,Lipoyltransferase/lipoate-protein ligase	6.3.1.20, 2.7.7.63	GO:0006464,GO:0009249	PF03099	1e-07	Biotin/lipoate A/B protein ligase family
TMU_00001520	High mobility group box domain,Pre-SET domain,,SET domain,High mobility group box domain superfamily	2.1.1.43	GO:0005634,GO:0008270,GO:0018024,GO:0034968,GO:0005515	PF05033, PF00856, PF00505	3.70E-10; 1.60E-16; 8.60E-22	Pre-SET motif; SET domain; HMG (high mobility group) box
TMU_00001521	.	.	.	.	.	.
TMU_00001522	Vesicle transport protein, Got1/SFT2-like	.	GO:0016192	PF04178	6.5e-16	Got1/Sft2-like family
TMU_00001523	,Ubiquitin domain,Ubiquitin-like domain superfamily,Ubiquitin-associated domain,UBA-like superfamily	.	GO:0005515	PF00240, PF00627	7.90E-07; 1.70E-06	Ubiquitin family; UBA/TS-N domain
TMU_00001524	WD40/YVTN repeat-like-containing domain superfamily,LIS1 homology motif,	.	GO:0005515	.	.	.
TMU_00001526	.	.	.	.	.	.
TMU_00001529	Tetratricopeptide repeat-containing domain,Tetratricopeptide repeat,Tetratricopeptide-like helical domain superfamily,	.	GO:0005515	PF14559	3.2e-06	Tetratricopeptide repeat
TMU_00001530	,Dynein heavy chain domain,Dynein heavy chain, domain-2	.	GO:0003777,GO:0007018,GO:0030286	PF03028, PF08393	1.30E-23; 2.40E-22	Dynein heavy chain and region D6 of dynein motor; Dynein heavy chain, N-termil region 2
TMU_00001532	,Protein kinase domain,Protein kinase, ATP binding site,Protein kinase-like domain superfamily,Tetratricopeptide-like helical domain superfamily	.	GO:0004672,GO:0005524,GO:0006468,GO:0005524,GO:0005515	PF00069	2.4e-18	Protein kise domain
TMU_00001534	AMP-dependent synthetase/ligase,,AMP-binding, conserved site	6.2.1.3	GO:0003824,GO:0008152	PF00501	9.3e-60	AMP-binding enzyme
TMU_00001544	,P-loop containing nucleoside triphosphate hydrolase	.	.	PF08477	6e-14	Ras of Complex, Roc, domain of DAPkise
TMU_00001545	Cation efflux transmembrane domain superfamily,Cation efflux protein	.	GO:0006812,GO:0008324,GO:0016021,GO:0055085	PF01545	1.3e-15	Cation efflux family
TMU_00001550	,Multi antimicrobial extrusion protein	.	GO:0006855,GO:0015238,GO:0015297,GO:0016020,GO:0055085	PF01554	9e-13	MatE
TMU_00001551	WD40-repeat-containing domain superfamily	.	GO:0005515	.	.	.
TMU_00001552	Zinc-binding ribosomal protein,Ribosomal protein S27a,,Ubiquitin domain,S27a-like superfamily,Ubiquitin,Ubiquitin-like domain superfamily,Ubiquitin conserved site	.	GO:0006412,GO:0003735,GO:0005840,GO:0006412,GO:0005515	PF00240, PF01599	5.30E-32; 1.10E-16	Ubiquitin family; Ribosomal protein S27a
TMU_00001553	Metallo-dependent phosphatase-like,	.	.	.	.	.
TMU_00001554	Armadillo-type fold,	.	GO:0005488	.	.	.
TMU_00001555	,Helicase domain,GNAT domain,Acyl-CoA N-acyltransferase,Possible tRNA binding domain,RNA cytidine acetyltransferase NAT10,tRNA(Met) cytidine acetyltransferase TmcA, N-terminal	.	GO:0005524,GO:0008080,GO:0016072,GO:0034470	PF05127, PF13718, PF13725, PF08351	5.10E-62; 4.40E-51; 5.50E-23; 2.30E-24	Helicase; GT acetyltransferase 2; Possible tR binding domain; Domain of unknown function (DUF1726)
TMU_00001556	Small-subunit processome, Utp11,	.	GO:0006364,GO:0032040	PF03998	4.2e-33	Utp11 protein
TMU_00001557	.	.	.	.	.	.
TMU_00001558	,Armadillo-type fold,Armadillo-like helical,Protein phosphatase 2A, regulatory B subunit, B56	.	GO:0005488,GO:0000159,GO:0007165,GO:0019888	PF01603	7e-73	Protein phosphatase 2A regulatory B subunit (B56 family)
TMU_00001559	PPM-type phosphatase domain,PPM-type phosphatase domain superfamily,	3.1.3.16	GO:0003824	PF07228	2.3e-09	Stage II sporulation protein E (SpoIIE)
TMU_00001560	SCAMP,	.	GO:0015031,GO:0016021	PF04144	4.1e-20	SCAMP family
TMU_00001562	.	.	.	.	.	.
TMU_00001563	EF-hand domain,EF-Hand 1, calcium-binding site,,EF-hand domain pair	.	GO:0005509	PF13499	1.1e-14	EF-hand domain pair
TMU_00001566	P-loop containing nucleoside triphosphate hydrolase,,Small GTPase superfamily, ARF type,Small GTPase superfamily, ARF/SAR type	.	GO:0005525,GO:0005622,GO:0005525	PF00025	1.1e-28	ADP-ribosylation factor family
TMU_00001567	Pre-mRNA-splicing factor Isy1 superfamily,Pre-mRNA-splicing factor Isy1,Helix hairpin bin domain superfamily	.	GO:0000350	PF06246	2.5e-37	Isy1-like splicing family
TMU_00001568	Galactose-binding-like domain superfamily	.	.	.	.	.
TMU_00001570	Armadillo-like helical,Armadillo-type fold	.	GO:0005488	.	.	.
TMU_00001571	.	.	.	.	.	.
TMU_00001573	Zinc finger, RING/FYVE/PHD-type,Zinc finger, RING-type,,Zinc finger, UBR-type	.	GO:0008270	PF02207	8.2e-14	Putative zinc finger in N-recognin (UBR box)
TMU_00001575	Protein kinase domain,Protein kinase-like domain superfamily,Protein kinase, ATP binding site,	.	GO:0004672,GO:0005524,GO:0006468,GO:0005524	PF00069	7e-11	Protein kise domain
TMU_00001576	SMCs flexible hinge superfamily,,SMCs flexible hinge,RecF/RecN/SMC, N-terminal,P-loop containing nucleoside triphosphate hydrolase,Structural maintenance of chromosomes protein,Intein N-terminal splicing region	.	GO:0005515,GO:0005524,GO:0005694,GO:0051276,GO:0016539	PF02463, PF06470	3.90E-15; 8.30E-20	RecF/RecN/SMC N termil domain; SMC proteins Flexible Hinge Domain
TMU_00001578	PAS domain,PAS domain superfamily,	.	.	PF13426	2.6e-06	PAS domain
TMU_00001579	.	.	.	.	.	.
TMU_00001580	Fibronectin type III-like domain,Glycoside hydrolase family 3 C-terminal domain,Glycoside hydrolase, family 3, N-terminal,Immunoglobulin-like fold,Glycoside hydrolase superfamily,Glycoside hydrolase family 3 C-terminal domain superfamily,Glycoside hydrolase, family 3, N-terminal domain superfamily	3.2.1.21	GO:0004553,GO:0005975	PF01915, PF00933, PF14310	3.60E-47; 6.20E-08; 2.40E-20	Glycosyl hydrolase family 3 C-termil domain; Glycosyl hydrolase family 3 N termil domain; Fibronectin type III-like domain
TMU_00001581	MPN domain,,JAB1/MPN/MOV34 metalloenzyme domain	.	GO:0005515	PF01398	1e-19	JAB1/Mov34/MPN/PAD-1 ubiquitin protease
TMU_00001583	SANT/Myb domain,,Homeobox-like domain superfamily,Myb domain,Myb-like domain	.	GO:0003677	PF00249, PF00249	2.00E-08; 1.20E-13	Myb-like D-binding domain; Myb-like D-binding domain
TMU_00001584	Sec1-like superfamily,Sec1-like protein,Sec1-like, domain 2	.	GO:0006904,GO:0016192	PF00995	6.4e-06	Sec1 family
TMU_00001585	WD40/YVTN repeat-like-containing domain superfamily,WD40 repeat,WD40-repeat-containing domain superfamily,,WD40 repeat, conserved site	.	GO:0005515	PF00400, PF00400	0.0037; 0.18	WD domain, G-beta repeat; WD domain, G-beta repeat
TMU_00001586	CCR4-NOT complex subunit 2/3/5, N-terminal domain superfamily,,NOT2/NOT3/NOT5	.	GO:0005634,GO:0006355	PF04153	1.3e-29	NOT2 / NOT3 / NOT5 family
TMU_00001590	WD40 repeat,,WD40-repeat-containing domain,WD40/YVTN repeat-like-containing domain superfamily,WD40-repeat-containing domain superfamily	.	GO:0005515	PF00400, PF00400	1.70E-06; 0.079	WD domain, G-beta repeat; WD domain, G-beta repeat
TMU_00001591	Protein kinase domain,,Armadillo-type fold,Protein kinase-like domain superfamily,Protein kinase, ATP binding site	.	GO:0004672,GO:0005524,GO:0006468,GO:0005488,GO:0005524	PF00069	6.4e-24	Protein kise domain
TMU_00001593	Tetratricopeptide-like helical domain superfamily,Sel1-like repeat,	.	GO:0005515	PF08238, PF08238, PF08238	6.80E-07; 1.30E-04; 50	Sel1 repeat; Sel1 repeat; Sel1 repeat
TMU_00001594	.	.	.	PF13868	1.3e-45	Trichohyalin-plectin-homology domain
TMU_00001595	Ribonuclease P/MRP, subunit p29 superfamily,Rof/RNase P-like,Ribonuclease P/MRP, subunit p29	3.1.26.5	GO:0003723,GO:0004540,GO:0008033,GO:0030677,GO:0003723,GO:0004540,GO:0006396,GO:0030677	PF01868	3.6e-17	Domain of unknown function UPF0086
TMU_00001596	Immunoglobulin-like fold,Glycoside hydrolase superfamily,Glycoside hydrolase, family 3, N-terminal domain superfamily,Glycoside hydrolase, family 3, N-terminal,Fibronectin type III-like domain,Glycoside hydrolase family 3 C-terminal domain superfamily,Glycoside hydrolase family 3 C-terminal domain	3.2.1.21	GO:0004553,GO:0005975	PF00933, PF14310, PF01915	1.80E-63; 8.70E-20; 1.10E-48	Glycosyl hydrolase family 3 N termil domain; Fibronectin type III-like domain; Glycosyl hydrolase family 3 C-termil domain
TMU_00001597	,Dedicator of cytokinesis, C-terminal,DHR-2 domain	.	.	PF06920	5e-89	Dock homology region 2
TMU_00001600	Protein kinase domain,MFS transporter superfamily,Major facilitator, sugar transporter-like,Major facilitator superfamily domain,Protein kinase, ATP binding site,,Sugar transporter, conserved site,Sugar/inositol transporter,Protein kinase-like domain superfamily	.	GO:0004672,GO:0005524,GO:0006468,GO:0016021,GO:0022857,GO:0055085,GO:0005524,GO:0005215,GO:0016021,GO:0055085,GO:0016020,GO:0022857,GO:0055085	PF00069, PF00083, PF00083	3.90E-24; 6.20E-27; 2.30E-30	Protein kise domain; Sugar (and other) transporter; Sugar (and other) transporter
TMU_00001601	,Tetratricopeptide-like helical domain superfamily	.	GO:0005515	.	.	.
TMU_00001602	,Peptidase M24,Winged helix DNA-binding domain superfamily,Winged helix-like DNA-binding domain superfamily,Creatinase/aminopeptidase-like,Peptidase M24A, methionine aminopeptidase, subfamily 2,Peptidase M24, methionine aminopeptidase	3.4.11.18	GO:0004177,GO:0006508,GO:0008235	PF00557	1.7e-28	Metallopeptidase family M24
TMU_00001603	Peptidase C1A, papain C-terminal,,Papain-like cysteine peptidase superfamily	.	GO:0006508,GO:0008234	PF00112	1.4e-13	Papain family cysteine protease
TMU_00001604	,Domain of unknown function DUF2263,Conserved hypothetical protein CHP02452	.	.	PF10021	1.1e-22	Uncharacterized protein conserved in bacteria (DUF2263)
TMU_00001605	Armadillo-type fold	.	GO:0005488	.	.	.
TMU_00001606	.	.	.	.	.	.
TMU_00001607	,S-adenosyl-L-methionine-dependent methyltransferase	.	.	PF13649	2.9e-11	Methyltransferase domain
TMU_00001609	.	.	.	.	.	.
TMU_00001611	Plectin/S10, N-terminal,Winged helix-like DNA-binding domain superfamily,	.	.	PF03501	4.6e-27	Plectin/S10 domain
TMU_00001612	Serine-threonine protein kinase 19	.	.	PF10494	4e-13	Serine-threonine protein kise 19
TMU_00001613	,mRNA splicing factor, Cwf18	.	.	PF08315	4.8e-07	cwf18 pre-mR splicing factor
TMU_00001615	.	.	.	.	.	.
TMU_00001616	Thioredoxin-like superfamily,Glutathione peroxidase,	1.11.1.9	GO:0004602,GO:0006979,GO:0055114	PF00255	3e-38	Glutathione peroxidase
TMU_00001617	SANT/Myb domain,Myb domain,,Homeobox-like domain superfamily	.	GO:0003677	PF00249, PF00249	3.60E-16; 1.70E-09	Myb-like D-binding domain; Myb-like D-binding domain
TMU_00001618	.	.	.	.	.	.
TMU_00001619	.	.	.	.	.	.
TMU_00001621	,SANT/Myb domain,FY-rich, C-terminal,Homeobox-like domain superfamily,FY-rich, N-terminal	.	GO:0005634,GO:0003677	PF05965, PF05964	8.90E-14; 1.60E-13	F/Y rich C-terminus; F/Y-rich N-terminus
TMU_00001622	Ubiquitin specific protease, conserved site,Ubiquitin specific protease domain,Papain-like cysteine peptidase superfamily,,Peptidase C19, ubiquitin carboxyl-terminal hydrolase	3.4.19.12	GO:0006511,GO:0036459,GO:0016579,GO:0036459	PF00443	3.2e-49	Ubiquitin carboxyl-termil hydrolase
TMU_00001623	Tetratricopeptide repeat,,Tetratricopeptide-like helical domain superfamily,Heat shock chaperonin-binding,Tetratricopeptide repeat-containing domain,Tetratricopeptide repeat 1,Tetratricopeptide repeat 2	.	GO:0005515	PF00515, PF00515, PF00515, PF13424, PF13432, PF07719	1.20E-07; 4.80E-10; 9.40E-08; 3.70E-09; 5.10E-04; 1.20E-05	Tetratricopeptide repeat; Tetratricopeptide repeat; Tetratricopeptide repeat; Tetratricopeptide repeat; Tetratricopeptide repeat; Tetratricopeptide repeat
TMU_00001624	.	.	.	.	.	.
TMU_00001625	,Acyl-CoA N-acyltransferase,GNAT domain	.	.	PF00583	3.4e-09	Acetyltransferase (GT) family
TMU_00001626	Ubiquitin-associated domain,	.	.	.	.	.
TMU_00001627	Mir domain superfamily,	.	GO:0016020	.	.	.
TMU_00001628	Class I glutamine amidotransferase-like,DJ-1/PfpI,,Protein/nucleic acid deglycase DJ-1	.	.	PF01965	2.4e-41	DJ-1/PfpI family
TMU_00001629	,Sirtuin family, catalytic core domain,Sirtuin family,DHS-like NAD/FAD-binding domain superfamily,Sirtuin, catalytic core small domain superfamily	.	GO:0070403	PF02146	1.1e-42	Sir2 family
TMU_00001630	.	.	.	.	.	.
TMU_00001631	Vacuolar sorting protein 39/Transforming growth factor beta receptor-associated domain 2	.	.	PF10367	9.2e-12	Vacuolar sorting protein 39 domain 2
TMU_00001632	,Peptidase M16, N-terminal,Peptidase M16, C-terminal,Peptidase M16C associated,Metalloenzyme, LuxS/M16 peptidase-like,Protein kinase-like domain superfamily,Protein kinase domain,Protein kinase, ATP binding site,POLO box domain	.	GO:0006508,GO:0003824,GO:0046872,GO:0004672,GO:0005524,GO:0006468,GO:0005524,GO:0005515	PF00675, PF05193, PF08367, PF00069	5.10E-09; 6.50E-13; 2.50E-54; 7.70E-19	Insulise (Peptidase family M16); Peptidase M16 ictive domain; Peptidase M16C associated; Protein kise domain
TMU_00001633	Pectin lyase fold/virulence factor,Pectin lyase fold,,Parallel beta-helix repeat	.	.	PF13229, PF13229, PF13229	1.00E-05; 3.80E-07; 3.00E-07	Right handed beta helix region; Right handed beta helix region; Right handed beta helix region
TMU_00001634	Peptidase M20,Peptidase M20C, Xaa-His dipeptidase,	.	GO:0008152,GO:0016787,GO:0006508	PF01546	1.8e-12	Peptidase family M20/M25/M40
TMU_00001635	.	.	.	PF13868	1.6e-08	Trichohyalin-plectin-homology domain
TMU_00001636	.	.	.	.	.	.
TMU_00001637	Rab-GTPase-TBC domain superfamily	.	.	.	.	.
TMU_00001639	Flavodoxin/nitric oxide synthase,AmmeMemoRadiSam system radical SAM enzyme,,Flavoprotein-like superfamily,Flavodoxin-like,Radical SAM,Aldolase-type TIM barrel	1.8.1.2	GO:0010181,GO:0010181,GO:0055114,GO:0003824,GO:0051536,GO:0003824	PF00258, PF04055	8.70E-23; 1.50E-17	Flavodoxin; Radical SAM superfamily
TMU_00001640	Ribosomal protein S8e,,Ribosomal protein S8e/ribosomal biogenesis NSA2	.	GO:0003735,GO:0005622,GO:0005840,GO:0006412	PF01201	1e-49	Ribosomal protein S8e
TMU_00001641	Zinc finger C2H2 superfamily,Zinc finger C2H2-type,	.	GO:0003676	PF12756	1.1e-20	C2H2 type zinc-finger (2 copies)
TMU_00001642	,Pectin lyase fold/virulence factor	.	.	.	.	.
TMU_00001643	,MINDY deubiquitinase domain	.	GO:0004843,GO:1990380	PF04424	4.6e-06	MINDY deubiquitise
TMU_00001645	Protein kinase-like domain superfamily,Protein kinase domain,	.	GO:0004672,GO:0005524,GO:0006468	PF00069	2.5e-22	Protein kise domain
TMU_00001646	,Glucokinase	2.7.1.2	GO:0004340,GO:0005524,GO:0005536,GO:0006096,GO:0051156	PF02685	4e-15	Glucokise
TMU_00001649	Class I and II aminoacyl-tRNA synthetase, tRNA-binding arm,,Aminoacyl-tRNA synthetase, class II (G/ P/ S/T),Serine-tRNA ligase, type1,Aminoacyl-tRNA synthetase, class II,Serine-tRNA ligase catalytic core domain,Serine-tRNA synthetase, type1, N-terminal	6.1.1.11	GO:0000166,GO:0000166,GO:0004812,GO:0005524,GO:0006418,GO:0000166,GO:0004828,GO:0005524,GO:0005737,GO:0006434	PF00587, PF02403	2.20E-31; 8.60E-11	tR synthetase class II core domain (G, H, P, S and T); Seryl-tR synthetase N-termil domain
TMU_00001650	Sperm-tail PG-rich repeat,	.	.	PF07004, PF07004, PF07004	0.023; 0.0029; 0.53	Sperm-tail PG-rich repeat; Sperm-tail PG-rich repeat; Sperm-tail PG-rich repeat
TMU_00001651	Initiator binding domain,Winged helix-like DNA-binding domain superfamily	.	.	PF10416	1.7e-18	Transcription-initiator D-binding domain IBD
TMU_00001654	Nucleotide cyclase,,Adenylyl cyclase class-3/4/guanylyl cyclase	.	GO:0009190,GO:0016849,GO:0035556	PF00211	1.2e-06	Adenylate and Guanylate cyclase catalytic domain
TMU_00001656	Hly-III,AdipoR/Haemolysin-III-related	.	GO:0016021,GO:0019835,GO:0016021	PF03006	7.2e-36	Haemolysin-III related
TMU_00001657	,Protein of unknown function DUF1349,Concanavalin A-like lectin/glucanase domain superfamily	.	.	PF07081	1.3e-57	Protein of unknown function (DUF1349)
TMU_00001658	,Glucokinase,ROK family	2.7.1.2	GO:0004340,GO:0005524,GO:0005536,GO:0006096,GO:0051156	PF02685, PF02685	1.70E-21; 3.80E-20	Glucokise; Glucokise
TMU_00001659	Nucleophile aminohydrolases, N-terminal,Proteasome, subunit alpha/beta	3.4.25.1	GO:0004298,GO:0005839,GO:0051603	PF00227	5.8e-25	Proteasome subunit
TMU_00001660	.	.	.	.	.	.
TMU_00001662	COMM domain	.	.	PF07258	1.5e-14	COMM domain
TMU_00001663	,Protein kinase domain,Protein kinase-like domain superfamily,Serine/threonine-protein kinase, active site	.	GO:0004672,GO:0005524,GO:0006468,GO:0004672,GO:0006468	PF00069	3.7e-26	Protein kise domain
TMU_00001664	P-loop containing nucleoside triphosphate hydrolase,,Small GTPase superfamily	.	GO:0003924,GO:0005525	PF00071	8.6e-12	Ras family
TMU_00001665	Initiator binding domain	.	.	PF10416	5.9e-12	Transcription-initiator D-binding domain IBD
TMU_00001666	.	.	.	.	.	.
TMU_00001667	,Protein kinase domain,Rho GTPase activation protein,Protein kinase-like domain superfamily,Protein kinase, ATP binding site,Rho GTPase-activating protein domain	.	GO:0004672,GO:0005524,GO:0006468,GO:0007165,GO:0005524	PF00069, PF00620	5.70E-17; 9.40E-29	Protein kise domain; RhoGAP domain
TMU_00001668	.	.	.	.	.	.
TMU_00001669	GAF domain,,3'5'-cyclic nucleotide phosphodiesterase, catalytic domain superfamily,GAF-like domain superfamily,3'5'-cyclic nucleotide phosphodiesterase, catalytic domain	3.1.4.17, 3.1.4.35	GO:0005515,GO:0004114,GO:0007165	PF01590, PF00233	1.50E-08; 4.00E-34	GAF domain; 3'5'-cyclic nucleotide phosphodiesterase
TMU_00001670	.	.	.	.	.	.
TMU_00001671	,Protein kinase-like domain superfamily,Protein kinase domain,P-loop containing nucleoside triphosphate hydrolase,Small GTPase superfamily	.	GO:0004672,GO:0005524,GO:0006468,GO:0003924,GO:0005525	PF00069, PF00071	3.60E-07; 3.50E-20	Protein kise domain; Ras family
TMU_00001673	Cullin homology domain superfamily,Winged helix DNA-binding domain superfamily,Cullin protein, neddylation domain,Winged helix-like DNA-binding domain superfamily	.	.	PF10557	9.9e-11	Cullin protein neddylation domain
TMU_00001675	,RNA cap guanine-N2 methyltransferase,S-adenosyl-L-methionine-dependent methyltransferase,Rho GTPase activation protein	.	GO:0001510,GO:0008168,GO:0009452,GO:0007165	PF09445	2.1e-20	R cap guanine-N2 methyltransferase
TMU_00001676	HORMA domain superfamily,HORMA domain	.	.	PF02301	1.4e-60	HORMA domain
TMU_00001677	EF-hand domain,,EF-Hand 1, calcium-binding site,NADPH oxidase Respiratory burst,EF-hand domain pair	.	GO:0005509,GO:0004601,GO:0050664,GO:0055114	PF13499, PF08414	8.10E-12; 1.30E-04	EF-hand domain pair; Respiratory burst DPH oxidase
TMU_00001680	,Histone-fold,Histone H2B,Histone H2A/H2B/H3	.	GO:0046982,GO:0000786,GO:0003677	PF00125	5.8e-18	Core histone H2A/H2B/H3/H4
TMU_00001681	Nucleoporin, Nup133/Nup155-like, C-terminal,WD40-repeat-containing domain superfamily,Nucleoporin, Nup133/Nup155-like, N-terminal	.	GO:0005515	PF03177, PF08801	7.60E-08; 1.30E-22	Non-repetitive/WGA-negative nucleoporin C-termil; Nup133 N termil like
TMU_00001682	Lambda repressor-like, DNA-binding domain superfamily,Cro/C1-type helix-turn-helix domain,	.	GO:0003677,GO:0043565	PF01381	7.2e-11	Helix-turn-helix
TMU_00001684	,CS domain,HSP20-like chaperone,Tetratricopeptide-like helical domain superfamily	.	GO:0005515	PF12895, PF04969	1.80E-06; 3.80E-08	Aphase-promoting complex, cyclosome, subunit 3; CS domain
TMU_00001685	HECT, E3 ligase catalytic domain,,HECT domain	2.3.2.26	GO:0004842	PF00632	2.6e-67	HECT-domain (ubiquitin-transferase)
TMU_00001686	.	.	.	.	.	.
TMU_00001688	C2 domain,C2 domain superfamily,	.	.	PF00168	3e-17	C2 domain
TMU_00001694	.	.	.	PF04511	1.6e-29	Der1-like family
TMU_00001695	.	.	.	.	.	.
TMU_00001696	Glycoside hydrolase families 57/38, central domain superfamily,,Glycoside hydrolase family 38, N-terminal domain,Glycoside hydrolase family 38, central domain superfamily,Glycoside hydrolase/deacetylase, beta/alpha-barrel,Glycoside hydrolase family 38, central domain,Glycoside hydrolase 38, N-terminal domain superfamily,Galactose mutarotase-like domain superfamily,Glycosyl hydrolase family 38, C-…	3.2.1.24	GO:0004559,GO:0006013,GO:0003824,GO:0005975,GO:0003824,GO:0005975,GO:0030246	PF01074, PF09261, PF07748	1.90E-51; 4.90E-21; 5.50E-50	Glycosyl hydrolases family 38 N-termil domain; Alpha mannosidase middle domain; Glycosyl hydrolases family 38 C-termil domain
TMU_00001698	HAD superfamily,HAD hydrolase, subfamily IA,,HAD-like superfamily,Phosphoglycolate phosphatase-like, domain 2	3.8.1.2	GO:0008152,GO:0016787	PF13419	2.4e-23	Haloacid dehalogese-like hydrolase
TMU_00001699	Copine	.	.	PF07002	1.9e-22	Copine
TMU_00001700	Pectin lyase fold/virulence factor,HECT domain,,HECT, E3 ligase catalytic domain	.	GO:0004842	PF00632	3.3e-65	HECT-domain (ubiquitin-transferase)
TMU_00001701	.	.	.	.	.	.
TMU_00001703	Metal-dependent hydrolase,Regulator of chromosome condensation 1/beta-lactamase-inhibitor protein II,,Adenosine/AMP deaminase domain,Adenosine/adenine deaminase	3.5.4.4	GO:0019239	PF00962, PF00962	9.50E-10; 1.40E-58	Adenosine/AMP deamise; Adenosine/AMP deamise
TMU_00001705	Zinc finger C2H2-type	.	GO:0003676	.	.	.
TMU_00001706	HAD superfamily,Phosphoglycolate phosphatase-like, domain 2,HAD-like superfamily,	3.8.1.2	.	PF13419	3.1e-07	Haloacid dehalogese-like hydrolase
TMU_00001707	,HAD superfamily,HAD-like superfamily	3.8.1.2	.	PF13419	4.1e-10	Haloacid dehalogese-like hydrolase
TMU_00001709	,GHMP kinase, C-terminal domain,Mevalonate/galactokinase,Galactokinase,Ribosomal protein S5 domain 2-type fold, subgroup,Galactokinase, conserved site,Galactokinase galactose-binding domain,Ribosomal protein S5 domain 2-type fold,GHMP kinase, ATP-binding, conserved site,GHMP kinase N-terminal domain,GHMP kinase, C-terminal domain superfamily	2.7.1.6	GO:0005524,GO:0005737,GO:0008152,GO:0016301,GO:0016773,GO:0004335,GO:0005524,GO:0006012,GO:0046835,GO:0005534,GO:0005524	PF08544, PF10509, PF00288	5.30E-13; 4.60E-18; 3.40E-14	GHMP kises C termil; Galactokise galactose-binding sigture; GHMP kises N termil domain
TMU_00001712	FY-rich, N-terminal,,FY-rich, C-terminal,SNF2-like, N-terminal domain superfamily	.	GO:0005634	PF05965, PF05964	4.20E-13; 3.80E-16	F/Y rich C-terminus; F/Y-rich N-terminus
TMU_00001713	Protein kinase domain,Protein kinase-like domain superfamily,	.	GO:0004672,GO:0005524,GO:0006468	PF00069	3.3e-12	Protein kise domain
TMU_00001714	14-3-3 domain,14-3-3 domain superfamily,14-3-3 protein,	.	GO:0019904	PF00244	4.7e-53	14-3-3 protein
TMU_00001716	BEACH domain,BEACH domain superfamily,	.	.	PF02138	4.5e-77	Beige/BEACH domain
TMU_00001717	Chibby family,	.	.	PF14645	7.3e-11	Chibby family
TMU_00001719	Signal peptidase complex subunit 3	.	GO:0005787,GO:0006465,GO:0008233,GO:0016021	PF04573	1.7e-22	Sigl peptidase subunit
TMU_00001720	Serine aminopeptidase, S33,Alpha/Beta hydrolase fold	.	.	PF12146	7e-10	Serine aminopeptidase, S33
TMU_00001721	.	.	.	.	.	.
TMU_00001723	,ABC transporter, conserved site,AAA+ ATPase domain,P-loop containing nucleoside triphosphate hydrolase,ABC-transporter extension domain,ABC transporter-like	.	GO:0005524,GO:0016887	PF12848, PF00005, PF00005	2.30E-15; 1.20E-17; 5.10E-21	ABC transporter; ABC transporter; ABC transporter
TMU_00001725	Peptidase C19, ubiquitin carboxyl-terminal hydrolase,Ubiquitin specific protease, conserved site,,Ubiquitin specific protease domain,Papain-like cysteine peptidase superfamily,Ubiquitin carboxyl-terminal hydrolase 7, ICP0-binding domain	3.4.19.12	GO:0016579,GO:0036459,GO:0006511,GO:0036459	PF00443, PF12436	2.10E-33; 1.90E-08	Ubiquitin carboxyl-termil hydrolase; ICP0-binding domain of Ubiquitin-specific protease 7
TMU_00001727	Protein-tyrosine phosphatase-like,Tyrosine specific protein phosphatases domain,Atypical dual-specificity phosphatase Siw14-like,Protein-tyrosine phosphatase, active site,Atypical dual-specificity phosphatase Siw14-like, plant and fungi	3.1.3.48	GO:0016311,GO:0016791,GO:0004725,GO:0016311,GO:0016791	PF03162	3.5e-55	Tyrosine phosphatase family
TMU_00001728	.	.	.	.	.	.
TMU_00001729	DegT/DnrJ/EryC1/StrS aminotransferase,Pyridoxal phosphate-dependent transferase,Pyridoxal phosphate-dependent transferase, major domain,Pyridoxal phosphate-dependent transferase domain 1	.	GO:0003824	PF01041	7.6e-54	DegT/DnrJ/EryC1/StrS aminotransferase family
TMU_00001731	VPS9 domain superfamily,VPS9 domain	.	.	PF02204	1.6e-07	Vacuolar sorting protein 9 (VPS9) domain
TMU_00001732	Armadillo-like helical,Armadillo-type fold	.	GO:0005488	.	.	.
TMU_00001733	,Protein kinase-like domain superfamily	.	.	.	.	.
TMU_00001735	Pyridoxal phosphate-dependent transferase,Aminotransferases, class-I, pyridoxal-phosphate-binding site,,Pyridoxal phosphate-dependent transferase domain 1,Aspartate/other aminotransferase,Pyridoxal phosphate-dependent transferase, major domain,Aminotransferase, class I/classII	2.6.1.1	GO:0003824,GO:0009058,GO:0030170,GO:0003824,GO:0006520,GO:0008483,GO:0009058,GO:0030170	PF00155	8.9e-55	Aminotransferase class I and II
TMU_00001738	.	.	.	.	.	.
TMU_00001739	Protein kinase-like domain superfamily,Protein kinase domain,	.	GO:0004672,GO:0005524,GO:0006468	PF00069	1.4e-06	Protein kise domain
TMU_00001743	SAC domain	3.1.3.36	GO:0042578	PF02383	4.7e-31	SacI homology domain
TMU_00001744	Ubiquitin-like domain superfamily	.	.	.	.	.
TMU_00001745	.	.	.	.	.	.
TMU_00001747	ABC transporter type 1, transmembrane domain,ABC transporter type 1, transmembrane domain superfamily	.	GO:0005524,GO:0016021,GO:0042626,GO:0055085,GO:0005524,GO:0016021	PF00664	3.4e-36	ABC transporter transmembrane region
TMU_00001748	mRNA splicing factor SYF2	.	.	PF08231	5.1e-13	SYF2 splicing factor
TMU_00001751	.	.	.	PF13868	4.9e-11	Trichohyalin-plectin-homology domain
TMU_00001752	.	.	.	.	.	.
TMU_00001753	.	.	.	.	.	.
TMU_00001754	,Transcription elongation factor 1 superfamily,Transcription elongation factor 1	.	.	PF05129	3e-20	Transcription elongation factor Elf1 like
TMU_00001758	Armadillo-type fold,,Parkin co-regulated protein	.	GO:0005488	PF10274	1.1e-77	Parkin co-regulated protein
TMU_00001759	.	.	.	PF13868	6e-54	Trichohyalin-plectin-homology domain
TMU_00001760	TM2 domain	.	.	PF05154	1.5e-13	TM2 domain
TMU_00001761	ER lumen protein retaining receptor	.	GO:0006621,GO:0016021,GO:0046923	PF00810	3e-25	ER lumen protein retaining receptor
TMU_00001763	.	.	.	.	.	.
TMU_00001764	Regulator of chromosome condensation, RCC1,Regulator of chromosome condensation 1/beta-lactamase-inhibitor protein II	.	.	PF00415, PF00415, PF00415, PF00415	3.50E-08; 7.50E-05; 1.20E-07; 3.40E-07	Regulator of chromosome condensation (RCC1) repeat; Regulator of chromosome condensation (RCC1) repeat; Regulator of chromosome condensation (RCC1) repeat; Regulator of chromosome condensation (RCC1) repeat
TMU_00001765	HSP20-like chaperone,Tetratricopeptide-like helical domain superfamily,CS domain,	.	GO:0005515	.	.	.
TMU_00001766	Ribosomal protein S12/S23,Ribosomal protein S23, eukaryotic/archaeal,,Nucleic acid-binding, OB-fold	.	GO:0003735,GO:0005622,GO:0005840,GO:0006412,GO:0003735,GO:0006412,GO:0015935	PF00164	6.8e-41	Ribosomal protein S12/S23
TMU_00001767	WD40-repeat-containing domain superfamily,WD40-repeat-containing domain,WD40 repeat,WD40/YVTN repeat-like-containing domain superfamily,WD40 repeat, conserved site,	.	GO:0005515	PF00400, PF00400, PF00400	2.60E-07; 1.20E-06; 2.80E-05	WD domain, G-beta repeat; WD domain, G-beta repeat; WD domain, G-beta repeat
TMU_00001768	WD40/YVTN repeat-like-containing domain superfamily,Zinc finger, RING-type,,WD40-repeat-containing domain superfamily,Zinc finger, FYVE/PHD-type	.	GO:0005515	.	.	.
TMU_00001771	High mobility group box domain,High mobility group box domain superfamily,	.	.	PF00505	6.4e-20	HMG (high mobility group) box
TMU_00001772	Leucine zipper transcription factor-like protein 1,	.	.	PF15294	1.8e-06	Leucine zipper
TMU_00001773	.	.	.	.	.	.
TMU_00001774	Ankyrin repeat-containing domain superfamily,Ankyrin repeat-containing domain,Ankyrin repeat,	2.3.1.225	GO:0005515	PF13637, PF12796, PF12796, PF12796, PF12796, PF12796, PF12796, PF12796, PF12796, PF12796	1.20E-06; 2.40E-13; 8.80E-10; 2.20E-09; 4.00E-06; 1.70E-08; 1.40E-09; 2.10E-14; 2.70E-06; 1.30E-15	Ankyrin repeats (many copies); Ankyrin repeats (3 copies); Ankyrin repeats (3 copies); Ankyrin repeats (3 copies); Ankyrin repeats (3 copies); Ankyrin repeats (3 copies); Ankyrin repeats (3 copies); Ankyrin repeats (3 copies); Ankyrin repeats (3 copies); Ankyrin repeats (3 copies)
TMU_00001777	WD40-repeat-containing domain,WD40 repeat,,WD40-repeat-containing domain superfamily,WD40/YVTN repeat-like-containing domain superfamily,Coatomer, WD associated region,WD40 repeat, conserved site,Coatomer beta' subunit (COPB2)	.	GO:0005515,GO:0005198,GO:0006886,GO:0016192,GO:0030117	PF00400, PF00400, PF00400, PF04053	0.012; 1.90E-06; 7.10E-04; 1.60E-97	WD domain, G-beta repeat; WD domain, G-beta repeat; WD domain, G-beta repeat; Coatomer WD associated region
TMU_00001778	,WD40 repeat,WD40/YVTN repeat-like-containing domain superfamily,WD40-repeat-containing domain superfamily	.	GO:0005515	.	.	.
TMU_00001779	.	.	.	.	.	.
TMU_00001780	Ankyrin repeat-containing domain,Ankyrin repeat-containing domain superfamily	.	.	PF12796	4.6e-08	Ankyrin repeats (3 copies)
TMU_00001781	.	.	.	.	.	.
TMU_00001782	.	.	.	.	.	.
TMU_00001784	BSD domain,,BSD domain superfamily	.	.	PF03909	4.3e-10	BSD domain
TMU_00001785	,UBX domain	.	GO:0005515	PF00789	4.3e-05	UBX domain
TMU_00001786	.	.	.	.	.	.
TMU_00001790	,Winged helix-like DNA-binding domain superfamily	.	.	.	.	.
TMU_00001791	,Thioredoxin-like superfamily	.	.	PF13848	3.2e-13	Thioredoxin-like domain
TMU_00001792	RNA polymerase subunit RPABC4/transcription elongation factor Spt4,Spt4/RpoE2 zinc finger,Spt4 superfamily	.	.	PF06093	2e-17	Spt4/RpoE2 zinc finger
TMU_00001793	.	.	.	.	.	.
TMU_00001795	Pectin lyase fold,Parallel beta-helix repeat,,Pectin lyase fold/virulence factor	.	.	PF13229	8e-14	Right handed beta helix region
TMU_00001796	Tetratricopeptide-like helical domain superfamily,	.	GO:0005515	.	.	.
TMU_00001797	Actin/actin-like conserved site,,Actin family	.	.	PF00022	1.2e-126	Actin
TMU_00001798	Actin/actin-like conserved site,,Actin family	.	.	PF00022	3.1e-126	Actin
TMU_00001799	Ribonuclease H-like superfamily,Ribonuclease H superfamily,3'-5' exonuclease domain	.	GO:0003676,GO:0003676,GO:0006139,GO:0008408	PF01612	1.7e-11	3'-5' exonuclease
TMU_00001803	.	.	.	.	.	.
TMU_00001810	,Domain of unknown function DUF4392	.	.	PF14336	2e-66	Domain of unknown function (DUF4392)
TMU_00001811	Polycystin cation channel, PKD1/PKD2	2.3.1.15	.	PF08016	1.1e-05	Polycystin cation channel
TMU_00001812	TB2/DP1/HVA22-related protein	.	.	PF03134	2.9e-19	TB2/DP1, HVA22 family
TMU_00001813	.	.	.	.	.	.
TMU_00001815	Pectin lyase fold/virulence factor,	.	.	.	.	.
TMU_00001816	Vacuolar sorting protein 39/Transforming growth factor beta receptor-associated domain 2,	.	.	PF10367	2.6e-14	Vacuolar sorting protein 39 domain 2
TMU_00001817	WD40-repeat-containing domain,WD40-repeat-containing domain superfamily,WD40 repeat,WD40/YVTN repeat-like-containing domain superfamily	.	GO:0005515	PF00400	0.079	WD domain, G-beta repeat
TMU_00001819	Clathrin/coatomer adaptor, adaptin-like, N-terminal,Armadillo-like helical,Coatomer beta subunit, C-terminal,Coatomer beta subunit (COPB1),Armadillo-type fold,Coatomer beta subunit, appendage platform domain	.	GO:0006886,GO:0016192,GO:0030117,GO:0005198,GO:0006886,GO:0016192,GO:0030126,GO:0005737,GO:0006886,GO:0005488	PF01602, PF07718, PF14806	9.30E-22; 3.30E-20; 1.90E-29	Adaptin N termil region; Coatomer beta C-termil region; Coatomer beta subunit appendage platform
TMU_00001821	,AAA+ ATPase domain,ATPase, AAA-type, core,P-loop containing nucleoside triphosphate hydrolase	.	GO:0005524	PF00004	1.3e-07	ATPase family associated with various cellular activities (AAA)
TMU_00001822	Golgi apparatus membrane protein TVP15,	.	.	PF08507	3.2e-12	COPI associated protein
TMU_00001823	.	.	.	.	.	.
TMU_00001824	,Initiator binding domain	.	.	PF10416	2.3e-32	Transcription-initiator D-binding domain IBD
TMU_00001825	Metallo-dependent phosphatase-like,Stealth protein CR1, conserved region 1,Stealth protein CR3, conserved region 3,,Stealth protein CR2, conserved region 2,Calcineurin-like phosphoesterase domain, ApaH type	.	GO:0016772,GO:0016787	PF17101, PF17102, PF11380, PF00149	6.00E-10; 1.30E-05; 4.20E-43; 3.30E-12	Stealth protein CR1, conserved region 1; Stealth protein CR3, conserved region 3; Stealth protein CR2, conserved region 2; Calcineurin-like phosphoesterase
TMU_00001826	S-adenosyl-L-methionine-dependent methyltransferase	.	.	.	.	.
TMU_00001827	,Initiator binding domain	.	.	PF10416	2.4e-15	Transcription-initiator D-binding domain IBD
TMU_00001828	High mobility group box domain superfamily,,High mobility group box domain	.	.	PF00505	3.1e-07	HMG (high mobility group) box
TMU_00001829	,Clusterin-associated protein-1	.	.	PF10234	2.1e-81	Clusterin-associated protein-1
TMU_00001831	.	.	.	.	.	.
TMU_00001834	HAD-like superfamily,FCP1 homology domain	.	.	PF03031, PF03031	4.50E-13; 2.30E-11	NLI interacting factor-like phosphatase; NLI interacting factor-like phosphatase
TMU_00001837	Thioredoxin domain,,Thioredoxin-like superfamily,Thioredoxin, conserved site	.	GO:0045454	PF00085	2.1e-11	Thioredoxin
TMU_00001838	GAF-like domain superfamily,,GAF domain,HD/PDEase domain,3'5'-cyclic nucleotide phosphodiesterase, catalytic domain,3'5'-cyclic nucleotide phosphodiesterase,3'5'-cyclic nucleotide phosphodiesterase, catalytic domain superfamily	3.1.4.17, 3.1.4.35	GO:0005515,GO:0004114,GO:0007165,GO:0008081	PF00233, PF01590, PF01590	8.60E-37; 3.70E-14; 1.20E-06	3'5'-cyclic nucleotide phosphodiesterase; GAF domain; GAF domain
TMU_00001840	Glycoside hydrolase family 3 C-terminal domain superfamily,Fibronectin type III-like domain,Glycoside hydrolase superfamily,Glycoside hydrolase, family 3, N-terminal,Glycoside hydrolase, family 3, N-terminal domain superfamily,Glycoside hydrolase family 3 C-terminal domain,Immunoglobulin-like fold	3.2.1.21	GO:0004553,GO:0005975	PF14310, PF00933, PF01915	3.70E-17; 1.70E-63; 7.70E-40	Fibronectin type III-like domain; Glycosyl hydrolase family 3 N termil domain; Glycosyl hydrolase family 3 C-termil domain
TMU_00001841	,NTF2-like domain superfamily,RNA recognition motif domain,RNA-binding domain superfamily,Nucleotide-binding alpha-beta plait domain superfamily	.	GO:0003676	.	.	.
TMU_00001842	Ankyrin repeat-containing domain,Ankyrin repeat-containing domain superfamily,Ankyrin repeat	.	GO:0005515	PF12796, PF12796, PF12796	3.50E-11; 2.30E-10; 3.60E-07	Ankyrin repeats (3 copies); Ankyrin repeats (3 copies); Ankyrin repeats (3 copies)
TMU_00001843	AMP-binding, conserved site,AMP-dependent synthetase/ligase,	6.2.1.3	GO:0003824,GO:0008152	PF00501	4.7e-89	AMP-binding enzyme
TMU_00001847	Alpha/Beta hydrolase fold,Fungal lipase-like domain	3.1.1.3	GO:0006629	PF01764	5.6e-09	Lipase (class 3)
TMU_00001851	LMBR1-like membrane protein	.	.	PF04791	8.2e-32	LMBR1-like membrane protein
TMU_00001852	Tyrosine-protein kinase, catalytic domain,,Protein kinase domain,Armadillo-type fold,Protein kinase-like domain superfamily,Serine-threonine/tyrosine-protein kinase, catalytic domain	.	GO:0004713,GO:0006468,GO:0004672,GO:0005524,GO:0006468,GO:0005488,GO:0004672,GO:0006468	PF07714	1.9e-11	Protein tyrosine kise
TMU_00001853	Copper homeostasis CutC domain,Copper homeostasis protein CutC,Copper homeostasis (CutC) domain superfamily	.	GO:0005507,GO:0055070	PF03932	1.7e-60	CutC family
TMU_00001854	RmlC-like jelly roll fold,Cupin 2, conserved barrel,RmlC-like cupin domain superfamily	.	.	PF07883	4.3e-13	Cupin domain
TMU_00001855	Domain of unknown function DUF4200,	.	.	PF13863	1.4e-12	Domain of unknown function (DUF4200)
TMU_00001856	,Phosphatidylinositol 3-/4-kinase, catalytic domain,Phosphatidylinositol 3-kinase Ras-binding (PI3K RBD) domain,Phosphatidylinositol 3/4-kinase, conserved site,Ubiquitin-like domain superfamily,Protein kinase-like domain superfamily,Phosphoinositide 3-kinase, catalytic domain,Phosphatidylinositol 3-kinase, C2 domain,Phosphatidylinositol 3-/4-kinase, catalytic domain superfamily,C2 domain superfam…	2.7.1.137	GO:0016301,GO:0005488	PF00454	2.3e-40	Phosphatidylinositol 3- and 4-kise
TMU_00001857	YEATS,YEATS superfamily	.	GO:0006355	PF03366	2.8e-22	YEATS family
TMU_00001859	VPS9 domain,,VPS9 domain superfamily	.	.	PF02204	3.6e-07	Vacuolar sorting protein 9 (VPS9) domain
TMU_00001860	Rap/Ran-GAP superfamily	.	GO:0005096,GO:0051056	.	.	.
TMU_00001861	,Papain-like cysteine peptidase superfamily,Peptidase C1A, papain C-terminal	.	GO:0006508,GO:0008234	PF00112	4.4e-43	Papain family cysteine protease
TMU_00001862	Armadillo,,Armadillo-like helical,Armadillo-type fold	.	GO:0005515,GO:0005488	PF00514	3.1e-06	Armadillo/beta-catenin-like repeat
TMU_00001863	.	.	.	.	.	.
TMU_00001864	.	.	.	.	.	.
TMU_00001865	,HhH-GPD domain,Endonuclease III, iron-sulphur binding site,Endonuclease III-like, iron-sulphur cluster loop motif,Helix-turn-helix, base-excision DNA repair, C-terminal,DNA glycosylase	4.2.99.18	GO:0006284,GO:0051539,GO:0003824,GO:0006281	PF00730	2.6e-16	HhH-GPD superfamily base excision D repair protein
TMU_00001867	,Peptidase M24A, methionine aminopeptidase, subfamily 2,Winged helix-like DNA-binding domain superfamily,Peptidase M24,Winged helix DNA-binding domain superfamily,Ubiquitin system component Cue,Creatinase/aminopeptidase-like,UBA-like superfamily,Peptidase M24, methionine aminopeptidase	3.4.11.18	GO:0004177,GO:0006508,GO:0008235,GO:0005515	PF00557, PF02845	3.10E-27; 1.10E-12	Metallopeptidase family M24; CUE domain
TMU_00001868	.	.	.	.	.	.
TMU_00001869	,B-box-type zinc finger,TLDc domain	.	GO:0005622,GO:0008270	PF00643, PF00643, PF07534	6.70E-07; 2.40E-07; 4.20E-27	B-box zinc finger; B-box zinc finger; TLD
TMU_00001872	Glycosyltransferase 61	.	GO:0016757	PF04577	9.8e-29	Protein of unknown function (DUF563)
TMU_00001873	,Metallo-dependent phosphatase-like	3.1.3.16	.	.	.	.
TMU_00001874	.	2.7.1.137	.	.	.	.
TMU_00001876	.	.	.	.	.	.
TMU_00001877	Ubiquitin-protein ligase E3A, N-terminal zinc-binding domain,HECT domain,,HECT, E3 ligase catalytic domain	2.3.2.26	GO:0004842	PF16558, PF00632	4.00E-08; 1.90E-80	Amino-termil Zinc-binding domain of ubiquitin ligase E3A; HECT-domain (ubiquitin-transferase)
TMU_00001879	Glycosyl hydrolase, family 13, catalytic domain,,Glycoside hydrolase superfamily	.	GO:0003824,GO:0005975	PF00128	2.9e-20	Alpha amylase, catalytic domain
TMU_00001880	,Protein kinase-like domain superfamily	.	.	.	.	.
TMU_00001882	,Lecithin:cholesterol/phospholipid:diacylglycerol acyltransferase,Alpha/Beta hydrolase fold	2.3.1.158	GO:0006629,GO:0008374	PF02450	1.6e-13	Lecithin:cholesterol acyltransferase
TMU_00001884	Amino acid transporter, transmembrane domain	.	.	PF01490	1.1e-16	Transmembrane amino acid transporter protein
TMU_00001887	,Rab-GTPase-TBC domain,Rab-GTPase-TBC domain superfamily,Lung seven transmembrane receptor-like	.	GO:0016021	PF00566, PF06814	1.30E-23; 8.90E-10	Rab-GTPase-TBC domain; Lung seven transmembrane receptor
TMU_00001888	,Domain of unknown function DUF4200	.	.	PF13863	2.6e-20	Domain of unknown function (DUF4200)
TMU_00001889	S-adenosyl-L-methionine-dependent methyltransferase,,SAM-dependent methyltransferase RsmB/NOP2-type,RNA (C5-cytosine) methyltransferase	.	GO:0008168	PF01189	8.1e-22	16S rR methyltransferase RsmB/F
TMU_00001890	TFIIH subunit TTDA/Tfb5,TFB5-like superfamily	.	GO:0000439,GO:0006289,GO:0006355	PF06331	5.3e-14	Transcription factor TFIIH complex subunit Tfb5
TMU_00001891	.	.	.	.	.	.
TMU_00001894	,P-loop containing nucleoside triphosphate hydrolase	.	.	PF08477	8.4e-09	Ras of Complex, Roc, domain of DAPkise
TMU_00001895	WD40-repeat-containing domain superfamily,,WD40/YVTN repeat-like-containing domain superfamily	.	GO:0005515	.	.	.
TMU_00001899	Raptor, N-terminal CASPase-like domain,,WD40-repeat-containing domain superfamily	.	GO:0005515	PF14538	8.3e-13	Raptor N-termil CASPase like domain
TMU_00001900	Protein kinase-like domain superfamily,	.	.	.	.	.
TMU_00001901	.	.	.	.	.	.
TMU_00001903	Protein kinase domain,,Protein kinase, ATP binding site,Protein kinase-like domain superfamily	.	GO:0004672,GO:0005524,GO:0006468,GO:0005524	PF00069	6.1e-14	Protein kise domain
TMU_00001904	Bromodomain,Bromodomain-like superfamily	.	GO:0005515	PF00439	1.2e-23	Bromodomain
TMU_00001906	RmlC-like jelly roll fold,,Cyclic nucleotide-binding domain,Cyclic nucleotide-binding-like,Potassium channel domain	.	.	PF07885, PF00027	5.50E-12; 4.90E-07	Ion channel; Cyclic nucleotide-binding domain
TMU_00001907	.	.	.	.	.	.
TMU_00001908	PLC-like phosphodiesterase, TIM beta/alpha-barrel domain superfamily	4.6.1.13	GO:0006629,GO:0008081	.	.	.
TMU_00001909	SAM-dependent methyltransferase RsmB/NOP2-type,RNA (C5-cytosine) methyltransferase, NOP2,Ribosomal RNA small subunit methyltransferase F, N-terminal,,Nop2p,S-adenosyl-L-methionine-dependent methyltransferase,RNA (C5-cytosine) methyltransferase	.	GO:0008168,GO:0003723,GO:0006364,GO:0008757	PF01189, PF17125	6.50E-70; 1.00E-07	16S rR methyltransferase RsmB/F; N-termil domain of 16S rR methyltransferase RsmF
TMU_00001910	.	.	.	.	.	.
TMU_00001911	.	.	.	.	.	.
TMU_00001912	.	.	.	.	.	.
TMU_00001913	,Ankyrin repeat-containing domain superfamily,Ankyrin repeat,Ankyrin repeat-containing domain	.	GO:0005515	.	.	.
TMU_00001914	Ubiquitin-conjugating enzyme E2,Ubiquitin-conjugating enzyme/RWD-like,,Ubiquitin-conjugating enzyme, active site	2.3.2.23	.	PF00179	2.3e-38	Ubiquitin-conjugating enzyme
TMU_00001915	Nucleotide cyclase,Adenylyl cyclase class-3/4/guanylyl cyclase,PAS domain,PAS domain superfamily,	4.6.1.2, 4.6.1.1	GO:0009190,GO:0016849,GO:0035556	PF00211, PF13426	1.30E-18; 3.60E-11	Adenylate and Guanylate cyclase catalytic domain; PAS domain
TMU_00001920	UBA-like superfamily,	.	GO:0005515	.	.	.
TMU_00001921	WD40/YVTN repeat-like-containing domain superfamily,,WD40-repeat-containing domain superfamily	.	GO:0005515	.	.	.
TMU_00001922	.	.	.	.	.	.
TMU_00001923	,Protein kinase-like domain superfamily	.	.	.	.	.
TMU_00001924	Armadillo-type fold,	.	GO:0005488	.	.	.
TMU_00001926	Actin family,	.	.	PF00022	2e-54	Actin
TMU_00001927	,Cyclin-like superfamily,Zinc finger, TFIIB-type,Transcription factor TFIIB,Cyclin-like,Transcription factor TFIIB, cyclin-like domain	.	GO:0006355,GO:0070897,GO:0017025	PF00382, PF08271	1.40E-11; 8.20E-12	Transcription factor TFIIB repeat; TFIIB zinc-binding
TMU_00001928	Ion transport domain,,Voltage-dependent channel domain superfamily	.	GO:0005216,GO:0006811,GO:0016020,GO:0055085	PF00520	1e-34	Ion transport protein
TMU_00001929	Calcineurin-like phosphoesterase domain, ApaH type,	.	GO:0016787	PF00149	1.8e-05	Calcineurin-like phosphoesterase
TMU_00001930	.	.	.	.	.	.
TMU_00001931	,Raptor, N-terminal CASPase-like domain,WD40-repeat-containing domain superfamily,Armadillo-type fold	.	GO:0005515,GO:0005488	PF14538	1.8e-08	Raptor N-termil CASPase like domain
TMU_00001932	RNA recognition motif domain,,RNA-binding domain superfamily,Nucleotide-binding alpha-beta plait domain superfamily	.	GO:0003676	PF00076	1.2e-14	R recognition motif. (a.k.a. RRM, RBD, or RNP domain)
TMU_00001933	.	.	.	.	.	.
TMU_00001934	.	.	.	.	.	.
TMU_00001935	Trafficking protein particle complex subunit 2,,Longin-like domain superfamily	.	GO:0005622,GO:0006888	PF04628	7.5e-13	Sedlin, N-termil conserved region
TMU_00001936	,Quinoprotein amine dehydrogenase, beta chain-like,WD40/YVTN repeat-like-containing domain superfamily	.	GO:0005515	.	.	.
TMU_00001937	.	.	.	.	.	.
TMU_00001938	Ubiquitin-conjugating enzyme E2,Ubiquitin-conjugating enzyme/RWD-like,	.	.	PF00179	1.9e-37	Ubiquitin-conjugating enzyme
TMU_00001942	Ubiquitin domain,Beta-hexosaminidase, bacterial type, N-terminal,Papain-like cysteine peptidase superfamily,Beta-hexosaminidase-like, domain 2,Glycoside hydrolase superfamily,,Ubiquitin,Glycoside hydrolase family 20, catalytic domain,Ubiquitin-like domain superfamily	3.2.1.52	GO:0005515,GO:0004553,GO:0005975	PF00240, PF02838, PF00728, PF00728	8.70E-14; 4.00E-11; 2.00E-08; 5.90E-09	Ubiquitin family; Glycosyl hydrolase family 20, domain 2; Glycosyl hydrolase family 20, catalytic domain; Glycosyl hydrolase family 20, catalytic domain
TMU_00001943	,P-loop containing nucleoside triphosphate hydrolase	.	.	PF13087, PF13086	9.10E-32; 4.30E-14	AAA domain; AAA domain
TMU_00001944	SGNH hydrolase superfamily,,SGNH hydrolase-type esterase domain,Galactose-binding-like domain superfamily,SGNH hydrolase-type esterase, N-terminal	.	.	PF14606, PF14607	2.00E-44; 1.10E-31	GDSL-like Lipase/Acylhydrolase family; N-terminus of Esterase_SGNH_hydro-type
TMU_00001945	Tetratricopeptide-like helical domain superfamily,Sel1-like repeat,	3.5.2.6	GO:0005515	PF08238, PF08238, PF08238, PF08238, PF08238, PF08238, PF08238	9.00E-08; 0.0039; 8.40E-05; 4.60E-07; 1.3; 4.20E-04; 1.60E-05	Sel1 repeat; Sel1 repeat; Sel1 repeat; Sel1 repeat; Sel1 repeat; Sel1 repeat; Sel1 repeat
TMU_00001946	,Protein kinase-like domain superfamily,Protein kinase domain	.	GO:0004672,GO:0005524,GO:0006468	PF00069	5.3e-07	Protein kise domain
TMU_00001947	Glycoside hydrolase family 3 C-terminal domain,Immunoglobulin-like fold,Glycoside hydrolase family 3 C-terminal domain superfamily,Fibronectin type III-like domain	.	GO:0004553,GO:0005975	PF01915, PF14310	6.00E-17; 5.30E-25	Glycosyl hydrolase family 3 C-termil domain; Fibronectin type III-like domain
TMU_00001948	Glycoside hydrolase, family 3, N-terminal domain superfamily,Glycoside hydrolase, family 3, N-terminal,Glycoside hydrolase, family 3, active site,Glycoside hydrolase superfamily,Glycoside hydrolase family 3 C-terminal domain superfamily	.	GO:0004553,GO:0005975	PF00933	1.3e-22	Glycosyl hydrolase family 3 N termil domain
TMU_00001949	Alpha/Beta hydrolase fold	.	.	.	.	.
TMU_00001950	Amino acid transporter, transmembrane domain	.	.	PF01490	1.6e-38	Transmembrane amino acid transporter protein
TMU_00001951	P-loop containing nucleoside triphosphate hydrolase,ABC transporter-like,	.	GO:0005524,GO:0016887	PF00005, PF12698	1.40E-10; 1.10E-10	ABC transporter; ABC-2 family transporter protein
TMU_00001953	,Protein kinase-like domain superfamily,Tyrosine-protein kinase, active site,Protein kinase domain	.	GO:0004672,GO:0006468,GO:0004672,GO:0005524,GO:0006468	PF00069	2.1e-39	Protein kise domain
TMU_00001954	Beta-hexosaminidase-like, domain 2,Beta-hexosaminidase, bacterial type, N-terminal,Glycoside hydrolase superfamily,,Glycoside hydrolase family 20, catalytic domain	3.2.1.52	GO:0004553,GO:0005975	PF02838, PF00728, PF00728	3.40E-12; 1.90E-08; 3.30E-29	Glycosyl hydrolase family 20, domain 2; Glycosyl hydrolase family 20, catalytic domain; Glycosyl hydrolase family 20, catalytic domain
TMU_00001955	PPM-type phosphatase domain superfamily,PPM-type phosphatase domain,PPM-type phosphatase, divalent cation binding	3.1.3.16	GO:0003824,GO:0043169	PF00481	5.6e-43	Protein phosphatase 2C
TMU_00001956	Sulfatase, N-terminal,Alkaline-phosphatase-like, core domain superfamily	.	GO:0008152,GO:0008484,GO:0003824,GO:0008152	PF00884	2.7e-09	Sulfatase
TMU_00001959	Fringe-like	.	GO:0016020,GO:0016757	PF02434	8.3e-05	Fringe-like
TMU_00001960	Alpha/Beta hydrolase fold,	.	.	.	.	.
TMU_00001961	,Chaperone DnaJ, C-terminal,HSP40/DnaJ peptide-binding,HAD superfamily,HAD-like superfamily,Phosphoglycolate phosphatase-like, domain 2,Programmed cell death protein 2, C-terminal	.	GO:0006457,GO:0051082,GO:0005737	PF01556, PF04194	1.30E-37; 3.70E-26	DJ C termil domain; Programmed cell death protein 2, C-termil putative domain
TMU_00001962	Sel1-like repeat,Protein kinase-like domain superfamily,Protein kinase domain,,Tetratricopeptide-like helical domain superfamily,Serine-threonine/tyrosine-protein kinase, catalytic domain	.	GO:0004672,GO:0005524,GO:0006468,GO:0005515,GO:0004672,GO:0006468	PF08238, PF08238, PF08238, PF08238, PF08238, PF07714	0.0036; 1; 0.56; 5.6; 1.90E-05; 1.70E-32	Sel1 repeat; Sel1 repeat; Sel1 repeat; Sel1 repeat; Sel1 repeat; Protein tyrosine kise
TMU_00001964	,Dbl homology (DH) domain superfamily,Dbl homology (DH) domain	.	GO:0005089,GO:0035023	PF00621	2.8e-27	RhoGEF domain
TMU_00001965	Protein kinase domain,,Protein kinase-like domain superfamily,IQ motif, EF-hand binding site	.	GO:0004672,GO:0005524,GO:0006468,GO:0005515	PF00069	2.6e-12	Protein kise domain
TMU_00001966	Histone-fold	.	GO:0046982	.	.	.
TMU_00001967	WD40-repeat-containing domain superfamily,WD40/YVTN repeat-like-containing domain superfamily	.	GO:0005515	.	.	.
TMU_00001968	Armadillo-type fold,,Armadillo-like helical,Sec7, C-terminal	.	GO:0005488	PF09324	7.6e-10	Domain of unknown function (DUF1981)
TMU_00001970	,Leucine-rich repeat,Leucine-rich repeat domain superfamily	.	GO:0005515	PF14580	1.2e-08	Leucine-rich repeat
TMU_00001971	Ankyrin repeat-containing domain,,Ankyrin repeat,Ankyrin repeat-containing domain superfamily	.	GO:0005515	PF12796, PF12796	5.10E-13; 2.80E-06	Ankyrin repeats (3 copies); Ankyrin repeats (3 copies)
TMU_00001972	,P-loop containing nucleoside triphosphate hydrolase,26S proteasome regulatory subunit P45-like,AAA+ ATPase domain,ATPase, AAA-type, core,ATPase, AAA-type, conserved site	3.4.21.53	GO:0005737,GO:0016787,GO:0030163,GO:0005524	PF00004	3.9e-44	ATPase family associated with various cellular activities (AAA)
TMU_00001973	,Roadblock/LAMTOR2 domain	.	.	PF03259	2.3e-07	Roadblock/LC7 domain
TMU_00001974	.	.	.	.	.	.
TMU_00001975	,Glycosyltransferase subfamily 4-like, N-terminal domain	.	.	PF13439	9.8e-07	Glycosyltransferase Family 4
TMU_00001977	Immunoglobulin-like fold,Protein of unknown function DUF1573	.	.	PF07610	0.0001	Protein of unknown function (DUF1573)
TMU_00001978	3'5'-cyclic nucleotide phosphodiesterase, catalytic domain,GAF domain,,GAF-like domain superfamily,3'5'-cyclic nucleotide phosphodiesterase, catalytic domain superfamily	3.1.4.17, 3.1.4.53, 3.1.4.35	GO:0004114,GO:0007165,GO:0005515	PF13185, PF00233	3.90E-08; 2.30E-16	GAF domain; 3'5'-cyclic nucleotide phosphodiesterase
TMU_00001979	.	.	.	.	.	.
TMU_00001980	S-adenosyl-L-homocysteine hydrolase, conserved site,,Adenosylhomocysteinase-like,NAD(P)-binding domain superfamily,S-adenosyl-L-homocysteine hydrolase, NAD binding domain,Adenosylhomocysteinase	3.3.1.1	GO:0004013,GO:0004013,GO:0019510,GO:0051287	PF05221, PF00670	3.70E-137; 8.70E-84	S-adenosyl-L-homocysteine hydrolase; S-adenosyl-L-homocysteine hydrolase, D binding domain
TMU_00001981	,Bromodomain-like superfamily,Bromodomain	.	GO:0005515	PF00439	1.3e-14	Bromodomain
TMU_00001982	Bromodomain-like superfamily,Bromodomain,	.	GO:0005515	PF00439	2.9e-23	Bromodomain
TMU_00001983	SGF29 tudor-like domain,,Nucleoporin protein Ndc1-Nup	.	.	PF07039, PF09531	2.60E-09; 1.60E-08	SGF29 tudor-like domain; Nucleoporin protein Ndc1-Nup
TMU_00001984	Papain-like cysteine peptidase superfamily,Peptidase C19, ubiquitin carboxyl-terminal hydrolase,,Ubiquitin specific protease, conserved site,Ubiquitin specific protease domain	3.4.19.12	GO:0016579,GO:0036459,GO:0006511,GO:0036459	PF00443	2.6e-20	Ubiquitin carboxyl-termil hydrolase
TMU_00001985	ADP-ribosylation/Crystallin J1,,ADP-ribosylation/Crystallin J1 superfamily,Leucine-rich repeat domain superfamily	.	.	PF03747	5.8e-48	ADP-ribosylglycohydrolase
TMU_00001986	,Leucine-rich repeat,Leucine-rich repeat, typical subtype,Leucine rich repeat 4,Leucine-rich repeat domain superfamily	.	GO:0005515	PF14580, PF12799	3.00E-08; 4.60E-07	Leucine-rich repeat; Leucine Rich repeats (2 copies)
TMU_00001989	ATP-dependent RNA helicase DEAD-box, conserved site,,Domain of unknown function DUF4217,Helicase superfamily 1/2, ATP-binding domain,RNA helicase, DEAD-box type, Q motif,DEAD/DEAH box helicase domain,P-loop containing nucleoside triphosphate hydrolase	3.6.4.13	GO:0003676,GO:0005524	PF13959, PF00270	3.10E-15; 2.60E-44	Domain of unknown function (DUF4217); DEAD/DEAH box helicase
TMU_00001991	EF-hand domain pair,	.	.	.	.	.
TMU_00001992	.	.	.	.	.	.
TMU_00001993	,P-type ATPase, A domain superfamily,HAD superfamily,P-type ATPase, subfamily IV,P-type ATPase, transmembrane domain superfamily,P-type ATPase, phosphorylation site,P-type ATPase, cytoplasmic domain N,P-type ATPase, N-terminal,P-type ATPase,HAD-like superfamily,P-type ATPase, C-terminal	3.1.3.41, 3.6.3.1	GO:0000287,GO:0004012,GO:0005524,GO:0015914,GO:0016021,GO:0000166,GO:0016021	PF00122, PF00702, PF16209, PF16212	4.70E-10; 1.00E-06; 6.50E-11; 1.20E-44	E1-E2 ATPase; haloacid dehalogese-like hydrolase; Phospholipid-translocating ATPase N-termil; Phospholipid-translocating P-type ATPase C-termil
TMU_00001995	Chaperone J-domain superfamily,DnaJ domain	.	.	.	.	.
TMU_00001997	Replication factor A protein 3,Nucleic acid-binding, OB-fold,WD40-repeat-containing domain superfamily,WD40/YVTN repeat-like-containing domain superfamily,	.	GO:0003677,GO:0005634,GO:0006260,GO:0006281,GO:0006310,GO:0005515	PF08661	6.8e-13	Replication factor A protein 3
TMU_00001998	,Ribosomal protein P1/P2, N-terminal domain	.	.	PF00428	1.9e-08	60s Acidic ribosomal protein
TMU_00001999	,Galactose-binding-like domain superfamily,SKP1/BTB/POZ domain superfamily,Coagulation factor 5/8 C-terminal domain,BTB/Kelch-associated,BTB/POZ domain	.	GO:0005515	PF00754, PF07707	1.10E-07; 1.50E-05	F5/8 type C domain; BTB And C-termil Kelch
TMU_00002000	.	.	.	.	.	.
TMU_00002001	.	.	.	.	.	.
TMU_00002002	.	.	.	.	.	.
TMU_00002003	,Metallo-dependent phosphatase-like	.	.	.	.	.
TMU_00002004	,P-loop containing nucleoside triphosphate hydrolase,Small GTPase superfamily	.	GO:0003924,GO:0005525	PF00071	1.7e-05	Ras family
TMU_00002005	.	.	.	.	.	.
TMU_00002006	,Zinc finger, RING/FYVE/PHD-type	.	.	.	.	.
TMU_00002007	.	.	.	.	.	.
TMU_00002008	Winged helix DNA-binding domain superfamily,,Proteasome component (PCI) domain	.	.	PF01399	4.4e-07	PCI domain
TMU_00002009	Cullin homology domain superfamily,,Cullin homology domain,Cullin protein, neddylation domain,Cullin, N-terminal,Winged helix-like DNA-binding domain superfamily,Cullin repeat-like-containing domain superfamily,Winged helix DNA-binding domain superfamily	.	GO:0006511,GO:0031625	PF10557, PF00888, PF00888	5.20E-08; 1.50E-24; 1.30E-21	Cullin protein neddylation domain; Cullin family; Cullin family
TMU_00002010	Cullin homology domain,,Cullin, N-terminal,Cullin homology domain superfamily,Cullin repeat-like-containing domain superfamily	.	GO:0006511,GO:0031625	PF00888	1.9e-22	Cullin family
TMU_00002012	Protein kinase-like domain superfamily,	.	.	.	.	.
TMU_00002013	,NAD(P)-binding domain superfamily,RmlD-like substrate binding domain	.	.	PF04321	5.6e-31	RmlD substrate binding domain
TMU_00002014	Nucleotide-binding alpha-beta plait domain superfamily,RNA recognition motif domain,RNA-binding domain superfamily	.	GO:0003676	.	.	.
TMU_00002015	RFT1	.	GO:0005319,GO:0006869,GO:0016021	PF04506	3e-59	Rft protein
TMU_00002016	NUDIX hydrolase-like domain superfamily,,NUDIX hydrolase domain	.	GO:0016787	PF00293	1.2e-06	NUDIX domain
TMU_00002017	Calcineurin-like phosphoesterase domain, ApaH type,	.	GO:0016787	PF00149	1.9e-11	Calcineurin-like phosphoesterase
TMU_00002018	.	.	.	.	.	.
TMU_00002019	WD40-repeat-containing domain superfamily,WD40 repeat,WD40 repeat, conserved site,WD40/YVTN repeat-like-containing domain superfamily,WD40-repeat-containing domain	.	GO:0005515	PF00400, PF00400, PF00400	0.0055; 1.60E-04; 0.0024	WD domain, G-beta repeat; WD domain, G-beta repeat; WD domain, G-beta repeat
TMU_00002020	PPM-type phosphatase domain,,PPM-type phosphatase domain superfamily,PPM-type phosphatase, divalent cation binding	3.1.3.16	GO:0003824,GO:0043169	PF00481	9.1e-52	Protein phosphatase 2C
TMU_00002021	.	.	.	.	.	.
TMU_00002022	Protein kinase domain,Protein kinase-like domain superfamily,	.	GO:0004672,GO:0005524,GO:0006468	PF00069	1.6e-08	Protein kise domain
TMU_00002023	,Ankyrin repeat-containing domain superfamily,Ankyrin repeat-containing domain,Ankyrin repeat,Zinc finger, RING-type,Zinc finger, RING/FYVE/PHD-type	.	GO:0005515	PF13920, PF12796, PF13637	9.60E-10; 1.40E-11; 1.90E-06	Zinc finger, C3HC4 type (RING finger); Ankyrin repeats (3 copies); Ankyrin repeats (many copies)
TMU_00002024	Peroxiredoxin, AhpC-type,Alkyl hydroperoxide reductase subunit C/ Thiol specific antioxidant,,Thioredoxin domain,Thioredoxin-like superfamily,Peroxiredoxin, C-terminal	1.11.1.15	GO:0016209,GO:0016491,GO:0055114,GO:0045454,GO:0051920,GO:0055114	PF00578, PF10417	2.20E-36; 1.30E-09	AhpC/TSA family; C-termil domain of 1-Cys peroxiredoxin
TMU_00002025	,Protein kinase domain,Protein kinase-like domain superfamily,Serine-threonine/tyrosine-protein kinase, catalytic domain	.	GO:0004672,GO:0005524,GO:0006468,GO:0004672,GO:0006468	PF07714	1.6e-21	Protein tyrosine kise
TMU_00002026	.	.	.	.	.	.
TMU_00002027	.	.	.	.	.	.
TMU_00002028	Chromo/chromo shadow domain,Chromo-like domain superfamily,,Chromo domain	.	.	PF00385	2.2e-13	Chromo (CHRromatin Organisation MOdifier) domain
TMU_00002030	,Condensin II complex subunit H2, N-terminal,Condensin-2 complex subunit H2, C-terminal	.	.	PF06278, PF16858	4.20E-16; 5.50E-20	Condensin II complex subunit CAP-H2 or CNDH2, N-termil; Condensin II complex subunit CAP-H2 or CNDH2, C-term
TMU_00002031	.	.	.	.	.	.
TMU_00002032	PQ-loop repeat	.	.	PF04193, PF04193	8.20E-08; 9.70E-09	PQ loop repeat; PQ loop repeat
TMU_00002033	,HAD superfamily,FCP1 homology domain,HAD-like superfamily	.	.	PF03031	1.8e-27	NLI interacting factor-like phosphatase
TMU_00002034	.	.	.	.	.	.
TMU_00002035	,Small GTPase superfamily,P-loop containing nucleoside triphosphate hydrolase	.	GO:0003924,GO:0005525	PF00071	5.9e-08	Ras family
TMU_00002036	Ribosomal protein L6, alpha-beta domain superfamily,Ribosomal protein L6, alpha-beta domain,Ribosomal protein L6	.	GO:0003735,GO:0005840,GO:0006412,GO:0019843	PF00347	5.9e-12	Ribosomal protein L6
TMU_00002037	Ribosomal protein S21e superfamily,Histone-fold,Ribosomal protein S21e,TAFII28-like protein	.	GO:0046982,GO:0003735,GO:0005622,GO:0005840,GO:0006412,GO:0005634,GO:0006367	PF01249, PF04719	1.40E-29; 1.90E-07	Ribosomal protein S21e; hTAFII28-like protein conserved region
TMU_00002038	,MFS transporter superfamily,Major facilitator superfamily,Major facilitator superfamily domain	.	GO:0016021,GO:0055085	PF07690	9.5e-16	Major Facilitator Superfamily
TMU_00002039	Nucleotide-diphospho-sugar transferases,	.	.	.	.	.
TMU_00002040	Phosphoglycerate mutase 1,,Histidine phosphatase superfamily,Histidine phosphatase superfamily, clade-1,Phosphoglycerate/bisphosphoglycerate mutase, active site	5.4.2.11	GO:0004619,GO:0006096,GO:0016868,GO:0003824,GO:0008152	PF00300	3.7e-27	Histidine phosphatase superfamily (branch 1)
TMU_00002042	,RNA polymerase, beta subunit, protrusion,DNA-directed RNA polymerase, subunit 2, hybrid-binding domain superfamily,RNA polymerase Rpb2, domain 7,DNA-directed RNA polymerase, subunit 2, hybrid-binding domain,RNA polymerase Rpb2, domain 3,RNA polymerase Rpb2, domain 2 superfamily,Thioredoxin-like superfamily,RNA polymerase, beta subunit, conserved site,RNA polymerase Rpb2, domain 2,RNA polymerase …	2.7.7.6	GO:0003677,GO:0003899,GO:0006351,GO:0006351,GO:0003899,GO:0003899,GO:0006351,GO:0032549,GO:0045454	PF04563, PF04560, PF00562, PF04565, PF04561, PF04566, PF04567, PF00085	2.30E-34; 3.30E-24; 2.70E-111; 1.20E-19; 2.00E-09; 4.10E-15; 5.30E-09; 2.80E-13	R polymerase beta subunit; R polymerase Rpb2, domain 7; R polymerase Rpb2, domain 6; R polymerase Rpb2, domain 3; R polymerase Rpb2, domain 2; R polymerase Rpb2, domain 4; R polymerase Rpb2, domain 5; Thioredoxin
TMU_00002048	von Willebrand factor A-like domain superfamily,,Sec23/Sec24 beta-sandwich,Sec23/Sec24, trunk domain,Zinc finger, Sec23/Sec24-type,Zinc finger, Sec23/Sec24-type superfamily	.	GO:0006886,GO:0006888,GO:0030127,GO:0006886,GO:0006888,GO:0008270,GO:0030127	PF08033, PF04811, PF04810	2.20E-09; 2.40E-05; 9.50E-12	Sec23/Sec24 beta-sandwich domain; Sec23/Sec24 trunk domain; Sec23/Sec24 zinc finger
TMU_00002050	,Leucine-rich repeat,Glycoside hydrolase family 47,Leucine-rich repeat domain superfamily,Leucine rich repeat 4,Six-hairpin glycosidase-like superfamily,Seven-hairpin glycosidases	4.6.1.1	GO:0005515,GO:0004571,GO:0005509,GO:0016020,GO:0003824	PF01532, PF12799, PF14580	1.20E-18; 2.10E-06; 1.50E-10	Glycosyl hydrolase family 47; Leucine Rich repeats (2 copies); Leucine-rich repeat
TMU_00002052	Growth factor receptor cysteine-rich domain superfamily,,Tyrosine-protein kinase ephrin type A/B receptor-like	4.2.2.2	.	PF07699	1.4e-13	Putative ephrin-receptor like
TMU_00002053	Cyclase-associated protein CAP/septum formation inhibitor MinC, C-terminal,Tubulin binding cofactor C-like domain,C-CAP/cofactor C-like domain,Adenylate cyclase-associated CAP, C-terminal superfamily	.	GO:0000902	PF07986	2.6e-22	Tubulin binding cofactor C
TMU_00002054	Protein kinase domain,Serine/threonine-protein kinase, active site,,Protein kinase, ATP binding site,Protein kinase-like domain superfamily	2.7.11.1	GO:0004672,GO:0005524,GO:0006468,GO:0004672,GO:0006468,GO:0005524	PF00069	2.4e-28	Protein kise domain
TMU_00002055	.	.	.	.	.	.
TMU_00002056	,P-loop containing nucleoside triphosphate hydrolase,Small GTPase superfamily,Small GTP-binding protein domain	.	GO:0003924,GO:0005525,GO:0005525	PF00071	3.8e-45	Ras family
TMU_00002057	,Leucine-rich repeat domain superfamily	.	.	.	.	.
TMU_00002060	Tetraspanin, EC2 domain superfamily	.	GO:0016021	.	.	.
TMU_00002061	Clathrin adaptor, appendage, Ig-like subdomain superfamily,Clathrin adaptor, beta-adaptin, appendage, Ig-like subdomain,Armadillo-like helical,Clathrin/coatomer adaptor, adaptin-like, N-terminal,Armadillo-type fold	.	GO:0006886,GO:0016192,GO:0006886,GO:0016192,GO:0030117,GO:0005488	PF01602	1.1e-113	Adaptin N termil region
TMU_00002062	Sulfatase, N-terminal,Alkaline-phosphatase-like, core domain superfamily,Alkaline phosphatase-like, alpha/beta/alpha	2.7.8.20	GO:0008152,GO:0008484,GO:0003824,GO:0008152	PF00884	9.2e-19	Sulfatase
TMU_00002063	Glycoside hydrolase family 36,Glycosyl hydrolase family 36, N-terminal,Glycoside hydrolase superfamily,Glycosyl hydrolase, all-beta,Glycosyl hydrolase family 36, C-terminal,Aldolase-type TIM barrel,Glycoside hydrolase family 27/36, conserved site,Alpha-galactosidase, N-terminal domain superfamily	3.2.1.22	GO:0004557,GO:0005975,GO:0003824,GO:0004553,GO:0005975	PF02065, PF16875, PF16874	6.70E-154; 4.40E-74; 3.30E-17	Melibiase; Glycosyl hydrolase family 36 N-termil domain; Glycosyl hydrolase family 36 C-termil domain
TMU_00002065	P-loop containing nucleoside triphosphate hydrolase,	.	.	.	.	.
TMU_00002066	,Peptidase M14, carboxypeptidase A	.	GO:0004181,GO:0006508,GO:0008270	PF00246	4.4e-11	Zinc carboxypeptidase
TMU_00002068	,Helicase, C-terminal,P-loop containing nucleoside triphosphate hydrolase,Helicase superfamily 1/2, ATP-binding domain,DEAD/DEAH box helicase domain	2.7.7.7	GO:0003676,GO:0005524	PF00271, PF00270	2.60E-10; 1.70E-14	Helicase conserved C-termil domain; DEAD/DEAH box helicase
TMU_00002070	Pleckstrin homology domain	.	.	.	.	.
TMU_00002071	,Ribosomal protein S28e,Nucleic acid-binding, OB-fold,Ribosomal protein S28e conserved site	.	GO:0003735,GO:0005622,GO:0005840,GO:0006412	PF01200	9.3e-31	Ribosomal protein S28e
TMU_00002072	.	.	.	.	.	.
TMU_00002074	14-3-3 domain superfamily,14-3-3 domain,14-3-3 protein, conserved site,14-3-3 protein,	.	GO:0019904	PF00244	3.8e-82	14-3-3 protein
TMU_00002075	,FKBP-type peptidyl-prolyl cis-trans isomerase domain	5.2.1.8	.	PF00254	1.9e-19	FKBP-type peptidyl-prolyl cis-trans isomerase
TMU_00002076	.	.	.	.	.	.
TMU_00002078	,NagB/RpiA transferase-like,Glucose-6-phosphate dehydrogenase,6-phosphogluconolactonase, DevB-type,Glucose-6-phosphate dehydrogenase, C-terminal,NAD(P)-binding domain superfamily,Glucose-6-phosphate dehydrogenase, NAD-binding,Glucosamine/galactosamine-6-phosphate isomerase	3.1.1.31, 1.1.1.49	GO:0004345,GO:0006006,GO:0055114,GO:0005975,GO:0006098,GO:0017057,GO:0004345,GO:0006006,GO:0050661,GO:0055114,GO:0005975	PF02781, PF00479, PF01182	3.60E-94; 1.20E-50; 5.70E-61	Glucose-6-phosphate dehydrogese, C-termil domain; Glucose-6-phosphate dehydrogese, D binding domain; Glucosamine-6-phosphate isomerases/6-phosphogluconolactose
TMU_00002079	BTB/Kelch-associated,,Galactose-binding-like domain superfamily,BTB/POZ domain,SKP1/BTB/POZ domain superfamily	.	GO:0005515	PF07707	0.0002	BTB And C-termil Kelch
TMU_00002080	High mobility group box domain superfamily,High mobility group box domain,	.	.	PF00505	1.2e-19	HMG (high mobility group) box
TMU_00002083	P-loop containing nucleoside triphosphate hydrolase,,LIS1 homology motif,ATPase, AAA-type, core,Katanin p60 ATPase-containing subunit A-like 2,AAA+ ATPase domain,ATPase, AAA-type, conserved site	3.4.21.53, 3.6.4.3	GO:0005515,GO:0005524	PF00004	1.4e-36	ATPase family associated with various cellular activities (AAA)
TMU_00002085	,RNA-binding S4 domain,40S ribosomal protein S4, C-terminal domain,Ribosomal protein S4e, central region,Ribosomal protein S4e,Ribosomal protein L2, domain 2,Ribosomal protein S4e, central domain superfamily,Ribosomal protein S4e, N-terminal	.	GO:0003723,GO:0003735,GO:0005622,GO:0005840,GO:0006412	PF16121, PF00900, PF01479, PF08071	2.50E-16; 5.00E-29; 1.80E-07; 1.60E-15	40S ribosomal protein S4 C-terminus; Ribosomal family S4e; S4 domain; RS4NT (NUC023) domain
TMU_00002086	EB1, C-terminal domain superfamily	.	GO:0008017	.	.	.
TMU_00002088	Leucine-rich repeat domain superfamily,	.	.	.	.	.
TMU_00002089	.	.	.	.	.	.
TMU_00002091	RNA-binding domain superfamily,RNA recognition motif domain,,Nucleotide-binding alpha-beta plait domain superfamily,U1 small nuclear ribonucleoprotein of 70kDa N-terminal	.	GO:0003676	PF00076, PF12220	3.40E-15; 6.00E-13	R recognition motif. (a.k.a. RRM, RBD, or RNP domain); U1 small nuclear ribonucleoprotein of 70kDa MW N termil
TMU_00002092	Armadillo-like helical,Protein phosphatase 2A, regulatory B subunit, B56,Armadillo-type fold	.	GO:0000159,GO:0007165,GO:0019888,GO:0005488	PF01603	2.4e-127	Protein phosphatase 2A regulatory B subunit (B56 family)
TMU_00002095	,Snf7 family	.	GO:0007034	PF03357	1.9e-10	Snf7
TMU_00002096	.	.	.	.	.	.
TMU_00002097	Creatinase/Aminopeptidase P/Spt16, N-terminal,Aminopeptidase P, N-terminal,,Creatinase/aminopeptidase-like,Peptidase M24	.	GO:0004177,GO:0030145	PF05195, PF00557	4.10E-18; 7.40E-46	Aminopeptidase P, N-termil domain; Metallopeptidase family M24
TMU_00002098	Galactose-binding-like domain superfamily,Peptidase S8, subtilisin, His-active site,Peptidase S8/S53 domain,Peptidase S8/S53 domain superfamily,Peptidase S8, subtilisin-related,TagA/B/C/D, peptidase domain,Peptidase S8, subtilisin, Asp-active site,	3.4.21.62	GO:0004252,GO:0006508	PF00082	3.3e-18	Subtilase family
TMU_00002099	Importin-beta, N-terminal domain,,Armadillo-type fold	.	GO:0006886,GO:0008536,GO:0005488	.	.	.
TMU_00002100	,Concanavalin A-like lectin/glucanase domain superfamily,WD40-repeat-containing domain superfamily	.	GO:0005515	.	.	.
TMU_00002101	,GAF-like domain superfamily,GAF domain	3.1.4.35	GO:0005515	PF13185	1.8e-14	GAF domain
TMU_00002102	,Armadillo-like helical,Armadillo-type fold,Formin, FH2 domain	.	GO:0005488	PF02181	8e-49	Formin Homology 2 Domain
TMU_00002104	,WD40/YVTN repeat-like-containing domain superfamily,WD40-repeat-containing domain superfamily	.	GO:0005515	.	.	.
TMU_00002106	RNase P subunit p30,,Polymerase/histidinol phosphatase-like	3.1.26.5	GO:0004540,GO:0008033,GO:0003824	PF01876	8.4e-23	Rse P subunit p30
TMU_00002107	Phosphoglycerate kinase, N-terminal,Phosphoglycerate kinase,Phosphoglycerate kinase superfamily,Phosphoglycerate kinase, conserved site	2.7.2.3	GO:0004618,GO:0006096	PF00162, PF00162	3.30E-38; 6.00E-62	Phosphoglycerate kise; Phosphoglycerate kise
TMU_00002108	,Exocyst complex component Sec10-like	.	GO:0005737,GO:0006887,GO:0048278	PF07393, PF07393	4.90E-42; 1.40E-12	Exocyst complex component Sec10; Exocyst complex component Sec10
TMU_00002109	CNOT4, RNA recognition motif,,RNA-binding domain superfamily,Nucleotide-binding alpha-beta plait domain superfamily,RNA recognition motif domain, eukaryote,RNA recognition motif domain	.	GO:0003676	.	.	.
TMU_00002110	RNA recognition motif domain,,RNA-binding domain superfamily,Nucleotide-binding alpha-beta plait domain superfamily	.	GO:0003676	PF00076	1.6e-06	R recognition motif. (a.k.a. RRM, RBD, or RNP domain)
TMU_00002111	Deoxyribose-phosphate aldolase,Aldolase-type TIM barrel,DeoC/FbaB/ lacD aldolase,,Deoxyribose-phosphate aldolase type I	4.1.2.4	GO:0004139,GO:0005737,GO:0009264,GO:0003824,GO:0016829,GO:0004139	PF01791	3.7e-18	DeoC/LacD family aldolase
TMU_00002113	Metallo-dependent phosphatase-like,Serine/threonine-specific protein phosphatase/bis(5-nucleosyl)-tetraphosphatase,Calcineurin-like phosphoesterase domain, ApaH type,	3.1.3.16	GO:0016787	PF00149	2.9e-06	Calcineurin-like phosphoesterase
TMU_00002114	Protein kinase domain,Protein kinase-like domain superfamily,,Protein kinase, ATP binding site	.	GO:0004672,GO:0005524,GO:0006468,GO:0005524	PF00069	7.8e-21	Protein kise domain
TMU_00002115	Protein O-mannosyl-transferase, C-terminal four TM domain	.	.	PF16192	4.7e-27	C-termil four TMM region of protein-O-mannosyltransferase
TMU_00002116	.	.	.	.	.	.
TMU_00002117	,Sde2 N-terminal domain	.	.	PF13019	5.3e-15	Telomere stability and silencing
TMU_00002118	,Transcription factor EnY2 superfamily,Transcription factor, enhancer of yellow 2	.	GO:0000124,GO:0003713,GO:0005643,GO:0006406,GO:0045893	PF10163	4.6e-13	Transcription factor e(y)2
TMU_00002119	Rho GTPase activation protein	.	GO:0007165	.	.	.
TMU_00002120	Domain of unknown function DUF4704,WD40-repeat-containing domain superfamily,BEACH domain,BEACH domain superfamily,WD40/YVTN repeat-like-containing domain superfamily,	.	GO:0005515	PF15787, PF02138, PF02138	4.20E-12; 2.40E-14; 6.60E-12	Domain of unknown function (DUF4704); Beige/BEACH domain; Beige/BEACH domain
TMU_00002122	,4Fe-4S ferredoxin-type, iron-sulphur binding domain,Dihydroorotate dehydrogenase, conserved site,Aldolase-type TIM barrel,FAD/NAD(P)-binding domain,Dihydroorotate dehydrogenase domain,Alpha-helical ferredoxin,FAD/NAD(P)-binding domain superfamily,Dihydroprymidine dehydrogenase domain II	.	GO:0004152,GO:0006207,GO:0055114,GO:0003824,GO:0016491,GO:0055114,GO:0005737,GO:0016627,GO:0055114,GO:0051536	PF14697, PF07992, PF01180, PF14691	7.80E-14; 2.20E-17; 3.00E-33; 1.20E-22	4Fe-4S dicluster domain; Pyridine nucleotide-disulphide oxidoreductase; Dihydroorotate dehydrogese; Dihydroprymidine dehydrogese domain II, 4Fe-4S cluster
TMU_00002123	.	.	.	.	.	.
TMU_00002124	,Terpenoid cyclases/protein prenyltransferase alpha-alpha toroid,PFTB repeat,Geranylgeranyl transferase type-2 subunit beta	2.5.1.60	GO:0003824,GO:0004663,GO:0018344	PF00432, PF00432, PF00432, PF00432, PF00432	1.10E-06; 1.10E-11; 6.50E-10; 1.20E-10; 1.00E-08	Prenyltransferase and squalene oxidase repeat; Prenyltransferase and squalene oxidase repeat; Prenyltransferase and squalene oxidase repeat; Prenyltransferase and squalene oxidase repeat; Prenyltransferase and squalene oxidase repeat
TMU_00002126	14-3-3 domain superfamily,14-3-3 protein,14-3-3 domain,	.	GO:0019904	PF00244	1.2e-62	14-3-3 protein
TMU_00002127	Winged helix-like DNA-binding domain superfamily,Winged helix DNA-binding domain superfamily,E2F/DP family, winged-helix DNA-binding domain	.	GO:0003700,GO:0005667,GO:0006355	PF02319	4.2e-07	E2F/DP family winged-helix D-binding domain
TMU_00002128	SANT/Myb domain,Myb domain,Homeobox-like domain superfamily,,Myb-like domain	.	GO:0003677	PF00249, PF00249	7.80E-13; 2.70E-15	Myb-like D-binding domain; Myb-like D-binding domain
TMU_00002129	,ENTH/VHS	.	.	.	.	.
TMU_00002130	mRNA splicing factor Cwf21 domain,	.	.	PF08312	2.6e-13	cwf21 domain
TMU_00002132	Armadillo-like helical,Armadillo-type fold	.	GO:0005488	.	.	.
TMU_00002133	,Pseudouridine synthase I, TruA, C-terminal,Pseudouridine synthase I, TruA, alpha/beta domain,Pseudouridine synthase, catalytic domain superfamily	5.4.99.12	GO:0003723,GO:0009982,GO:0001522,GO:0003723,GO:0009451,GO:0009982	PF01416	3.2e-10	tR pseudouridine synthase
TMU_00002135	Leucine-rich repeat,,Leucine-rich repeat, typical subtype,Leucine-rich repeat domain superfamily	4.6.1.1	GO:0005515	.	.	.
TMU_00002136	Protein kinase domain,Protein kinase-like domain superfamily,	.	GO:0004672,GO:0005524,GO:0006468	.	.	.
TMU_00002137	14-3-3 domain,14-3-3 protein,14-3-3 domain superfamily,	.	GO:0019904	PF00244	1.5e-44	14-3-3 protein
TMU_00002138	.	.	.	.	.	.
TMU_00002139	Cdk-activating kinase assembly factor MAT1, centre	.	.	PF06391	6.8e-08	CDK-activating kise assembly factor MAT1
TMU_00002141	.	.	.	.	.	.
TMU_00002142	SH3-like domain superfamily,,SH3 domain	.	GO:0005515	PF07653	4.6e-06	Variant SH3 domain
TMU_00002143	PUA domain,Pseudouridine synthase II, N-terminal,tRNA pseudouridylate synthase B, C-terminal,tRNA pseudouridine synthase B family,Pseudouridine synthase, catalytic domain superfamily,PUA-like superfamily,Dyskerin-like,	5.4.99.25	GO:0003723,GO:0006396,GO:0001522,GO:0003723,GO:0009451,GO:0009982	PF01509, PF16198, PF01472, PF08068	2.20E-14; 3.60E-10; 3.10E-10; 1.20E-05	TruB family pseudouridylate synthase (N termil domain); tR pseudouridylate synthase B C-termil domain; PUA domain; DKCLD (NUC011) domain
TMU_00002145	Protein kinase, ATP binding site,Protein kinase domain,Protein kinase-like domain superfamily,	.	GO:0005524,GO:0004672,GO:0005524,GO:0006468	PF00069	1.3e-20	Protein kise domain
TMU_00002146	Endonuclease/exonuclease/phosphatase superfamily	.	.	.	.	.
TMU_00002147	H/ACA ribonucleoprotein complex, subunit Nop10 superfamily,H/ACA ribonucleoprotein complex, subunit Nop10,H/ACA ribonucleoprotein complex subunit Nop10 , archaeal-type	.	GO:0001522,GO:0030515,GO:0042254	PF04135	6e-24	Nucleolar R-binding protein, Nop10p family
TMU_00002148	,Chaperone J-domain superfamily,DnaJ domain,Thioredoxin domain,Thioredoxin-like superfamily	.	GO:0045454	PF00085, PF00226	8.30E-06; 7.60E-18	Thioredoxin; DJ domain
TMU_00002149	,Calreticulin/calnexin, P domain superfamily,Calreticulin/calnexin,Concanavalin A-like lectin/glucanase domain superfamily	.	GO:0005509,GO:0005515,GO:0005509,GO:0005783,GO:0006457,GO:0051082	PF00262, PF00262	5.00E-54; 2.10E-20	Calreticulin family; Calreticulin family
TMU_00002151	Vesicle transport v-SNARE, N-terminal domain superfamily,,SNARE	.	GO:0016020,GO:0016192	.	.	.
TMU_00002152	.	.	.	.	.	.
TMU_00002153	.	.	.	.	.	.
TMU_00002155	WD40 repeat,WD40-repeat-containing domain,WD40-repeat-containing domain superfamily,WD40/YVTN repeat-like-containing domain superfamily	.	GO:0005515	.	.	.
TMU_00002157	SANT/Myb domain,Myb domain,Homeobox-like domain superfamily,	.	GO:0003677	PF00249, PF00249	8.20E-15; 9.00E-10	Myb-like D-binding domain; Myb-like D-binding domain
TMU_00002158	Glycoside hydrolase family 38, central domain,Glycoside hydrolase family 38, N-terminal domain,Glycoside hydrolase families 57/38, central domain superfamily,,Glycoside hydrolase 38, N-terminal domain superfamily,Glycosyl hydrolase family 38, C-terminal,Glycoside hydrolase/deacetylase, beta/alpha-barrel,Glycoside hydrolase family 38, central domain superfamily,Galactose mutarotase-like domain sup…	3.2.1.24	GO:0004559,GO:0006013,GO:0003824,GO:0005975,GO:0003824,GO:0005975,GO:0030246	PF01074, PF07748, PF09261	3.40E-48; 3.10E-43; 5.80E-21	Glycosyl hydrolases family 38 N-termil domain; Glycosyl hydrolases family 38 C-termil domain; Alpha mannosidase middle domain
TMU_00002162	Galactose-binding-like domain superfamily,,SGNH hydrolase-type esterase, N-terminal,SGNH hydrolase superfamily,SGNH hydrolase-type esterase domain	.	.	PF14607, PF14606	5.50E-33; 4.20E-47	N-terminus of Esterase_SGNH_hydro-type; GDSL-like Lipase/Acylhydrolase family
TMU_00002163	BEACH domain,,BEACH domain superfamily,Concanavalin A-like lectin/glucanase domain superfamily	.	.	PF02138	4.4e-24	Beige/BEACH domain
TMU_00002164	.	.	.	.	.	.
TMU_00002166	.	.	.	.	.	.
TMU_00002167	EF-hand domain,EF-hand domain pair,EF-Hand 1, calcium-binding site,	.	GO:0005509	PF13499, PF13499	1.20E-10; 6.10E-16	EF-hand domain pair; EF-hand domain pair
TMU_00002169	UBA-like superfamily,,Thioredoxin-like superfamily,UBX domain,Ubiquitin-like domain superfamily,Thioredoxin domain	.	GO:0005515,GO:0045454	PF00789, PF00085	1.70E-13; 4.80E-18	UBX domain; Thioredoxin
TMU_00002170	Armadillo-type fold,Nucleotide-diphospho-sugar transferases,Hexapeptide repeat,,Nucleotidyl transferase domain	.	GO:0005488,GO:0009058,GO:0016779	PF00132, PF00132, PF00483	5.60E-06; 0.002; 4.10E-05	Bacterial transferase hexapeptide (six repeats); Bacterial transferase hexapeptide (six repeats); Nucleotidyl transferase
TMU_00002171	.	.	.	.	.	.
TMU_00002172	2Fe-2S ferredoxin-type iron-sulfur binding domain,Aldehyde oxidase/xanthine dehydrogenase, a/b hammerhead superfamily,2Fe-2S ferredoxin, iron-sulphur binding site,FAD-binding, type 2-like superfamily,[2Fe-2S]-binding,Aldehyde oxidase/xanthine dehydrogenase, a/b hammerhead,CO dehydrogenase flavoprotein, C-terminal,Aldehyde oxidase/xanthine dehydrogenase, molybdopterin binding domain superfamily,Mo…	1.17.1.4	GO:0009055,GO:0051536,GO:0051537,GO:0050660,GO:0016491,GO:0046872,GO:0055114,GO:0016491,GO:0055114,GO:0071949,GO:0005506,GO:0016491,GO:0055114	PF01799, PF03450, PF00941, PF02738, PF01315	2.30E-28; 1.10E-24; 1.10E-31; 1.30E-182; 4.00E-29	[2Fe-2S] binding domain; CO dehydrogese flavoprotein C-termil domain; FAD binding domain in molybdopterin dehydrogese; Molybdopterin-binding domain of aldehyde dehydrogese; Aldehyde oxidase and xanthine dehydrogese, a/b hammerhead domain
TMU_00002173	Uncharacterised domain CHP00451,PUA domain,PUA-like superfamily,PUA domain superfamily	.	GO:0003723	PF01472	8e-14	PUA domain
TMU_00002174	.	.	.	.	.	.
TMU_00002175	,Serpin superfamily,Serpin domain	.	.	PF00079	6.3e-23	Serpin (serine protease inhibitor)
TMU_00002177	.	.	.	.	.	.
TMU_00002179	,WD40-repeat-containing domain superfamily,WD40 repeat,WD40-repeat-containing domain,WD40/YVTN repeat-like-containing domain superfamily,G-protein beta WD-40 repeat	.	GO:0005515	PF00400	0.00019	WD domain, G-beta repeat
TMU_00002180	Armadillo-type fold,	.	GO:0005488	.	.	.
TMU_00002181	Ankyrin repeat-containing domain superfamily,,Ankyrin repeat,Ankyrin repeat-containing domain	.	GO:0005515	PF12796, PF12796, PF12796	3.90E-12; 3.90E-09; 4.80E-08	Ankyrin repeats (3 copies); Ankyrin repeats (3 copies); Ankyrin repeats (3 copies)
TMU_00002182	.	.	.	.	.	.
TMU_00002183	.	.	.	.	.	.
TMU_00002184	Translation protein, beta-barrel domain superfamily,Ribosomal protein L35A,Ribosomal protein L35A superfamily	.	GO:0003735,GO:0005622,GO:0005840,GO:0006412	PF01247	5.7e-30	Ribosomal protein L35Ae
TMU_00002185	EGF-like domain,,Furin-like repeat,Leucine-rich repeat domain superfamily,Growth factor receptor cysteine-rich domain superfamily,Leucine rich repeat 5	.	.	PF13306, PF13306, PF13306	5.20E-28; 3.60E-39; 2.30E-14	Leucine rich repeats (6 copies); Leucine rich repeats (6 copies); Leucine rich repeats (6 copies)
TMU_00002188	.	.	.	.	.	.
TMU_00002189	Calcineurin-like phosphoesterase domain, ApaH type,Tetratricopeptide repeat,,Tetratricopeptide-like helical domain superfamily,Metallo-dependent phosphatase-like,Serine/threonine-specific protein phosphatase/bis(5-nucleosyl)-tetraphosphatase,Tetratricopeptide repeat-containing domain	3.1.3.16	GO:0016787,GO:0005515	PF00149	6.8e-09	Calcineurin-like phosphoesterase
TMU_00002190	WD40/YVTN repeat-like-containing domain superfamily,WD40-repeat-containing domain superfamily,,WD40 repeat	.	GO:0005515	.	.	.
TMU_00002191	Zinc finger, CCCH-type,RNA-binding domain superfamily,RNA recognition motif domain, eukaryote,Nucleotide-binding alpha-beta plait domain superfamily,U2 auxiliary factor small subunit,	.	GO:0046872,GO:0003676,GO:0000398,GO:0003723,GO:0089701	.	.	.
TMU_00002192	,Pectin lyase fold/virulence factor,Pectin lyase fold	.	.	PF13229	1.2e-05	Right handed beta helix region
TMU_00002193	F-actin-capping protein subunit alpha/beta,,F-actin capping protein, beta subunit, conserved site,Metallo-dependent phosphatase-like,Calcineurin-like phosphoesterase domain, ApaH type,F-actin-capping protein subunit beta,Serine/threonine-specific protein phosphatase/bis(5-nucleosyl)-tetraphosphatase	3.1.3.16	GO:0003779,GO:0005737,GO:0008290,GO:0030036,GO:0016787,GO:0008290,GO:0051016	PF00149, PF01115	3.50E-15; 2.40E-62	Calcineurin-like phosphoesterase; F-actin capping protein, beta subunit
TMU_00002194	Armadillo-type fold,,Armadillo-like helical,Protein kinase domain,Protein kinase-like domain superfamily	.	GO:0005488,GO:0004672,GO:0005524,GO:0006468	PF00069	1.4e-53	Protein kise domain
TMU_00002195	WD40 repeat,WD40-repeat-containing domain,G-protein beta WD-40 repeat,WD40 repeat, conserved site,WD40-repeat-containing domain superfamily,WD40/YVTN repeat-like-containing domain superfamily	.	GO:0005515	PF00400, PF00400	2.10E-07; 0.012	WD domain, G-beta repeat; WD domain, G-beta repeat
TMU_00002196	,Heat shock protein 70 family	.	.	PF00012	4e-17	Hsp70 protein
TMU_00002197	,RNA recognition motif domain,RNA-binding domain superfamily,HAT (Half-A-TPR) repeat,Nucleotide-binding alpha-beta plait domain superfamily,Tetratricopeptide-like helical domain superfamily	2.7.7.19	GO:0003676,GO:0006396,GO:0005515	PF00076	3.1e-14	R recognition motif. (a.k.a. RRM, RBD, or RNP domain)
TMU_00002198	ER lumen protein retaining receptor	.	GO:0006621,GO:0016021,GO:0046923	PF00810	9.1e-37	ER lumen protein retaining receptor
TMU_00002199	Protein of unknown function DUF2451, C-terminal,Vacuolar protein sorting-associated protein 54, N-terminal	.	.	PF10474, PF10475	1.50E-41; 3.70E-24	Protein of unknown function C-terminus (DUF2451); Vacuolar-sorting protein 54, of GARP complex
TMU_00002200	.	.	.	.	.	.
TMU_00002201	.	.	.	.	.	.
TMU_00002202	Armadillo-type fold,Armadillo-like helical	.	GO:0005488	.	.	.
TMU_00002203	RrmJ-type ribose 2-O-methyltransferase domain,,Ribosomal RNA methyltransferase FtsJ domain	.	GO:0008168,GO:0032259	PF01728	1.4e-07	FtsJ-like methyltransferase
TMU_00002204	Aldolase-type TIM barrel,,NADH:flavin oxidoreductase/NADH oxidase, N-terminal	.	GO:0003824,GO:0010181,GO:0016491,GO:0055114	PF00724	3.5e-05	DH:flavin oxidoreductase / DH oxidase family
TMU_00002206	.	.	.	.	.	.
TMU_00002207	.	.	.	.	.	.
TMU_00002209	Nucleoside diphosphate kinase-like domain superfamily,,Nucleoside diphosphate kinase-like domain,Nucleoside diphosphate kinase	2.7.4.6	GO:0004550,GO:0006165,GO:0006183,GO:0006228,GO:0006241	PF00334	7e-41	Nucleoside diphosphate kise
TMU_00002210	YbaK/aminoacyl-tRNA synthetase-associated domain,YbaK/aminoacyl-tRNA synthetase-associated domain superfamily	.	GO:0002161	PF04073	2e-12	Aminoacyl-tR editing domain
TMU_00002211	,Homeobox KN domain,Homeobox domain,Homeobox-like domain superfamily	.	GO:0003677,GO:0006355,GO:0003677	PF05920	1.5e-10	Homeobox KN domain
TMU_00002212	,Tubulin-tyrosine ligase/Tubulin polyglutamylase,ATP-grasp fold, subdomain 1	.	GO:0006464,GO:0005524	PF03133	6.8e-70	Tubulin-tyrosine ligase family
TMU_00002213	Dynein light chain, type 1/2,Dynein light chain superfamily,	.	GO:0007017,GO:0030286	PF01221	4.1e-26	Dynein light chain type 1
TMU_00002214	.	.	.	.	.	.
TMU_00002216	,Glycosyl transferase, family 28, C-terminal	2.4.1.141	GO:0016758	PF04101	5.8e-19	Glycosyltransferase family 28 C-termil domain
TMU_00002217	Armadillo-type fold,Armadillo-like helical	.	GO:0005488	.	.	.
TMU_00002218	Calreticulin/calnexin, P domain superfamily,Calreticulin/calnexin,Concanavalin A-like lectin/glucanase domain superfamily,Calreticulin/calnexin, conserved site,	.	GO:0005509,GO:0005515,GO:0005509,GO:0005783,GO:0006457,GO:0051082,GO:0005509	PF00262	1.4e-144	Calreticulin family
TMU_00002219	MEMO1 family,	.	.	PF01875	9.5e-72	Memo-like protein
TMU_00002221	Nucleoside phosphorylase domain,,Nucleoside phosphorylase superfamily	2.4.2.3	GO:0003824,GO:0009116	PF01048	3.7e-28	Phosphorylase superfamily
TMU_00002224	Peptidase C15, pyroglutamyl peptidase I-like superfamily,C2 domain,,C2 domain superfamily	.	.	PF00168	4.1e-16	C2 domain
TMU_00002225	,Tetratricopeptide repeat,Tetratricopeptide-like helical domain superfamily,Tetratricopeptide repeat-containing domain	.	GO:0005515	PF14559	4.9e-06	Tetratricopeptide repeat
TMU_00002226	.	.	.	.	.	.
TMU_00002227	.	.	.	.	.	.
TMU_00002230	Flavoprotein-like superfamily,,AT hook, DNA-binding motif,Flavodoxin-like fold	1.6.5.2	GO:0003677	PF02525	2.4e-25	Flavodoxin-like fold
TMU_00002232	Leucine-rich repeat,Leucine-rich repeat domain superfamily,	.	GO:0005515	PF13516, PF13516, PF13516, PF13516, PF13516	1.30E-05; 7.30E-04; 0.18; 0.0043; 0.16	Leucine Rich repeat; Leucine Rich repeat; Leucine Rich repeat; Leucine Rich repeat; Leucine Rich repeat
TMU_00002234	Nop domain superfamily,,Prp31 C-terminal,Nop domain	.	.	PF09785, PF01798	5.80E-06; 5.30E-46	Prp31 C termil domain; snoR binding domain, fibrillarin
TMU_00002235	VPS9 domain,,VPS9 domain superfamily	.	.	PF02204	0.00018	Vacuolar sorting protein 9 (VPS9) domain
TMU_00002236	JAB1/MPN/MOV34 metalloenzyme domain,	.	GO:0005515	PF01398	1.2e-05	JAB1/Mov34/MPN/PAD-1 ubiquitin protease
TMU_00002237	,Conserved oligomeric Golgi complex, subunit 4	.	.	PF08318	2.8e-11	COG4 transport protein
TMU_00002239	CARP motif,,Cyclase-associated protein CAP/septum formation inhibitor MinC, C-terminal,C-CAP/cofactor C-like domain,Tubulin binding cofactor C-like domain	.	GO:0000902	PF07986	5.6e-38	Tubulin binding cofactor C
TMU_00002240	.	.	.	PF13868	1.2e-08	Trichohyalin-plectin-homology domain
TMU_00002241	,P-loop containing nucleoside triphosphate hydrolase,Small GTPase superfamily	.	GO:0003924,GO:0005525	PF00071	6e-09	Ras family
TMU_00002243	Proteasome component (PCI) domain,,Winged helix DNA-binding domain superfamily,Winged helix-like DNA-binding domain superfamily	.	.	PF01399	9.5e-17	PCI domain
TMU_00002244	Hexapeptide repeat,,Trimeric LpxA-like superfamily	.	.	PF00132	7e-05	Bacterial transferase hexapeptide (six repeats)
TMU_00002246	.	.	.	.	.	.
TMU_00002247	Tubby-like, C-terminal	.	.	.	.	.
TMU_00002249	14-3-3 domain superfamily,14-3-3 protein,14-3-3 domain,	.	GO:0019904	PF00244	1.6e-63	14-3-3 protein
TMU_00002250	Brix domain,	.	.	.	.	.
TMU_00002251	Solute carrier family 13	.	GO:0005215,GO:0006814,GO:0016020,GO:0055085	PF00939	7.2e-25	Sodium:sulfate symporter transmembrane region
TMU_00002252	.	1.3.5.3, 6.3.2.31, 6.3.2.34	.	.	.	.
TMU_00002253	,Ubiquitin-like domain superfamily,UBX domain	.	GO:0005515	.	.	.
TMU_00002254	Cation channel sperm-associated protein subunit beta,PKD domain	.	GO:0036128	PF15149	2.1e-14	Cation channel sperm-associated protein subunit beta protein family
TMU_00002255	EF-hand domain pair,	.	.	.	.	.
TMU_00002261	P-loop containing nucleoside triphosphate hydrolase,,ATPase, dynein-related, AAA domain,AAA+ ATPase domain	.	GO:0005524,GO:0016887	PF07728	1.8e-12	AAA domain (dynein-related subfamily)
TMU_00002262	.	.	.	.	.	.
TMU_00002263	,von Willebrand factor A-like domain superfamily	.	.	.	.	.
TMU_00002267	Leucine-rich repeat,,Leucine-rich repeat domain superfamily	.	GO:0005515	PF00560	0.68	Leucine Rich Repeat
TMU_00002268	.	.	.	.	.	.
TMU_00002269	,Ribosomal RNA adenine methylase transferase, conserved site,Ribosomal RNA adenine dimethylase,Ribosomal RNA adenine methylase transferase, N-terminal,Ribosomal RNA adenine methyltransferase KsgA/Erm,S-adenosyl-L-methionine-dependent methyltransferase	2.1.1.182	GO:0000154,GO:0000179,GO:0008649,GO:0000179,GO:0006364	PF00398	6.8e-58	Ribosomal R adenine dimethylase
TMU_00002270	.	.	.	.	.	.
TMU_00002273	Pecanex	.	GO:0016021	PF05041	6.8e-24	Pecanex protein (C-terminus)
TMU_00002274	,Leucine-rich repeat domain superfamily	.	.	.	.	.
TMU_00002275	,Hid-1/Ecm30	.	.	PF12722	7.5e-06	High-temperature-induced dauer-formation protein
TMU_00002276	WD40/YVTN repeat-like-containing domain superfamily,WD40 repeat,WD40-repeat-containing domain superfamily	.	GO:0005515	.	.	.
TMU_00002279	14-3-3 domain,14-3-3 protein,,14-3-3 domain superfamily	.	GO:0019904	PF00244	2.6e-64	14-3-3 protein
TMU_00002280	EF-hand domain,EF-hand domain pair,	.	GO:0005509	PF13405	1.4e-05	EF-hand domain
TMU_00002281	.	.	.	.	.	.
TMU_00002283	Protein kinase-like domain superfamily,	.	.	.	.	.
TMU_00002284	,Leucine rich repeat 5,Leucine-rich repeat domain superfamily	.	.	PF13306, PF13306	0.037; 7.30E-20	Leucine rich repeats (6 copies); Leucine rich repeats (6 copies)
TMU_00002285	.	.	.	.	.	.
TMU_00002288	Oligosaccharide biosynthesis protein Alg14-like	.	GO:0006488	PF08660	1.1e-52	Oligosaccharide biosynthesis protein Alg14 like
TMU_00002289	Inorganic pyrophosphatase superfamily,Inorganic pyrophosphatase	3.6.1.1	GO:0000287,GO:0004427,GO:0005737,GO:0006796	PF00719	6.9e-45	Inorganic pyrophosphatase
TMU_00002290	Ubiquitin-like domain superfamily,Rad60/SUMO-like domain,,Ubiquitin domain	.	GO:0005515	PF11976	3.4e-17	Ubiquitin-2 like Rad60 SUMO-like
TMU_00002291	,WD40-repeat-containing domain superfamily,Domain of unknown function DUF4704	.	GO:0005515	PF15787	4.4e-10	Domain of unknown function (DUF4704)
TMU_00002292	,Helicase superfamily 1/2, ATP-binding domain,Helicase, C-terminal,Helicase-associated domain,DEAD/DEAH box helicase domain,Domain of unknown function DUF1605,P-loop containing nucleoside triphosphate hydrolase,DNA/RNA helicase, ATP-dependent, DEAH-box type, conserved site	3.6.4.13	GO:0004386,GO:0003676,GO:0005524	PF00271, PF04408, PF00270, PF07717	2.80E-11; 2.40E-14; 7.50E-12; 4.40E-08	Helicase conserved C-termil domain; Helicase associated domain (HA2); DEAD/DEAH box helicase; Oligonucleotide/oligosaccharide-binding (OB)-fold
TMU_00002293	Nucleic acid-binding, OB-fold,	.	.	.	.	.
TMU_00002295	E2F/DP family, winged-helix DNA-binding domain,Winged helix-like DNA-binding domain superfamily,Winged helix DNA-binding domain superfamily,E2F-DP heterodimerization region	.	GO:0003700,GO:0005667,GO:0006355	PF02319	9.4e-13	E2F/DP family winged-helix D-binding domain
TMU_00002297	.	.	.	.	.	.
TMU_00002298	Phosphatidic acid phosphatase type 2/haloperoxidase,,Phosphatidic acid phosphatase type 2/haloperoxidase superfamily	3.6.1.27, 3.1.3.4	.	PF01569	9.7e-28	PAP2 superfamily
TMU_00002299	Histone H4,Histone H4, conserved site,TATA box binding protein associated factor (TAF),Histone-fold,CENP-T/Histone H4, histone fold,	.	GO:0000786,GO:0003677,GO:0005634,GO:0000786,GO:0003677,GO:0005634,GO:0006334,GO:0006352,GO:0046982	PF15511	8.1e-10	Centromere kinetochore component CENP-T histone fold
TMU_00002300	.	.	.	.	.	.
TMU_00002302	MFS transporter superfamily	.	.	.	.	.
TMU_00002303	,Radial spoke 3	.	.	PF06098	5e-48	Radial spoke protein 3
TMU_00002304	Mre11, DNA-binding,,Metallo-dependent phosphatase-like,Calcineurin-like phosphoesterase domain, ApaH type	.	GO:0004519,GO:0005634,GO:0006302,GO:0030145,GO:0016787	PF04152, PF00149	1.50E-14; 5.00E-14	Mre11 D-binding presumed domain; Calcineurin-like phosphoesterase
TMU_00002305	.	.	.	.	.	.
TMU_00002306	,L-fucose isomerase, N-terminal/central domain superfamily	.	GO:0005737,GO:0005996,GO:0016861	.	.	.
TMU_00002308	.	.	.	.	.	.
TMU_00002309	,P-loop containing nucleoside triphosphate hydrolase,Small GTP-binding protein domain,Small GTPase superfamily	.	GO:0005525,GO:0003924,GO:0005525	PF00071	4.8e-49	Ras family
TMU_00002311	.	.	.	.	.	.
TMU_00002312	Protein kinase domain,,Protein kinase-like domain superfamily	.	GO:0004672,GO:0005524,GO:0006468	PF00069	4.8e-14	Protein kise domain
TMU_00002313	Zinc finger, RING-type,WD40-repeat-containing domain superfamily,,Zinc finger, RING/FYVE/PHD-type,WD40/YVTN repeat-like-containing domain superfamily	.	GO:0005515	.	.	.
TMU_00002314	DDE superfamily endonuclease domain	.	GO:0003676	PF03184	5.2e-12	DDE superfamily endonuclease
TMU_00002315	Armadillo-type fold	.	GO:0005488	.	.	.
TMU_00002316	Sel1-like repeat,Protein kinase, ATP binding site,,Protein kinase-like domain superfamily,Tetratricopeptide-like helical domain superfamily,Protein kinase domain	3.5.2.6	GO:0005524,GO:0005515,GO:0004672,GO:0005524,GO:0006468	PF08238, PF08238, PF08238, PF08238, PF08238, PF08238, PF08238, PF08238, PF00069	0.0014; 6.00E-04; 110; 0.093; 0.01; 2.80E-07; 2.00E-10; 4.40E-04; 1.00E-11	Sel1 repeat; Sel1 repeat; Sel1 repeat; Sel1 repeat; Sel1 repeat; Sel1 repeat; Sel1 repeat; Sel1 repeat; Protein kise domain
TMU_00002318	Translation initiation factor IF2/IF5,Translation initiation factor IF2/IF5, zinc-binding,Translation initiation factor IF2/IF5, N-terminal,	.	GO:0003743,GO:0006413	PF01873	5.5e-25	Domain found in IF2B/IF5
TMU_00002319	,NET domain,NET domain superfamily	.	.	PF17035	5.2e-05	Bromodomain extra-termil - transcription regulation
TMU_00002320	,cDENN domain,Tripartite DENN domain	.	.	PF02141	5.2e-21	DENN (AEX-3) domain
TMU_00002321	,Phospholipid/glycerol acyltransferase	.	GO:0008152,GO:0016746	PF01553	4.4e-07	Acyltransferase
TMU_00002322	.	.	.	.	.	.
TMU_00002323	DnaJ domain,Chaperone J-domain superfamily,,Thioredoxin-like superfamily,DnaJ domain, conserved site	.	.	PF00226	6.3e-20	DJ domain
TMU_00002324	.	.	.	.	.	.
TMU_00002325	K homology domain-like, alpha/beta,K Homology domain, type 2,,K homology domain superfamily, prokaryotic type,Ribosomal protein S3, C-terminal,Ribosomal protein S3, C-terminal domain superfamily,Ribosomal protein S3, eukaryotic/archaeal	.	GO:0003723,GO:0003735,GO:0005840,GO:0006412,GO:0003735,GO:0006412,GO:0015935	PF07650, PF00189	3.60E-05; 6.80E-19	KH domain; Ribosomal protein S3, C-termil domain
TMU_00002326	IQ motif, EF-hand binding site,,Leucine-rich repeat, typical subtype,Leucine-rich repeat,Leucine-rich repeat domain superfamily	.	GO:0005515	PF13855, PF00612	1.60E-09; 0.058	Leucine rich repeat; IQ calmodulin-binding motif
TMU_00002327	,MORN motif	2.7.1.68	.	PF02493, PF02493, PF02493, PF02493, PF02493, PF02493, PF02493	1.60E-06; 0.11; 14; 3.3; 2.30E-04; 2.40E-05; 6.70E-07	MORN repeat; MORN repeat; MORN repeat; MORN repeat; MORN repeat; MORN repeat; MORN repeat
TMU_00002328	DNA breaking-rejoining enzyme, catalytic core,Integrase-like, catalytic domain superfamily	.	GO:0003677,GO:0003677,GO:0006310,GO:0015074	.	.	.
TMU_00002330	.	.	.	.	.	.
TMU_00002331	WD40 repeat,WD40-repeat-containing domain,TFIID subunit TAF5, NTD2 domain superfamily,TFIID subunit TAF5, NTD2 domain,,WD40/YVTN repeat-like-containing domain superfamily,WD40 repeat, conserved site,WD40-repeat-containing domain superfamily	.	GO:0005515	PF00400, PF00400, PF04494	0.08; 6.30E-05; 7.00E-05	WD domain, G-beta repeat; WD domain, G-beta repeat; WD40 associated region in TFIID subunit, NTD2 domain
TMU_00002333	P-loop containing nucleoside triphosphate hydrolase	.	.	.	.	.
TMU_00002334	,Intraflagellar transport protein 20	.	.	PF14931	1.4e-26	Intraflagellar transport complex B, subunit 20
TMU_00002335	Zinc finger, MIZ-type,Zinc finger, RING/FYVE/PHD-type,	.	GO:0008270	PF02891	5.3e-17	MIZ/SP-RING zinc finger
TMU_00002337	,Aminoacyl-tRNA synthetase, class I, conserved site,Rossmann-like alpha/beta/alpha sandwich fold,Glutaminyl-tRNA synthetase, class Ib, non-specific RNA-binding domain, N-terminal,Glutamine-tRNA synthetase,Ribosomal protein L25/Gln-tRNA synthetase, N-terminal,Glutamyl/glutaminyl-tRNA synthetase, class Ib, catalytic domain,Glutamyl/glutaminyl-tRNA synthetase, class Ib, anti-codon binding domain,Rib…	6.1.1.18	GO:0000166,GO:0004812,GO:0005524,GO:0006418,GO:0000166,GO:0004812,GO:0005524,GO:0005737,GO:0006418,GO:0000166,GO:0004819,GO:0005524,GO:0005737,GO:0006425,GO:0004812,GO:0005524,GO:0043039,GO:0006412,GO:0000166,GO:0004812,GO:0005524,GO:0005737,GO:0043039	PF04558, PF00749, PF03950	3.30E-17; 4.20E-106; 2.50E-42	Glutaminyl-tR synthetase, non-specific R binding region part 1; tR synthetases class I (E and Q), catalytic domain; tR synthetases class I (E and Q), anti-codon binding domain
TMU_00002338	.	.	.	.	.	.
TMU_00002339	.	.	.	.	.	.
TMU_00002340	,DNA-directed RNA polymerase, subunit N/Rpb10,RNA polymerase subunit RPB10,RNA polymerases, subunit N, zinc binding site	2.7.7.6	GO:0003677,GO:0003899,GO:0006351,GO:0003677,GO:0003899,GO:0006351,GO:0008270	PF01194	1.5e-29	R polymerases N / 8 kDa subunit
TMU_00002341	K Homology domain, type 1,,Nucleic acid-binding, OB-fold,Exosome complex component, N-terminal domain,K Homology domain, type 1 superfamily	.	GO:0003723	PF15985, PF14382	5.70E-08; 3.40E-09	KH domain; Exosome complex exonuclease RRP4 N-termil region
TMU_00002342	Phosphatidylinositol 3-/4-kinase, catalytic domain,FATC domain,PIK-related kinase, FAT,PIK-related kinase,Armadillo-type fold,	.	GO:0005515,GO:0005488	PF02259, PF02260	1.10E-04; 6.90E-08	FAT domain; FATC domain
TMU_00002344	Nucleoside phosphorylase superfamily,,Nucleoside phosphorylase domain	2.4.2.1, 2.4.2.3	GO:0003824,GO:0009116	PF01048	2.4e-16	Phosphorylase superfamily
TMU_00002345	.	.	.	.	.	.
TMU_00002346	LSM domain, eukaryotic/archaea-type,LSM domain superfamily,	.	.	PF01423	2e-12	LSM domain
TMU_00002347	Protein O-mannosyl-transferase, C-terminal four TM domain	.	.	PF16192	2e-20	C-termil four TMM region of protein-O-mannosyltransferase
TMU_00002349	,Clathrin adaptor, mu subunit,Mu homology domain,AP complex, mu/sigma subunit,AP-2 complex subunit mu, C-terminal superfamily,Longin-like domain superfamily	.	GO:0006886,GO:0016192,GO:0030131	PF01217, PF00928	2.50E-10; 2.70E-34	Clathrin adaptor complex small chain; Adaptor complexes medium subunit family
TMU_00002350	Armadillo-type fold	.	GO:0005488	.	.	.
TMU_00002351	.	.	.	.	.	.
TMU_00002352	.	.	.	.	.	.
TMU_00002353	TM2 domain	.	.	PF05154	7e-16	TM2 domain
TMU_00002354	Clathrin adaptor, beta-adaptin, appendage, Ig-like subdomain,,AP-1/2/4 complex subunit beta,Clathrin/coatomer adaptor, adaptin-like, N-terminal,Armadillo-like helical,Armadillo-type fold,Clathrin adaptor, appendage, Ig-like subdomain superfamily	2.2.1.6	GO:0006886,GO:0016192,GO:0015031,GO:0030276,GO:0006886,GO:0016192,GO:0030117,GO:0005488	PF01602	5e-113	Adaptin N termil region
TMU_00002355	,Leucine-rich repeat,Leucine-rich repeat domain superfamily	.	GO:0005515	PF13516, PF13516, PF13516	0.4; 0.018; 3.60E-04	Leucine Rich repeat; Leucine Rich repeat; Leucine Rich repeat
TMU_00002356	,Piwi domain,PAZ domain superfamily,Ribonuclease H superfamily,Ribonuclease H-like superfamily	.	GO:0003676,GO:0005515	PF02171	9.1e-33	Piwi domain
TMU_00002357	.	.	.	.	.	.
TMU_00002359	WW domain,,Peptidyl-prolyl cis-trans isomerase, PpiC-type,Glycoside hydrolase family 47,Six-hairpin glycosidase-like superfamily,WW domain superfamily,Seven-hairpin glycosidases	5.2.1.8	GO:0005515,GO:0003755,GO:0004571,GO:0005509,GO:0016020,GO:0003824	PF00397, PF00639, PF01532	1.40E-07; 2.30E-22; 2.80E-29	WW domain; PPIC-type PPIASE domain; Glycosyl hydrolase family 47
TMU_00002360	Ras guanine-nucleotide exchange factors catalytic domain,,LIS1 homology motif,Ras-like guanine nucleotide exchange factor, N-terminal,Ras guanine-nucleotide exchange factor catalytic domain superfamily,Ras guanine nucleotide exchange factor domain superfamily	.	GO:0005085,GO:0007264,GO:0005515	PF00618, PF00617	1.40E-06; 8.30E-13	RasGEF N-termil motif; RasGEF domain
TMU_00002361	Sodium/solute symporter superfamily,Membrane transport protein	.	GO:0016021,GO:0055085	PF03547	5.3e-19	Membrane transport protein
TMU_00002362	,P-loop containing nucleoside triphosphate hydrolase,Small GTPase superfamily,Ran GTPase,Small GTP-binding protein domain	.	GO:0003924,GO:0005525,GO:0003924,GO:0005525,GO:0006913,GO:0005525	PF00071	9.6e-50	Ras family
TMU_00002363	,14-3-3 protein,14-3-3 domain superfamily,14-3-3 domain	.	GO:0019904	PF00244	1.3e-56	14-3-3 protein
TMU_00002364	Ankyrin repeat-containing domain superfamily,Ankyrin repeat,Ankyrin repeat-containing domain,	.	GO:0005515	PF00023, PF12796, PF13606	3.90E-06; 4.10E-14; 0.0012	Ankyrin repeat; Ankyrin repeats (3 copies); Ankyrin repeat
TMU_00002365	CRC domain,Tesmin/TSO1-like CXC domain	.	.	PF03638	6.3e-06	Tesmin/TSO1-like CXC domain, cysteine-rich domain
TMU_00002366	WD40/YVTN repeat-like-containing domain superfamily,WD40-repeat-containing domain superfamily,,WD40 repeat,WD40-repeat-containing domain,WD40 repeat, conserved site	.	GO:0005515	PF00400	0.084	WD domain, G-beta repeat
TMU_00002367	WD40-repeat-containing domain superfamily,WD40-repeat-containing domain,WD40 repeat,WD40/YVTN repeat-like-containing domain superfamily	.	GO:0005515	.	.	.
TMU_00002368	Profilin superfamily,Profilin,	.	.	PF00235	4e-06	Profilin
TMU_00002369	.	.	.	.	.	.
TMU_00002370	.	.	.	.	.	.
TMU_00002371	.	.	.	.	.	.
TMU_00002372	,Zinc finger C2H2-type,Zinc finger protein DZIP1, N-terminal	.	GO:0003676	PF13815	6.4e-08	Igua/Dzip1-like DAZ-interacting protein N-termil
TMU_00002373	Regulator of chromosome condensation, RCC1,Regulator of chromosome condensation 1/beta-lactamase-inhibitor protein II,Sec7 domain superfamily,Sec7 domain,Sec7, C-terminal domain superfamily	.	GO:0005086,GO:0032012	PF01369, PF00415	1.50E-07; 3.90E-05	Sec7 domain; Regulator of chromosome condensation (RCC1) repeat
TMU_00002375	.	.	.	.	.	.
TMU_00002376	BEACH domain superfamily,BEACH domain,,Domain of unknown function DUF4704,WD40 repeat, conserved site,WD40-repeat-containing domain superfamily,Concanavalin A-like lectin/glucanase domain superfamily	.	GO:0005515	PF02138, PF02138, PF15787	8.00E-10; 4.70E-13; 1.30E-12	Beige/BEACH domain; Beige/BEACH domain; Domain of unknown function (DUF4704)
TMU_00002378	ATP-dependent helicase, C-terminal,ATP-dependent helicase Rad3/Chl1-like,RAD3/XPD family,P-loop containing nucleoside triphosphate hydrolase,,Helicase-like, DEXD box c2 type,Helicase superfamily 1/2, ATP-binding domain, DinG/Rad3-type,DNA/RNA helicase, ATP-dependent, DEAH-box type, conserved site,DEAD2	3.6.4.12, 3.6.4.13	GO:0003676,GO:0005524,GO:0006139,GO:0008026,GO:0016818,GO:0004003,GO:0003677,GO:0004003,GO:0005524,GO:0005634,GO:0006289,GO:0016818,GO:0004003,GO:0016818,GO:0005524,GO:0003677,GO:0004003,GO:0005524	PF13307, PF06733	2.30E-45; 5.30E-38	Helicase C-termil domain; DEAD_2
TMU_00002379	Armadillo-type fold	.	GO:0005488	.	.	.
TMU_00002380	.	.	.	.	.	.
TMU_00002381	,Protein kinase, ATP binding site,Protein kinase-like domain superfamily	.	GO:0005524	.	.	.
TMU_00002382	WD40/YVTN repeat-like-containing domain superfamily,WD40 repeat,BOP1, N-terminal domain,WD40-repeat-containing domain superfamily,WD40-repeat-containing domain,,WD40 repeat, conserved site	.	GO:0005515,GO:0006364	PF00400, PF00400, PF00400, PF08145, PF08145	1.10E-07; 0.18; 2.70E-08; 1.10E-14; 1.10E-32	WD domain, G-beta repeat; WD domain, G-beta repeat; WD domain, G-beta repeat; BOP1NT (NUC169) domain; BOP1NT (NUC169) domain
TMU_00002383	,Iron hydrogenase, large subunit, C-terminal,Iron hydrogenase,Protein of unknown function DUF92, TMEM19	.	GO:0016021	PF02906, PF01940	6.90E-16; 3.00E-61	Iron only hydrogese large subunit, C-termil domain; Integral membrane protein DUF92
TMU_00002385	.	.	.	.	.	.
TMU_00002386	Zinc finger, RING/FYVE/PHD-type,	.	.	.	.	.
TMU_00002387	Autophagy-related protein 9	.	.	PF04109, PF04109	3.30E-14; 6.70E-47	Autophagy protein Apg9; Autophagy protein Apg9
TMU_00002388	Transcription elognation factor Eaf, N-terminal	.	.	PF09816	2.5e-05	R polymerase II transcription elongation factor
TMU_00002389	,Endoplasmic reticulum vesicle transporter, C-terminal	.	.	PF13850, PF07970	1.10E-21; 5.60E-39	Endoplasmic Reticulum-Golgi Intermediate Compartment (ERGIC); Endoplasmic reticulum vesicle transporter
TMU_00002390	Diacylglycerol kinase, accessory domain,Diacylglycerol kinase, catalytic domain,,NAD kinase/diacylglycerol kinase-like domain superfamily,Inorganic polyphosphate/ATP-NAD kinase, N-terminal	2.7.1.107	GO:0004143,GO:0007205,GO:0016301,GO:0003951,GO:0008152	PF00609, PF00781	4.60E-24; 2.00E-21	Diacylglycerol kise accessory domain; Diacylglycerol kise catalytic domain
TMU_00002393	.	.	.	.	.	.
TMU_00002394	.	.	.	.	.	.
TMU_00002395	.	6.1.1.15	.	.	.	.
TMU_00002396	.	.	.	.	.	.
TMU_00002397	Ankyrin repeat,Ankyrin repeat-containing domain superfamily,Ankyrin repeat-containing domain,	2.3.1.225	GO:0005515	PF13606, PF13637, PF12796, PF12796	0.0011; 3.70E-06; 4.00E-13; 1.10E-19	Ankyrin repeat; Ankyrin repeats (many copies); Ankyrin repeats (3 copies); Ankyrin repeats (3 copies)
TMU_00002398	von Willebrand factor A-like domain superfamily,von Willebrand factor, type A	.	.	PF13519	6.5e-10	von Willebrand factor type A domain
TMU_00002399	Mitochondrial substrate/solute carrier,Mitochondrial carrier domain superfamily	.	.	PF00153, PF00153, PF00153	5.50E-06; 1.00E-06; 2.60E-11	Mitochondrial carrier protein; Mitochondrial carrier protein; Mitochondrial carrier protein
TMU_00002400	.	.	.	.	.	.
TMU_00002401	,High mobility group box domain,High mobility group box domain superfamily	.	.	PF00505	5.7e-18	HMG (high mobility group) box
TMU_00002403	,Dedicator of cytokinesis, C-terminal	.	.	PF06920	2.6e-10	Dock homology region 2
TMU_00002404	Ankyrin repeat-containing domain,Ankyrin repeat,Ankyrin repeat-containing domain superfamily	.	GO:0005515	PF12796	3e-11	Ankyrin repeats (3 copies)
TMU_00002405	Ankyrin repeat-containing domain,Ankyrin repeat-containing domain superfamily,Ankyrin repeat	.	GO:0005515	PF12796	5.8e-07	Ankyrin repeats (3 copies)
TMU_00002406	,Methyltransferase type 11,S-adenosyl-L-methionine-dependent methyltransferase	.	GO:0008152,GO:0008168	PF08241	2.5e-19	Methyltransferase domain
TMU_00002407	.	.	.	.	.	.
TMU_00002408	Nucleotide-binding alpha-beta plait domain superfamily,,RNA-binding domain superfamily	.	GO:0003676	.	.	.
TMU_00002409	Leucine-rich repeat domain superfamily,	.	.	.	.	.
TMU_00002410	.	.	.	.	.	.
TMU_00002411	Dynein heavy chain, AAA module D4,,P-loop containing nucleoside triphosphate hydrolase,Dynein heavy chain, domain-1,Dynein heavy chain, coiled coil stalk,Dynein heavy chain, domain-2,Dynein heavy chain, ATP-binding dynein motor region D5,Dynein heavy chain domain	.	GO:0003777,GO:0007018,GO:0030286	PF12780, PF12775, PF08385, PF12777, PF08393, PF12781, PF03028	1.80E-63; 2.10E-55; 6.40E-118; 6.60E-37; 1.10E-57; 1.80E-73; 1.20E-169	P-loop containing dynein motor region D4; P-loop containing dynein motor region D3; Dynein heavy chain, N-termil region 1; Microtubule-binding stalk of dynein motor; Dynein heavy chain, N-termil region 2; ATP-binding dynein motor region D5; Dynein heavy chain and region D6 of dynein motor
TMU_00002412	Armadillo-like helical,Pumilio homology domain,,Armadillo-type fold,Pumilio RNA-binding repeat	.	GO:0003723,GO:0005488	.	.	.
TMU_00002413	BART domain,	.	.	PF11527	1.5e-21	The ARF-like 2 binding protein BART
TMU_00002414	,C2 domain superfamily,C2 domain	.	.	.	.	.
TMU_00002415	Nucleotide-diphospho-sugar transferases	.	.	.	.	.
TMU_00002416	Protein patched/dispatched,,Sterol-sensing domain	.	GO:0016021	PF02460	3.4e-08	Patched family
TMU_00002417	Endonuclease/exonuclease/phosphatase superfamily,Endonuclease/exonuclease/phosphatase,	3.1.4.12	.	PF03372	6.3e-06	Endonuclease/Exonuclease/phosphatase family
TMU_00002418	Clathrin/coatomer adaptor, adaptin-like, N-terminal,,Armadillo-like helical,Armadillo-type fold	.	GO:0006886,GO:0016192,GO:0030117,GO:0005488	PF01602	5.1e-87	Adaptin N termil region
TMU_00002419	NET domain superfamily,NET domain,	.	.	PF17035	5.5e-08	Bromodomain extra-termil - transcription regulation
TMU_00002420	,Armadillo-type fold	.	GO:0005488	.	.	.
TMU_00002421	,Endoplasmic reticulum resident protein 29, C-terminal,Thioredoxin domain,Endoplasmic reticulum resident protein 29, C-terminal domain superfamily,Thioredoxin-like superfamily	5.3.4.1	GO:0005783,GO:0045454	PF07749, PF00085, PF00085	8.70E-07; 6.10E-23; 1.10E-21	Endoplasmic reticulum protein ERp29, C-termil domain; Thioredoxin; Thioredoxin
TMU_00002422	Tetratricopeptide-like helical domain superfamily,Sel1-like repeat,	.	GO:0005515	PF08238, PF08238, PF08238, PF08238, PF08238, PF08238, PF08238, PF08238, PF08238, PF08238, PF08238, PF08238, PF08238, PF08238, PF08238	0.51; 33; 4.6; 0.14; 21; 3.6; 0.24; 1; 5.00E-04; 77; 210; 8.00E-05; 0.16; 0.098; 3.5	Sel1 repeat; Sel1 repeat; Sel1 repeat; Sel1 repeat; Sel1 repeat; Sel1 repeat; Sel1 repeat; Sel1 repeat; Sel1 repeat; Sel1 repeat; Sel1 repeat; Sel1 repeat; Sel1 repeat; Sel1 repeat; Sel1 repeat
TMU_00002427	.	.	.	.	.	.
TMU_00002428	WD40/YVTN repeat-like-containing domain superfamily,WD40-repeat-containing domain superfamily	.	GO:0005515	.	.	.
TMU_00002429	,Armadillo-type fold	.	GO:0005488	.	.	.
TMU_00002430	,Leucine-rich repeat domain superfamily,Leucine-rich repeat	.	GO:0005515	PF13516, PF13516, PF13516, PF13516, PF13516, PF13516	0.016; 0.0069; 0.25; 0.0087; 0.02; 1.7	Leucine Rich repeat; Leucine Rich repeat; Leucine Rich repeat; Leucine Rich repeat; Leucine Rich repeat; Leucine Rich repeat
TMU_00002431	,SANT/Myb domain,Homeobox-like domain superfamily,SANT domain	.	GO:0003677	PF00249	4.6e-06	Myb-like D-binding domain
TMU_00002433	.	.	.	.	.	.
TMU_00002435	Leucine-rich repeat,Leucine-rich repeat domain superfamily,	4.6.1.1	GO:0005515	PF14580	2.6e-10	Leucine-rich repeat
TMU_00002436	,HAD superfamily,FCP1 homology domain,Dullard phosphatase domain, eukaryotic,HAD-like superfamily	3.1.3.16	GO:0016791	PF03031	8.6e-48	NLI interacting factor-like phosphatase
TMU_00002437	,Leucine-rich repeat domain superfamily,RNA recognition motif domain,RNA-binding domain superfamily,Nucleotide-binding alpha-beta plait domain superfamily	.	GO:0003676	PF00076	1e-05	R recognition motif. (a.k.a. RRM, RBD, or RNP domain)
TMU_00002438	Tetratricopeptide repeat-containing domain,,Tetratricopeptide-like helical domain superfamily,Tetratricopeptide repeat	.	GO:0005515	.	.	.
TMU_00002439	,Ubiquitin carboxyl-terminal hydrolase, C-terminal,Ubiquitin carboxyl-terminal hydrolase 7, ICP0-binding domain,Papain-like cysteine peptidase superfamily,Ubiquitin specific protease, conserved site,Peptidase C19, ubiquitin carboxyl-terminal hydrolase,Ubiquitin specific protease domain	3.4.19.12	GO:0006511,GO:0036459,GO:0016579,GO:0036459	PF14533, PF12436, PF00443	1.10E-11; 7.50E-10; 6.70E-46	Ubiquitin-specific protease C-termil; ICP0-binding domain of Ubiquitin-specific protease 7; Ubiquitin carboxyl-termil hydrolase
TMU_00002441	Mitotic-spindle organizing protein 1	.	GO:0008274,GO:0033566	PF12554	4.8e-21	Mitotic-spindle organizing gamma-tubulin ring associated
TMU_00002442	.	.	.	.	.	.
TMU_00002443	Cyclin, N-terminal,,Cyclin-like,Cyclin-like superfamily	.	.	PF00134	1e-29	Cyclin, N-termil domain
TMU_00002444	,Protein kinase-like domain superfamily	.	.	.	.	.
TMU_00002445	.	.	.	.	.	.
TMU_00002446	.	.	.	.	.	.
TMU_00002448	Armadillo-like helical,Armadillo-type fold	.	GO:0005488	.	.	.
TMU_00002449	Ribonucleotide reductase small subunit family,Ferritin-like superfamily,Ribonucleotide reductase-like,Ribonucleotide reductase small subunit,	1.17.4.1	GO:0055114,GO:0016491,GO:0055114,GO:0009263	PF00268	2.2e-39	Ribonucleotide reductase, small chain
TMU_00002451	Leucine-rich repeat domain superfamily,NADAR,ADP-ribosylation/Crystallin J1,,ADP-ribosylation/Crystallin J1 superfamily,YbiA-like superfamily	.	.	PF03747, PF08719, PF08719	2.50E-07; 6.10E-35; 8.70E-31	ADP-ribosylglycohydrolase; Domain of unknown function (DUF1768); Domain of unknown function (DUF1768)
TMU_00002458	HAD-like superfamily,FCP1 homology domain,HAD superfamily,	.	.	PF03031	5.4e-30	NLI interacting factor-like phosphatase
TMU_00002459	,Ankyrin repeat,Ankyrin repeat-containing domain superfamily	.	GO:0005515	.	.	.
TMU_00002460	,UVR domain	.	GO:0005515	.	.	.
TMU_00002462	Nck-associated protein 1,	.	.	PF09735, PF09735	1.00E-23; 2.60E-11	Membrane-associated apoptosis protein; Membrane-associated apoptosis protein
TMU_00002463	.	.	.	.	.	.
TMU_00002464	.	.	.	.	.	.
TMU_00002465	.	.	.	.	.	.
TMU_00002466	Armadillo-type fold,Armadillo-like helical	.	GO:0005488	.	.	.
TMU_00002467	Endoplasmic reticulum vesicle transporter, C-terminal,	.	.	PF07970, PF13850	1.00E-36; 1.00E-11	Endoplasmic reticulum vesicle transporter; Endoplasmic Reticulum-Golgi Intermediate Compartment (ERGIC)
TMU_00002469	Histidine phosphatase superfamily,Histidine phosphatase superfamily, clade-1	.	.	PF00300	1.8e-15	Histidine phosphatase superfamily (branch 1)
TMU_00002470	Protein kinase-like domain superfamily,Tyrosine-protein kinase, catalytic domain,Protein kinase domain,,Protein kinase, ATP binding site	.	GO:0004713,GO:0006468,GO:0004672,GO:0005524,GO:0006468,GO:0005524	PF00069	9.6e-09	Protein kise domain
TMU_00002471	.	.	.	.	.	.
TMU_00002472	,Pleckstrin homology domain,AGC-kinase, C-terminal,PH-like domain superfamily,Protein kinase-like domain superfamily	.	GO:0004674,GO:0005524,GO:0006468	PF00169	4e-08	PH domain
TMU_00002473	P-loop containing nucleoside triphosphate hydrolase,GPN-loop GTPase,	.	.	PF03029	4.5e-75	Conserved hypothetical ATP binding protein
TMU_00002476	EF-hand domain,C2 domain,,C2 domain superfamily,EF-hand domain pair	.	GO:0005509	PF00168	1.7e-18	C2 domain
TMU_00002478	,Protein kinase domain,Serine/threonine-protein kinase, active site,Protein kinase, ATP binding site,Protein kinase-like domain superfamily	2.7.11.1	GO:0004672,GO:0005524,GO:0006468,GO:0004672,GO:0006468,GO:0005524	PF00069	4.4e-72	Protein kise domain
TMU_00002479	.	2.5.1.58	.	.	.	.
TMU_00002480	P-loop containing nucleoside triphosphate hydrolase,,Small GTPase superfamily	.	GO:0003924,GO:0005525	PF00071	4.6e-13	Ras family
TMU_00002481	,Leucine-rich repeat domain superfamily,Leucine rich repeat 5	.	.	PF13306, PF13306	3.30E-24; 3.80E-10	Leucine rich repeats (6 copies); Leucine rich repeats (6 copies)
TMU_00002482	,WD40-repeat-containing domain superfamily	.	GO:0005515	.	.	.
TMU_00002483	HAD superfamily,FCP1 homology domain,,HAD-like superfamily	.	.	PF03031	1.9e-33	NLI interacting factor-like phosphatase
TMU_00002484	EF-hand domain pair,EF-hand domain,EF-Hand 1, calcium-binding site,	.	GO:0005509	PF13202	0.013	EF hand
TMU_00002487	Serine/threonine-specific protein phosphatase/bis(5-nucleosyl)-tetraphosphatase,,Metallo-dependent phosphatase-like	3.1.3.16, 3.2.1.24	GO:0016787	.	.	.
TMU_00002488	HAD superfamily,P-type ATPase, C-terminal,P-type ATPase, N-terminal,P-type ATPase, phosphorylation site,P-type ATPase, cytoplasmic domain N,,P-type ATPase, transmembrane domain superfamily,HAD-like superfamily,P-type ATPase, A domain superfamily	3.6.3.1	GO:0000166	PF16212, PF16209, PF13246	6.60E-40; 7.20E-14; 3.70E-08	Phospholipid-translocating P-type ATPase C-termil; Phospholipid-translocating ATPase N-termil; Cation transport ATPase (P-type)
TMU_00002489	,High mobility group box domain superfamily,High mobility group box domain	.	.	PF00505	8.4e-16	HMG (high mobility group) box
TMU_00002490	.	.	.	.	.	.
TMU_00002491	,Leucine-rich repeat domain superfamily	.	.	.	.	.
TMU_00002492	Ion transport domain,Voltage-dependent channel domain superfamily,	.	GO:0005216,GO:0006811,GO:0016020,GO:0055085	PF00520	1.5e-31	Ion transport protein
TMU_00002493	ELMO domain,	.	.	PF04727	8e-23	ELMO/CED-12 family
TMU_00002495	Sodium/calcium exchanger membrane region	.	GO:0016021,GO:0055085	PF01699, PF01699	1.30E-07; 3.30E-06	Sodium/calcium exchanger protein; Sodium/calcium exchanger protein
TMU_00002497	Ankyrin repeat,Ankyrin repeat-containing domain,Ankyrin repeat-containing domain superfamily	.	GO:0005515	PF12796, PF12796	5.00E-11; 3.30E-09	Ankyrin repeats (3 copies); Ankyrin repeats (3 copies)
TMU_00002498	Alpha/Beta hydrolase fold	.	.	.	.	.
TMU_00002499	Ubiquitin domain,,Ubiquitin-like domain superfamily	.	GO:0005515	PF00240	2.6e-05	Ubiquitin family
TMU_00002500	.	.	.	.	.	.
TMU_00002502	NADP-dependent oxidoreductase domain,Aldo/keto reductase, conserved site,,NADP-dependent oxidoreductase domain superfamily,Aldo/keto reductase	1.1.1.21, 1.1.1.65	GO:0016491,GO:0055114	PF00248	2.4e-54	Aldo/keto reductase family
TMU_00002503	,ATP-grasp fold, subdomain 1,Tubulin-tyrosine ligase/Tubulin polyglutamylase	.	GO:0005524,GO:0006464	PF03133, PF03133	2.80E-07; 1.80E-04	Tubulin-tyrosine ligase family; Tubulin-tyrosine ligase family
TMU_00002504	UDP-glucose 4-epimerase,NAD(P)-binding domain superfamily,NAD(P)-binding domain,	5.1.3.2	GO:0003978,GO:0006012	PF16363	2.9e-54	GDP-mannose 4,6 dehydratase
TMU_00002505	,Sodium/calcium exchanger membrane region,Inner membrane component domain	.	GO:0016021,GO:0055085	PF01699, PF01699, PF03733	2.10E-07; 1.50E-05; 3.30E-14	Sodium/calcium exchanger protein; Sodium/calcium exchanger protein; Inner membrane component domain
TMU_00002506	Zinc finger, RING-type,NOB1 zinc finger-like superfamily,Kinesin motor domain,Zinc finger, RING/FYVE/PHD-type,,Kinesin motor domain superfamily,P-loop containing nucleoside triphosphate hydrolase,Kinesin motor domain, conserved site	.	GO:0003777,GO:0005524,GO:0007018,GO:0008017,GO:0003777,GO:0005524,GO:0007018	PF13639, PF00225	2.90E-14; 1.30E-81	Ring finger domain; Kinesin motor domain
TMU_00002507	,WD40-repeat-containing domain superfamily	.	GO:0005515	.	.	.
TMU_00002508	Nitroreductase,Nitroreductase-like	1.5.1.38	GO:0016491	PF00881	6.5e-11	Nitroreductase family
TMU_00002509	.	.	.	.	.	.
TMU_00002511	.	.	.	.	.	.
TMU_00002512	Ankyrin repeat,Ankyrin repeat-containing domain,Ankyrin repeat-containing domain superfamily	.	GO:0005515	PF13606, PF12796	7.80E-04; 7.80E-13	Ankyrin repeat; Ankyrin repeats (3 copies)
TMU_00002513	Phosphatidic acid phosphatase type 2/haloperoxidase superfamily,Phosphatidic acid phosphatase type 2/haloperoxidase,	3.1.3.4	.	PF01569	1.1e-27	PAP2 superfamily
TMU_00002514	,Tetratricopeptide-like helical domain superfamily	.	GO:0005515	PF04733	3.7e-30	Coatomer epsilon subunit
TMU_00002515	WD40-repeat-containing domain superfamily,WD40/YVTN repeat-like-containing domain superfamily	.	GO:0005515	.	.	.
TMU_00002516	.	.	.	.	.	.
TMU_00002518	Nucleotide-diphospho-sugar transferases	.	.	.	.	.
TMU_00002520	Rho GTPase activation protein,,Ras GTPase-activating domain	.	GO:0007165,GO:0043087	.	.	.
TMU_00002521	Glycoside hydrolase, family 27,Glycosyl hydrolase, all-beta,Aldolase-type TIM barrel,Glycoside hydrolase family 27/36, conserved site,,Alpha galactosidase A, C-terminal beta-sandwich domain,Glycoside hydrolase superfamily	3.2.1.22	GO:0004553,GO:0005975,GO:0003824	PF16499, PF17450	1.30E-122; 1.40E-09	Alpha galactosidase A; Alpha galactosidase A C-termil beta sandwich domain
TMU_00002522	.	.	.	PF13868	1.7e-14	Trichohyalin-plectin-homology domain
TMU_00002523	Translation Initiation factor eIF- 4e-like,Ankyrin repeat,Translation Initiation factor eIF- 4e,Ankyrin repeat-containing domain,Ankyrin repeat-containing domain superfamily	2.7.1.31	GO:0005515,GO:0003723,GO:0003743,GO:0005737,GO:0006413	PF01652, PF12796	4.60E-23; 5.20E-07	Eukaryotic initiation factor 4E; Ankyrin repeats (3 copies)
TMU_00002524	Zinc finger, RING-type,Zinc finger, RING/FYVE/PHD-type,RING-type zinc-finger, LisH dimerisation motif,,IQ motif, EF-hand binding site	.	GO:0005515	PF13445, PF13639, PF00612	8.40E-09; 1.30E-07; 1.50E-04	RING-type zinc-finger; Ring finger domain; IQ calmodulin-binding motif
TMU_00002525	ABC transporter type 1, transmembrane domain,ABC transporter type 1, transmembrane domain superfamily	.	GO:0005524,GO:0016021,GO:0042626,GO:0055085,GO:0005524,GO:0016021	PF00664	3.1e-28	ABC transporter transmembrane region
TMU_00002527	Armadillo-type fold,	.	GO:0005488	.	.	.
TMU_00002528	,Phospholipid/glycerol acyltransferase	2.3.1.51	GO:0008152,GO:0016746	PF01553	1e-11	Acyltransferase
TMU_00002529	.	.	.	.	.	.
TMU_00002530	.	.	.	.	.	.
TMU_00002531	,S-adenosyl-L-methionine-dependent methyltransferase,Ribosomal RNA large subunit methyltransferase E,Ribosomal RNA methyltransferase Spb1, domain of unknown function DUF3381,Ribosomal RNA methyltransferase FtsJ domain,Ribosomal RNA methyltransferase, Spb1, C-terminal	2.1.1.166	GO:0001510,GO:0008168,GO:0008168,GO:0032259,GO:0005634,GO:0006364,GO:0008168	PF11861, PF01728, PF07780	3.20E-29; 6.40E-59; 2.30E-39	Domain of unknown function (DUF3381); FtsJ-like methyltransferase; Spb1 C-termil domain
TMU_00002534	.	.	.	.	.	.
TMU_00002535	RNA polymerase, RBP11-like subunit,DNA-directed RNA polymerase, RpoA/D/Rpb3-type,,DNA-directed RNA polymerase, insert domain,DNA-directed RNA polymerase, insert domain superfamily,DNA-directed RNA polymerases I and III subunit AC40	2.7.7.6	GO:0006351,GO:0046983,GO:0003899,GO:0006351,GO:0003899,GO:0006351,GO:0046983	PF01193, PF01000	2.10E-12; 7.20E-18	R polymerase Rpb3/Rpb11 dimerisation domain; R polymerase Rpb3/RpoA insert domain
TMU_00002536	.	.	.	.	.	.
TMU_00002537	.	.	.	.	.	.
TMU_00002540	.	.	.	.	.	.
TMU_00002541	tRNA endonuclease-like domain superfamily,tRNA intron endonuclease, catalytic domain-like,tRNA intron endonuclease, catalytic domain-like superfamily	.	GO:0003676,GO:0004518,GO:0000213,GO:0006388	PF01974	3.1e-15	tR intron endonuclease, catalytic C-termil domain
TMU_00002542	P-type ATPase, phosphorylation site,P-type ATPase, N-terminal,,P-type ATPase, cytoplasmic domain N,P-type ATPase, C-terminal,HAD-like superfamily,P-type ATPase, A domain superfamily,P-type ATPase, transmembrane domain superfamily,HAD superfamily	3.6.3.1	GO:0000166	PF16209, PF13246, PF16212, PF00122	1.30E-14; 2.90E-08; 3.50E-31; 2.70E-07	Phospholipid-translocating ATPase N-termil; Cation transport ATPase (P-type); Phospholipid-translocating P-type ATPase C-termil; E1-E2 ATPase
TMU_00002544	.	.	.	.	.	.
TMU_00002546	(Uracil-5)-methyltransferase family,S-adenosyl-L-methionine-dependent methyltransferase,,SAM-dependent methyltransferase TRM5/TYW2-type	.	GO:0006396,GO:0008173	PF02475	3e-05	Met-10+ like-protein
TMU_00002547	,HECT domain,HECT, E3 ligase catalytic domain	2.3.2.26	GO:0004842	PF00632	2.3e-51	HECT-domain (ubiquitin-transferase)
TMU_00002548	Piezo non-specific cation channel, R-Ras-binding domain	.	.	PF12166	7.2e-48	Piezo non-specific cation channel, R-Ras-binding domain
TMU_00002549	,Armadillo-type fold	.	GO:0005488	.	.	.
TMU_00002553	,NAD(P)-binding domain,NAD(P)-binding domain superfamily	.	.	PF13460	2.7e-19	D(P)H-binding
TMU_00002554	Ubiquitin-conjugating enzyme E2,Ubiquitin-conjugating enzyme/RWD-like,,Ubiquitin-conjugating enzyme, active site	.	.	PF00179	7.6e-32	Ubiquitin-conjugating enzyme
TMU_00002555	,Ion transport domain,Voltage-dependent channel domain superfamily	.	GO:0005216,GO:0006811,GO:0016020,GO:0055085	PF00520	3.5e-34	Ion transport protein
TMU_00002556	Seven-hairpin glycosidases,Six-hairpin glycosidase-like superfamily,Glycoside hydrolase family 47	.	GO:0004571,GO:0005509,GO:0016020,GO:0003824	PF01532	3e-27	Glycosyl hydrolase family 47
TMU_00002557	TRAM/LAG1/CLN8 homology domain,Sphingosine N-acyltransferase Lag1/Lac1-like	.	GO:0016021	PF03798	1.5e-25	TLC domain
TMU_00002559	,Ankyrin repeat-containing domain superfamily,Ankyrin repeat-containing domain,Actin family,Ankyrin repeat	.	GO:0005515	PF12796, PF00022	2.90E-06; 5.10E-07	Ankyrin repeats (3 copies); Actin
TMU_00002560	,Multi antimicrobial extrusion protein	.	GO:0006855,GO:0015238,GO:0015297,GO:0016020,GO:0055085	PF01554	3e-12	MatE
TMU_00002561	,Potassium channel domain	.	.	PF07885	1e-09	Ion channel
TMU_00002562	.	2.1.1.43	.	.	.	.
TMU_00002563	AAA+ ATPase domain,,ATPase, AAA-type, core,ATPase, AAA-type, conserved site,P-loop containing nucleoside triphosphate hydrolase	3.4.21.53	GO:0005524	PF00004, PF00004	4.90E-07; 4.30E-42	ATPase family associated with various cellular activities (AAA); ATPase family associated with various cellular activities (AAA)
TMU_00002565	,Palmitoyltransferase, DHHC domain	2.3.1.225	.	PF01529	7.4e-18	DHHC palmitoyltransferase
TMU_00002568	.	.	.	.	.	.
TMU_00002569	,Leucine-rich repeat domain superfamily	.	.	.	.	.
TMU_00002570	,Leucine-rich repeat domain superfamily,Leucine-rich repeat	.	GO:0005515	PF13516, PF13516, PF13516, PF13516	0.13; 0.097; 9.20E-06; 0.11	Leucine Rich repeat; Leucine Rich repeat; Leucine Rich repeat; Leucine Rich repeat
TMU_00002571	Armadillo-type fold,Armadillo-like helical,Protein phosphatase 2A, regulatory B subunit, B56,	.	GO:0005488,GO:0000159,GO:0007165,GO:0019888	PF01603, PF01603	1.20E-14; 1.60E-35	Protein phosphatase 2A regulatory B subunit (B56 family); Protein phosphatase 2A regulatory B subunit (B56 family)
TMU_00002573	,High mobility group box domain,High mobility group box domain superfamily	.	.	PF00505	2.9e-19	HMG (high mobility group) box
TMU_00002574	.	.	.	.	.	.
TMU_00002575	BTB/POZ domain,,SKP1/BTB/POZ domain superfamily	.	GO:0005515	PF00651	7.6e-16	BTB/POZ domain
TMU_00002576	,Homeobox-like domain superfamily,SWIRM domain,Winged helix-like DNA-binding domain superfamily	.	GO:0003677,GO:0005515	PF04433	2.2e-12	SWIRM domain
TMU_00002577	,Multi antimicrobial extrusion protein	.	GO:0006855,GO:0015238,GO:0015297,GO:0016020,GO:0055085	PF01554	5.5e-09	MatE
TMU_00002578	Uncharacterised protein family UPF0363,Tetratricopeptide-like helical domain superfamily	.	GO:0005515	PF04190	2e-06	Protein of unknown function (DUF410)
TMU_00002579	Tetratricopeptide-like helical domain superfamily,	.	GO:0005515	.	.	.
TMU_00002580	,Dpy-30 motif	.	.	PF05186	2.3e-11	Dpy-30 motif
TMU_00002581	,Armadillo-like helical,Armadillo-type fold	.	GO:0005488	PF14381	3.6e-20	Ethylene-responsive protein kise Le-CTR1
TMU_00002583	,Small GTP-binding protein domain,GTP binding domain,P-loop containing nucleoside triphosphate hydrolase	.	GO:0005525	PF01926	1.6e-17	50S ribosome-binding GTPase
TMU_00002584	,Mediator complex, subunit Med4	.	GO:0003712,GO:0006357,GO:0016592	PF10018	1e-06	Vitamin-D-receptor interacting Mediator subunit 4
TMU_00002585	,Tetratricopeptide repeat-containing domain,Tetratricopeptide-like helical domain superfamily	.	GO:0005515	.	.	.
TMU_00002587	ALG11 mannosyltransferase, N-terminal,Glycosyl transferase, family 1,	.	.	PF15924, PF00534	1.70E-58; 2.40E-27	ALG11 mannosyltransferase N-terminus; Glycosyl transferases group 1
TMU_00002588	,P-loop containing nucleoside triphosphate hydrolase,Dynein heavy chain domain,AAA+ ATPase domain,Dynein heavy chain, AAA module D4,Dynein heavy chain, domain-1,Dynein heavy chain, coiled coil stalk,Dynein heavy chain, domain-2	.	GO:0003777,GO:0007018,GO:0030286	PF12775, PF03028, PF12780, PF08385, PF12777, PF08393	1.80E-97; 4.70E-220; 1.50E-86; 6.80E-102; 2.00E-61; 1.20E-64	P-loop containing dynein motor region D3; Dynein heavy chain and region D6 of dynein motor; P-loop containing dynein motor region D4; Dynein heavy chain, N-termil region 1; Microtubule-binding stalk of dynein motor; Dynein heavy chain, N-termil region 2
TMU_00002590	,UDP-galactopyranose mutase, C-terminal,UDP-galactopyranose mutase	5.4.99.9	GO:0008767	PF13450, PF03275	3.60E-18; 1.40E-67	D(P)-binding Rossmann-like domain; UDP-galactopyranose mutase
TMU_00002591	,WD40/YVTN repeat-like-containing domain superfamily,WD40 repeat,WD40-repeat-containing domain	.	GO:0005515	PF00400, PF00400, PF00400	4.60E-05; 0.098; 0.098	WD domain, G-beta repeat; WD domain, G-beta repeat; WD domain, G-beta repeat
TMU_00002592	Leucine-rich repeat,PPM-type phosphatase domain,,PPM-type phosphatase domain superfamily,Leucine-rich repeat domain superfamily,Leucine-rich repeat, typical subtype	3.1.3.16	GO:0005515,GO:0003824	PF00481	5.8e-37	Protein phosphatase 2C
TMU_00002593	Tetratricopeptide repeat,Tetratricopeptide-like helical domain superfamily,,NSF attachment protein	.	GO:0005515,GO:0006886	PF14938	9.2e-63	Soluble NSF attachment protein, SP
TMU_00002594	.	.	.	.	.	.
TMU_00002596	Rho GTPase-activating protein domain,Rho GTPase activation protein,	3.1.3.36	GO:0007165	PF00620	3.9e-22	RhoGAP domain
TMU_00002597	,Armadillo-type fold,Protein phosphatase 2A, regulatory B subunit, B56,Armadillo-like helical	.	GO:0005488,GO:0000159,GO:0007165,GO:0019888	PF01603	5.8e-65	Protein phosphatase 2A regulatory B subunit (B56 family)
TMU_00002598	Armadillo-type fold	.	GO:0005488	.	.	.
TMU_00002599	Aldo/keto reductase, conserved site,NADP-dependent oxidoreductase domain,Aldo/keto reductase,NADP-dependent oxidoreductase domain superfamily	1.1.1.21, 1.1.1.65	GO:0016491,GO:0055114	PF00248	2.7e-45	Aldo/keto reductase family
TMU_00002600	Multi antimicrobial extrusion protein,	.	GO:0006855,GO:0015238,GO:0015297,GO:0016020,GO:0055085	PF01554, PF01554	2.40E-10; 2.10E-14	MatE; MatE
TMU_00002602	,TAFII55 protein, conserved region	.	GO:0005669,GO:0006367	PF04658	1.2e-26	TAFII55 protein conserved region
TMU_00002603	.	.	.	.	.	.
TMU_00002606	EF-hand domain pair,	.	.	.	.	.
TMU_00002608	,Amidohydrolase-related,Putative aminohydrolase SsnA,Metal-dependent hydrolase, composite domain superfamily,Metal-dependent hydrolase	.	GO:0016787,GO:0016810	PF01979	8e-41	Amidohydrolase family
TMU_00002612	,Dimeric alpha-beta barrel,Rhamnose/fucose mutarotase	.	GO:0005737,GO:0016857	PF05336	7.3e-14	L-rhamnose mutarotase
TMU_00002613	ADP-ribosylation/Crystallin J1,Leucine-rich repeat domain superfamily,ADP-ribosylation/Crystallin J1 superfamily,	.	.	PF03747	5.9e-46	ADP-ribosylglycohydrolase
TMU_00002616	Leucine-rich repeat,Endonuclease/exonuclease/phosphatase superfamily,,Arf GTPase activating protein,ARFGAP/RecO-like zinc finger,ArfGAP domain superfamily,P-loop containing nucleoside triphosphate hydrolase,Small GTPase superfamily	3.1.13.4	GO:0005515,GO:0005096,GO:0003924,GO:0005525	PF00071, PF01412	1.80E-05; 9.40E-40	Ras family; Putative GTPase activating protein for Arf
TMU_00002617	Armadillo-like helical,Armadillo-type fold	.	GO:0005488	.	.	.
TMU_00002619	,Peptidase M20, dimerisation domain,Peptidase M20	.	GO:0008152,GO:0016787	PF07687, PF01546	3.20E-08; 7.80E-12	Peptidase dimerisation domain; Peptidase family M20/M25/M40
TMU_00002620	Endoplasmic reticulum vesicle transporter, C-terminal,	.	.	PF07970, PF13850	4.00E-48; 2.10E-17	Endoplasmic reticulum vesicle transporter; Endoplasmic Reticulum-Golgi Intermediate Compartment (ERGIC)
TMU_00002621	Ankyrin repeat,,Ankyrin repeat-containing domain superfamily,Ankyrin repeat-containing domain	2.7.7.6	GO:0005515	PF12796, PF00023	1.40E-14; 0.021	Ankyrin repeats (3 copies); Ankyrin repeat
TMU_00002622	Ankyrin repeat,Ankyrin repeat-containing domain,Ankyrin repeat-containing domain superfamily	.	GO:0005515	PF12796	2.9e-17	Ankyrin repeats (3 copies)
TMU_00002623	,Armadillo-type fold	.	GO:0005488	.	.	.
TMU_00002628	,Peptidase M1, membrane alanine aminopeptidase, N-terminal	3.4.11.2	GO:0008237,GO:0008270	.	.	.
TMU_00002632	Alpha/Beta hydrolase fold,Alpha/beta hydrolase fold-1,AB hydrolase 4 family	.	.	PF00561	2.1e-09	alpha/beta hydrolase fold
TMU_00002634	,Amidohydrolase-related,Metal-dependent hydrolase	4.1.1.45	GO:0016787	PF04909	5.4e-28	Amidohydrolase
TMU_00002635	Helicase, C-terminal,Domain of unknown function DUF4217,RNA helicase, DEAD-box type, Q motif,DEAD/DEAH box helicase domain,ATP-dependent RNA helicase DEAD-box, conserved site,P-loop containing nucleoside triphosphate hydrolase,,Helicase superfamily 1/2, ATP-binding domain	3.6.4.13	GO:0003676,GO:0005524	PF00271, PF13959, PF00270	1.50E-19; 5.10E-11; 4.40E-43	Helicase conserved C-termil domain; Domain of unknown function (DUF4217); DEAD/DEAH box helicase
TMU_00002636	,Phosphoribulokinase/uridine kinase,Threonyl/alanyl tRNA synthetase, class II-like, putative editing domain superfamily,P-loop containing nucleoside triphosphate hydrolase	.	GO:0005524,GO:0008152,GO:0016301,GO:0000166	PF00485	3.6e-07	Phosphoribulokise / Uridine kise family
TMU_00002637	OsmC/Ohr family,OsmC/Ohr superfamily,Armadillo-type fold	.	GO:0005488	PF02566	4.3e-05	OsmC-like protein
TMU_00002639	Ribonuclease H superfamily,Ribonuclease H-like superfamily,3'-5' exonuclease domain	.	GO:0003676,GO:0003676,GO:0006139,GO:0008408	PF01612	9.9e-08	3'-5' exonuclease
TMU_00002640	Pyridine nucleotide-disulphide oxidoreductase, class I,FAD/NAD-linked reductase, dimerisation domain superfamily,Dihydrolipoamide dehydrogenase,FAD/NAD(P)-binding domain superfamily,Pyridine nucleotide-disulphide oxidoreductase, dimerisation domain,Pyridine nucleotide-disulphide oxidoreductase, class I, active site,,FAD/NAD(P)-binding domain	1.8.1.4	GO:0009055,GO:0016491,GO:0016491,GO:0050660,GO:0055114,GO:0004148,GO:0050660,GO:0055114,GO:0045454,GO:0055114,GO:0016668,GO:0055114,GO:0016491,GO:0055114	PF02852, PF07992	1.60E-35; 8.40E-63	Pyridine nucleotide-disulphide oxidoreductase, dimerisation domain; Pyridine nucleotide-disulphide oxidoreductase
TMU_00002642	.	.	.	.	.	.
TMU_00002643	Translation initiation factor IF6,	.	GO:0042256,GO:0043022	PF01912	2.1e-62	eIF-6 family
TMU_00002644	P-loop containing nucleoside triphosphate hydrolase,	.	.	.	.	.
TMU_00002645	,Protein kinase, ATP binding site,Protein kinase-like domain superfamily	.	GO:0005524	.	.	.
TMU_00002646	VPS9 domain,VPS9 domain superfamily,	.	.	PF02204	1.5e-05	Vacuolar sorting protein 9 (VPS9) domain
TMU_00002647	.	.	.	.	.	.
TMU_00002649	,FANCI solenoid 2 domain	.	.	PF14676	2.4e-10	FANCI solenoid 2
TMU_00002651	.	.	.	.	.	.
TMU_00002653	.	.	.	.	.	.
TMU_00002654	Thioredoxin-like superfamily,,Thioredoxin domain	.	GO:0045454	PF00085	4e-09	Thioredoxin
TMU_00002656	Leucine-rich repeat,,Leucine-rich repeat domain superfamily	.	GO:0005515	PF14580	7.4e-12	Leucine-rich repeat
TMU_00002657	.	.	.	.	.	.
TMU_00002658	,Piezo non-specific cation channel, R-Ras-binding domain	.	.	PF12166	6.3e-37	Piezo non-specific cation channel, R-Ras-binding domain
TMU_00002659	Ubiquitin-like domain superfamily	.	.	.	.	.
TMU_00002660	Translation initiation factor, beta propellor-like domain,,WD40/YVTN repeat-like-containing domain superfamily	.	GO:0005515	PF08662	1e-31	Eukaryotic translation initiation factor eIF2A
TMU_00002662	.	.	.	.	.	.
TMU_00002663	,Thioredoxin domain,Thioredoxin-like superfamily	.	GO:0045454	PF00085	4.3e-05	Thioredoxin
TMU_00002664	PX domain superfamily,Phox homologous domain,	.	GO:0035091	PF00787	1.9e-13	PX domain
TMU_00002665	,Multi antimicrobial extrusion protein,Gluconate transporter	.	GO:0006855,GO:0015238,GO:0015297,GO:0016020,GO:0055085,GO:0015128,GO:0016020,GO:0035429	PF01554, PF02447	3.50E-07; 3.50E-05	MatE; GntP family permease
TMU_00002666	,Zinc finger, RING-type,Zinc finger, RING/FYVE/PHD-type	.	.	PF13920	6e-10	Zinc finger, C3HC4 type (RING finger)
TMU_00002667	.	.	.	.	.	.
TMU_00002668	P-loop containing nucleoside triphosphate hydrolase,Doublecortin domain	.	GO:0035556	.	.	.
TMU_00002669	RNA recognition motif domain,RNA-binding domain superfamily,,Nucleotide-binding alpha-beta plait domain superfamily	.	GO:0003676	PF00076	2.2e-10	R recognition motif. (a.k.a. RRM, RBD, or RNP domain)
TMU_00002670	.	.	.	.	.	.
TMU_00002672	.	.	.	.	.	.
TMU_00002679	Ankyrin repeat,Ankyrin repeat-containing domain superfamily,,Ankyrin repeat-containing domain	.	GO:0005515	PF12796	2.2e-09	Ankyrin repeats (3 copies)
TMU_00002680	Protein kinase, ATP binding site,Protein kinase-like domain superfamily,,Protein kinase domain	.	GO:0005524,GO:0004672,GO:0005524,GO:0006468	PF00069, PF00069	1.20E-16; 6.60E-10	Protein kise domain; Protein kise domain
TMU_00002682	Ankyrin repeat-containing domain superfamily,Ankyrin repeat-containing domain,Ankyrin repeat	.	GO:0005515	PF12796, PF12796, PF12796, PF00023	3.10E-07; 5.80E-07; 6.00E-08; 2.70E-05	Ankyrin repeats (3 copies); Ankyrin repeats (3 copies); Ankyrin repeats (3 copies); Ankyrin repeat
TMU_00002683	,BEACH domain superfamily,WD40-repeat-containing domain superfamily,BEACH domain,Concanavalin A-like lectin/glucanase domain superfamily	.	GO:0005515	PF02138, PF02138	1.80E-07; 5.40E-17	Beige/BEACH domain; Beige/BEACH domain
TMU_00002684	Dynein light chain, type 1/2,Dynein light chain, type 1/2, conserved site,Dynein light chain superfamily	.	GO:0007017,GO:0030286,GO:0005875,GO:0007017	PF01221	2.4e-40	Dynein light chain type 1
TMU_00002685	,Leucine-rich repeat domain superfamily,Leucine-rich repeat	.	GO:0005515	PF13516, PF13516, PF13516, PF13516, PF13516, PF13516	0.0058; 0.58; 1.30E-04; 1.7; 0.26; 0.11	Leucine Rich repeat; Leucine Rich repeat; Leucine Rich repeat; Leucine Rich repeat; Leucine Rich repeat; Leucine Rich repeat
TMU_00002687	Zinc finger, TFIIS-type,	.	GO:0003676,GO:0006351,GO:0008270	PF01096	7.2e-07	Transcription factor S-II (TFIIS)
TMU_00002688	,Glycoside hydrolase superfamily,Glycoside hydrolase family 31,Glycoside hydrolase family 31, N-terminal domain,Glycosyl hydrolase, all-beta,Galactose mutarotase-like domain superfamily	3.2.1.20	GO:0004553,GO:0005975,GO:0003824,GO:0005975,GO:0030246	PF01055, PF13802	3.00E-105; 1.60E-13	Glycosyl hydrolases family 31; Galactose mutarotase-like
TMU_00002689	P-loop containing nucleoside triphosphate hydrolase	.	.	.	.	.
TMU_00002690	Sphingomyelin synthase-like domain	.	.	PF14360	8.9e-17	PAP2 superfamily C-termil
TMU_00002693	,Small GTPase superfamily,P-loop containing nucleoside triphosphate hydrolase	2.1.3.3	GO:0003924,GO:0005525	PF00071	4.1e-05	Ras family
TMU_00002696	tRNAHis guanylyltransferase catalytic domain,tRNAHis guanylyltransferase Thg1 superfamily,Thg1 C-terminal domain	.	GO:0000287,GO:0006400,GO:0008193	PF04446, PF14413	6.00E-35; 1.30E-21	tRHis guanylyltransferase; Thg1 C termil domain
TMU_00002697	PH-BEACH domain,BEACH domain superfamily,WD40-repeat-containing domain superfamily,BEACH domain,WD40/YVTN repeat-like-containing domain superfamily,,WD40 repeat	.	GO:0005515	PF02138	6.4e-91	Beige/BEACH domain
TMU_00002698	Nucleotide-binding alpha-beta plait domain superfamily,,RNA-binding domain superfamily,RNA recognition motif domain,Ubiquitin domain,Ubiquitin-associated domain,Ubiquitin-like domain superfamily,UBA-like superfamily,XPC-binding domain superfamily	.	GO:0003676,GO:0005515,GO:0003684,GO:0006289,GO:0043161	PF00076, PF00240, PF00627	6.10E-17; 1.10E-12; 7.90E-07	R recognition motif. (a.k.a. RRM, RBD, or RNP domain); Ubiquitin family; UBA/TS-N domain
TMU_00002699	,Ribosomal protein L27e,KOW,Translation protein SH3-like domain superfamily,Ribosomal protein L27e superfamily	.	GO:0003735,GO:0005622,GO:0005840,GO:0006412	PF01777, PF00467	7.70E-20; 7.00E-05	Ribosomal L27e protein family; KOW motif
TMU_00002700	,Longin domain,Synaptobrevin	.	GO:0016021,GO:0016192	PF00957	2.7e-18	Syptobrevin
TMU_00002701	Anaphase-promoting complex subunit 4, WD40 domain,WD40 repeat,WD40-repeat-containing domain superfamily,WD40-repeat-containing domain,WD40/YVTN repeat-like-containing domain superfamily	.	GO:0005515	PF12894	0.00021	Aphase-promoting complex subunit 4 WD40 domain
TMU_00002702	,WW domain,WW domain superfamily	.	GO:0005515	PF00397	8.4e-08	WW domain
TMU_00002703	,Adenylyl cyclase class-3/4/guanylyl cyclase	.	GO:0009190,GO:0016849,GO:0035556	.	.	.
TMU_00002704	.	.	.	.	.	.
TMU_00002708	.	.	.	.	.	.
TMU_00002709	,PH-BEACH domain,Domain of unknown function DUF4704,WD40-repeat-containing domain superfamily,Concanavalin A-like lectin/glucanase domain superfamily	.	GO:0005515	PF15787, PF14844	2.90E-20; 1.90E-06	Domain of unknown function (DUF4704); PH domain associated with Beige/BEACH
TMU_00002710	ATP-grasp fold, subdomain 1,Tubulin-tyrosine ligase/Tubulin polyglutamylase,	.	GO:0005524,GO:0006464	PF03133	1.6e-38	Tubulin-tyrosine ligase family
TMU_00002711	,Protein kinase domain,Serine/threonine-protein kinase, active site,Protein kinase, ATP binding site,Protein kinase-like domain superfamily	2.7.11.1	GO:0004672,GO:0005524,GO:0006468,GO:0004672,GO:0006468,GO:0005524	PF00069	8.1e-43	Protein kise domain
TMU_00002712	.	.	.	.	.	.
TMU_00002713	Armadillo-type fold,	.	GO:0005488	.	.	.
TMU_00002714	,Major facilitator superfamily domain,MFS transporter superfamily,Major facilitator, sugar transporter-like,Sugar transporter, conserved site	.	GO:0016021,GO:0022857,GO:0055085,GO:0005215,GO:0016021,GO:0055085	PF00083, PF00083	1.20E-19; 7.70E-17	Sugar (and other) transporter; Sugar (and other) transporter
TMU_00002715	,Protein kinase-like domain superfamily,AGC-kinase, C-terminal	.	GO:0004674,GO:0005524,GO:0006468	.	.	.
TMU_00002716	,Rhamnose isomerase,Xylose isomerase-like superfamily	5.3.1.14	GO:0008740,GO:0019299,GO:0030145	PF06134	1.5e-201	L-rhamnose isomerase (RhaA)
TMU_00002717	P-loop containing nucleoside triphosphate hydrolase,Small GTPase superfamily,	.	GO:0003924,GO:0005525	PF00071	4.7e-05	Ras family
TMU_00002718	Armadillo-like helical,CLASP N-terminal domain,Armadillo-type fold	.	GO:0005488	PF12348	1e-07	CLASP N termil
TMU_00002719	.	.	.	PF13913, PF13913	2.00E-10; 3.50E-06	zinc-finger of a C2HC-type; zinc-finger of a C2HC-type
TMU_00002720	,Glycoside hydrolase superfamily,Protein kinase domain,Glycoside hydrolase, family 3, N-terminal,Glycoside hydrolase, family 3, N-terminal domain superfamily,Protein kinase-like domain superfamily	3.2.1.52	GO:0004672,GO:0005524,GO:0006468,GO:0004553,GO:0005975	PF00933, PF00069	2.00E-62; 3.70E-15	Glycosyl hydrolase family 3 N termil domain; Protein kise domain
TMU_00002721	Translation elongation factor EF1A/initiation factor IF2gamma, C-terminal,Translation elongation factor EFTu/EF1A, C-terminal,	.	.	PF03143	1e-15	Elongation factor Tu C-termil domain
TMU_00002723	Alpha/Beta hydrolase fold,Alpha/beta hydrolase fold-1	.	.	PF12697	1.8e-19	Alpha/beta hydrolase family
TMU_00002727	Leucine rich repeat 5,,Leucine-rich repeat domain superfamily	.	.	PF13306	7.5e-25	Leucine rich repeats (6 copies)
TMU_00002728	Serine aminopeptidase, S33,Alpha/Beta hydrolase fold,AB hydrolase 4 family	.	.	PF12146	1.3e-06	Serine aminopeptidase, S33
TMU_00002729	,Vacuolar protein sorting-associated protein 13, N-terminal domain,Vacuolar protein sorting-associated protein 13, second N-terminal domain	.	.	PF12624, PF16908	8.20E-20; 2.20E-28	N-termil region of Chorein or VPS13; Vacuolar sorting-associated protein 13, N-termil
TMU_00002730	,Axonemal dynein light chain	.	.	PF10211	2.7e-06	Axonemal dynein light chain
TMU_00002731	Cation efflux protein,Cation efflux transmembrane domain superfamily	.	GO:0006812,GO:0008324,GO:0016021,GO:0055085	PF01545	1.4e-42	Cation efflux family
TMU_00002736	,Protein kinase-like domain superfamily,Protein kinase domain,Protein kinase, ATP binding site	.	GO:0004672,GO:0005524,GO:0006468,GO:0005524	PF00069	2.1e-13	Protein kise domain
TMU_00002737	.	.	.	.	.	.
TMU_00002738	,C2 domain,C2 domain superfamily	.	.	PF00168	4.6e-22	C2 domain
TMU_00002749	Armadillo-like helical,Armadillo-type fold,	.	GO:0005488	.	.	.
TMU_00002751	,Leucine-rich repeat,Leucine-rich repeat, typical subtype,Endonuclease/exonuclease/phosphatase superfamily,Endonuclease/exonuclease/phosphatase,Leucine-rich repeat domain superfamily	3.1.11.2, 3.1.13.4	GO:0005515	PF13855, PF03372	2.40E-07; 1.10E-10	Leucine rich repeat; Endonuclease/Exonuclease/phosphatase family
TMU_00002752	.	.	.	.	.	.
TMU_00002753	WD40-repeat-containing domain superfamily	.	GO:0005515	.	.	.
TMU_00002754	C2 domain,,C2 domain superfamily	.	.	PF00168	9.8e-27	C2 domain
TMU_00002755	,MutL, C-terminal, dimerisation,Histidine kinase/HSP90-like ATPase superfamily,DNA mismatch repair protein, S5 domain 2-like,Histidine kinase/HSP90-like ATPase,Ribosomal protein S5 domain 2-type fold,MutL, C-terminal domain superfamily	5.99.1.3	GO:0005524,GO:0006298,GO:0005524,GO:0006298,GO:0030983	PF08676, PF13589, PF01119	2.20E-25; 2.30E-06; 1.60E-07	MutL C termil dimerisation domain; Histidine kise-, D gyrase B-, and HSP90-like ATPase; D mismatch repair protein, C-termil domain
TMU_00002756	Leucine-rich repeat domain superfamily,Leucine rich repeat 5,	.	.	PF13306	8.5e-25	Leucine rich repeats (6 copies)
TMU_00002759	,Armadillo-like helical,Armadillo-type fold	.	GO:0005488	PF04078	6.7e-48	Cell differentiation family, Rcd1-like
TMU_00002760	,EF-hand domain,EF-Hand 1, calcium-binding site,EF-hand domain pair	.	GO:0005509	PF13499	1.7e-11	EF-hand domain pair
TMU_00002761	WD40-repeat-containing domain superfamily,Synaptobrevin,	.	GO:0005515,GO:0016021,GO:0016192	PF00957	2.3e-08	Syptobrevin
TMU_00002762	Ubiquitin-associated domain,,UBA-like superfamily	.	GO:0005515	PF00627	1.1e-11	UBA/TS-N domain
TMU_00002763	,HSP40/DnaJ peptide-binding,Chaperone DnaJ, C-terminal	.	GO:0006457,GO:0051082	PF01556	2.5e-32	DJ C termil domain
TMU_00002764	Armadillo-type fold,Armadillo-like helical	.	GO:0005488	.	.	.
TMU_00002767	Glyceraldehyde-3-phosphate dehydrogenase, type I,Glyceraldehyde 3-phosphate dehydrogenase, catalytic domain,,NAD(P)-binding domain superfamily,Glyceraldehyde 3-phosphate dehydrogenase, NAD(P) binding domain,Glyceraldehyde/Erythrose phosphate dehydrogenase family,Glyceraldehyde 3-phosphate dehydrogenase, active site	1.2.1.12	GO:0006006,GO:0016620,GO:0050661,GO:0051287,GO:0055114,GO:0016620,GO:0055114	PF02800, PF00044	1.70E-55; 1.70E-26	Glyceraldehyde 3-phosphate dehydrogese, C-termil domain; Glyceraldehyde 3-phosphate dehydrogese, D binding domain
TMU_00002769	,Thioredoxin-like superfamily	.	.	.	.	.
TMU_00002770	Protein kinase domain,Protein kinase-like domain superfamily,,Protein kinase, ATP binding site	.	GO:0004672,GO:0005524,GO:0006468,GO:0005524	PF00069	1.5e-08	Protein kise domain
TMU_00002772	.	.	.	.	.	.
TMU_00002777	,EF-hand domain pair	.	.	.	.	.
TMU_00002781	,Leucine-rich repeat domain superfamily,Leucine-rich repeat	4.6.1.1	GO:0005515	PF13516, PF13516, PF13516, PF13516, PF13516, PF13516, PF13516, PF13516	0.092; 0.11; 0.88; 0.016; 0.018; 0.042; 0.23; 0.3	Leucine Rich repeat; Leucine Rich repeat; Leucine Rich repeat; Leucine Rich repeat; Leucine Rich repeat; Leucine Rich repeat; Leucine Rich repeat; Leucine Rich repeat
TMU_00002782	COMM domain	.	.	PF07258	3.6e-10	COMM domain
TMU_00002783	,Inositol monophosphatase-like	.	GO:0046854	PF00459	1.4e-10	Inositol monophosphatase family
TMU_00002784	Immunoglobulin-like fold,P-loop containing nucleoside triphosphate hydrolase,	.	.	.	.	.
TMU_00002788	E2F/DP family, winged-helix DNA-binding domain,,Winged helix-like DNA-binding domain superfamily,Winged helix DNA-binding domain superfamily	.	GO:0003700,GO:0005667,GO:0006355	.	.	.
TMU_00002789	Leucine-rich repeat domain superfamily,Leucine rich repeat 5,	.	.	PF13306, PF13306, PF13306	1.00E-23; 3.00E-32; 4.70E-32	Leucine rich repeats (6 copies); Leucine rich repeats (6 copies); Leucine rich repeats (6 copies)
TMU_00002791	Galactose-binding-like domain superfamily,Beta-Galactosidase/glucuronidase domain superfamily,,Glycoside hydrolase superfamily,Immunoglobulin-like fold	3.2.1.25	.	.	.	.
TMU_00002792	,P-loop containing nucleoside triphosphate hydrolase	3.6.3.14	.	.	.	.
TMU_00002793	Armadillo-like helical,,Protein phosphatase 2A, regulatory B subunit, B56,Armadillo-type fold	.	GO:0000159,GO:0007165,GO:0019888,GO:0005488	PF01603	2.2e-131	Protein phosphatase 2A regulatory B subunit (B56 family)
TMU_00002794	.	.	.	.	.	.
TMU_00002795	,Choline transporter-like	.	.	PF04515	1.5e-18	Plasma-membrane choline transporter
TMU_00002798	,Leucine-rich repeat domain superfamily	.	.	.	.	.
TMU_00002799	Papain-like cysteine peptidase superfamily,Zinc finger C2H2-type,,OTU domain,Ubiquitin-like domain superfamily	3.4.19.12	GO:0003676	PF02338	3.5e-07	OTU-like cysteine protease
TMU_00002800	.	.	.	.	.	.
TMU_00002802	,Pre-mRNA-splicing factor Cwf15/Cwc15	.	GO:0000398,GO:0005681	PF04889	9.8e-29	Cwf15/Cwc15 cell cycle control protein
TMU_00002804	Ubiquitin-conjugating enzyme E2,Ubiquitin-conjugating enzyme/RWD-like,	.	.	PF00179	3.3e-12	Ubiquitin-conjugating enzyme
TMU_00002805	.	.	.	.	.	.
TMU_00002806	Chaperonin Cpn60, conserved site,Chaperonin Cpn60,TCP-1-like chaperonin intermediate domain superfamily,Chaperonin Cpn60/TCP-1 family,GroEL-like apical domain superfamily,GroEL-like equatorial domain superfamily	.	GO:0005524,GO:0005737,GO:0006457,GO:0005737,GO:0042026,GO:0005524	PF00118	2.3e-90	TCP-1/cpn60 chaperonin family
TMU_00002807	Thioredoxin domain,Thioredoxin, conserved site,,Thioredoxin-like superfamily	.	GO:0045454	PF00085	4.7e-22	Thioredoxin
TMU_00002808	.	.	.	.	.	.
TMU_00002809	Dbl homology (DH) domain superfamily,Dbl homology (DH) domain	.	GO:0005089,GO:0035023	PF00621	3.6e-32	RhoGEF domain
TMU_00002810	Armadillo-type fold	.	GO:0005488	.	.	.
TMU_00002811	,Thioredoxin-like superfamily	.	.	.	.	.
TMU_00002812	,Pyridoxal phosphate-dependent transferase,Pyridoxal phosphate-dependent transferase domain 1,Putative C-S lyase,Thioredoxin-like superfamily,Pyridoxal phosphate-dependent transferase, major domain,Alkyl hydroperoxide reductase subunit C/ Thiol specific antioxidant,Aminotransferase, class I/classII	4.4.1.8	GO:0003824,GO:0016209,GO:0016491,GO:0055114,GO:0009058,GO:0030170	PF00578, PF00155	2.90E-07; 8.00E-29	AhpC/TSA family; Aminotransferase class I and II
TMU_00002813	,Small GTPase superfamily,P-loop containing nucleoside triphosphate hydrolase	.	GO:0003924,GO:0005525	PF00071	3.9e-23	Ras family
TMU_00002814	.	.	.	.	.	.
TMU_00002815	,NAD(P)-binding domain superfamily,Oxidoreductase, N-terminal	.	GO:0016491	PF01408	1.4e-23	Oxidoreductase family, D-binding Rossmann fold
TMU_00002816	.	.	.	.	.	.
TMU_00002818	,Polymorphic outer membrane protein repeat,Aldolase-type TIM barrel	.	GO:0003824	.	.	.
TMU_00002819	.	.	.	.	.	.
TMU_00002820	.	.	.	.	.	.
TMU_00002821	.	.	.	.	.	.
TMU_00002822	Amino acid transporter, transmembrane domain	.	.	PF01490	1.5e-24	Transmembrane amino acid transporter protein
TMU_00002823	Dual specificity phosphatase, catalytic domain,Protein-tyrosine phosphatase-like,Dual specificity/tyrosine protein phosphatase, N-terminal,Tyrosine specific protein phosphatases domain,,Protein-tyrosine phosphatase, active site,Dual specificity protein phosphatase domain	3.1.3.16, 3.1.3.48	GO:0008138,GO:0016311,GO:0016311,GO:0016791,GO:0004725,GO:0016311,GO:0006470,GO:0008138	PF00782, PF14671	9.60E-11; 2.40E-31	Dual specificity phosphatase, catalytic domain; Dual specificity protein phosphatase, N-termil half
TMU_00002824	.	.	.	.	.	.
TMU_00002826	.	.	.	.	.	.
TMU_00002827	Transketolase C-terminal/Pyruvate-ferredoxin oxidoreductase domain II,Thiamin diphosphate-binding fold,,Transketolase, C-terminal domain,Transketolase-like, pyrimidine-binding domain,GAF-like domain superfamily	2.2.1.1	GO:0003824,GO:0008152	PF02780, PF02779	2.10E-35; 3.50E-29	Transketolase, C-termil domain; Transketolase, pyrimidine binding domain
TMU_00002828	Ubiquitin-conjugating enzyme E2,U box domain,Zinc finger, RING/FYVE/PHD-type,,Ubiquitin-conjugating enzyme/RWD-like,von Willebrand factor A-like domain superfamily	.	GO:0004842,GO:0016567	PF04564, PF00179	1.50E-08; 6.40E-21	U-box domain; Ubiquitin-conjugating enzyme
TMU_00002830	Quinoprotein alcohol dehydrogenase-like superfamily	.	.	.	.	.
TMU_00002831	.	.	.	.	.	.
TMU_00002832	,Cullin repeat-like-containing domain superfamily,Exocyst complex component Exo70	.	GO:0000145,GO:0006887	PF03081	5.3e-42	Exo70 exocyst complex subunit
TMU_00002833	,Ion transport domain	.	GO:0005216,GO:0006811,GO:0016020,GO:0055085	PF00520	1.3e-10	Ion transport protein
TMU_00002834	,Armadillo-type fold	.	GO:0005488	.	.	.
TMU_00002835	Armadillo-type fold,Armadillo-like helical,Importin-beta, N-terminal domain	.	GO:0005488,GO:0006886,GO:0008536	.	.	.
TMU_00002836	.	.	.	.	.	.
TMU_00002837	Leucine rich repeat 5,Leucine-rich repeat domain superfamily,	.	.	PF13306, PF13306	1.60E-14; 2.70E-20	Leucine rich repeats (6 copies); Leucine rich repeats (6 copies)
TMU_00002838	Leucine rich repeat 5,Leucine-rich repeat domain superfamily,	.	.	PF13306, PF13306, PF13306, PF13306, PF13306	1.50E-21; 5.10E-22; 9.50E-08; 1.60E-29; 2.30E-20	Leucine rich repeats (6 copies); Leucine rich repeats (6 copies); Leucine rich repeats (6 copies); Leucine rich repeats (6 copies); Leucine rich repeats (6 copies)
TMU_00002839	,Target SNARE coiled-coil homology domain,Syntaxin, N-terminal domain,SNARE	.	GO:0016020,GO:0016020,GO:0016192	PF14523, PF05739	4.80E-08; 7.40E-09	Syntaxin-like protein; SRE domain
TMU_00002840	.	.	.	.	.	.
TMU_00002841	.	.	.	PF12698	9.9e-33	ABC-2 family transporter protein
TMU_00002842	,Protein kinase domain,Protein kinase-like domain superfamily,Tyrosine-protein kinase, catalytic domain,Protein kinase, ATP binding site	.	GO:0004672,GO:0005524,GO:0006468,GO:0004713,GO:0006468,GO:0005524	PF00069	8.9e-10	Protein kise domain
TMU_00002843	,Histone H2B,Histone-fold,Histone H2A/H2B/H3	.	GO:0000786,GO:0003677,GO:0046982	PF00125	6e-18	Core histone H2A/H2B/H3/H4
TMU_00002844	,Serine-threonine/tyrosine-protein kinase, catalytic domain,Protein kinase domain,Protein kinase-like domain superfamily	.	GO:0004672,GO:0006468,GO:0004672,GO:0005524,GO:0006468	PF07714	2.2e-18	Protein tyrosine kise
TMU_00002846	von Willebrand factor A-like domain superfamily,U box domain,Ubiquitin-conjugating enzyme/RWD-like,Zinc finger, RING/FYVE/PHD-type,Ubiquitin-conjugating enzyme E2,,Ubiquitin-conjugating enzyme, active site	.	GO:0004842,GO:0016567	PF04564, PF00179	5.10E-09; 5.90E-23	U-box domain; Ubiquitin-conjugating enzyme
TMU_00002847	MFS transporter superfamily,	.	.	.	.	.
TMU_00002852	RNA-binding domain superfamily,Equilibrative nucleoside transporter,MFS transporter superfamily,RNA recognition motif domain,Nucleotide-binding alpha-beta plait domain superfamily,,Major facilitator superfamily domain,RNA recognition motif domain, eukaryote	2.7.7.19	GO:0003676,GO:0005337,GO:0016021,GO:1901642	PF01733, PF00076, PF00076, PF00076	2.40E-13; 9.40E-11; 9.00E-11; 1.50E-15	Nucleoside transporter; R recognition motif. (a.k.a. RRM, RBD, or RNP domain); R recognition motif. (a.k.a. RRM, RBD, or RNP domain); R recognition motif. (a.k.a. RRM, RBD, or RNP domain)
TMU_00002854	Batten's disease protein Cln3,MFS transporter superfamily,	.	GO:0016020	PF02487	7.7e-37	CLN3 protein
TMU_00002855	Folylpolyglutamate synthetase,Mur ligase, C-terminal domain superfamily,Mur-like, catalytic domain superfamily	6.3.2.17	GO:0004326,GO:0005524,GO:0009396,GO:0005524,GO:0009058,GO:0016874,GO:0005524,GO:0009058	.	.	.
TMU_00002857	PLAC8 motif-containing protein,	.	.	PF04749	1.2e-07	PLAC8 family
TMU_00002858	Initiator binding domain	.	.	PF10416	1.7e-09	Transcription-initiator D-binding domain IBD
[truncated: 14,268 more rows]
