# Supplementary material for: Commensal protist Tritrichomonas musculus exhibits a dynamic life cycle that induces extensive remodeling of the gut microbiota
Source: ISME J. 2024 Feb 5;18(1):wrae023. doi: 10.1093/ismejo/wrae023 (PMC10944700; doi:10.1093/ismejo/wrae023)
Supplement: Supplementary_Data_6 [file supplementary_data_6.xlsx]

## Sheet: Supplementary_Data_6
Supplementary Data 6. Tmu homologues of putative virulence and cell cycle-specific genes.
T. vaginalis G3 protein	Gene	Function	Length (aa)	Tmu protein match	Bit-Score	E-value	% Pairwise identity	Query coverage	Sequence Length	Cell cycle marker	Notes
Meiosis-specific function
TVAG_230730	hop1	synaptonemal complex axial element Hop1	327	TMU_00001676	325.479	2.79e-111	0.533	0.8332	317	meiosis
TVAG_058400	hop2A	interhomolog recombination protein Hop2A	223	TMU_00006740	185.267	4.8e-59	0.443	0.991	223	meiosis
TVAG_151700	hop2B	interhomolog recombination protein Hop2B	224	TMU_00000995	187.963	3.98e-60	0.448	0.9955	224	meiosis
TVAG_062830	mnd1	interhomolog recombination protein Mnd1	205	TMU_00013151	243.047	1.9e-82	0.571	1	204	meiosis
TVAG_021810	dmc1	putative recombination protein Dmc1	153	TMU_00006259	290.041	4.88e-100	0.895	1	329	meiosis
TVAG_258950	spo11-1	transesterase Spo11-1	384	TMU_00004021	318.931	8.44e-107	0.457	0.9297	384	meiosis
TVAG_258950	spo11-1	transesterase Spo11-1	384	TMU_00018369	282.722	3.31e-93	0.434	0.8307	349	meiosis	not detected in scRNA-Seq data
TVAG_455180	msh4	crossover protein Msh4	828	TMU_00005266	426.402	9.83e-135	0.324	0.965	1041	meiosis
TVAG_472000	msh5	crossover protein Msh5	768	TMU_00009097	498.434	7.45e-165	0.367	0.987	878	meiosis
TVAG_292060	mer3	DNA helicase Mer3	898	TMU_00015435	672.159	0	0.402	0.9131	1133	meiosis
TVAG_292060	mer3	putative DNA helicase Mer3	898	TMU_00016922	307.76	5.69e-88	0.325	0.7027	2070	meiosis
TVAG_292060	mer3	putative DNA helicase Mer3	898	TMU_00008062	321.627	1.02e-92	0.317	0.7116	2009	meiosis
Cyclins
TVAG_048120	cyclin A	Cyclin, N-terminal domain containing protein	268	TMU_00002443	154.836	1.72e-44	0.336	0.7679	323	G2
TVAG_048120	cyclin A	Cyclin, N-terminal domain containing protein	192	TMU_00025163	97.8265	3.06e-23	0.307	0.5536	340	G2
TVAG_335410	cyclin B	G2/mitotic-specific cyclin-B3	301	TMU_00019420	174.096	1.34e-51	0.346	0.8256	351	G2
TVAG_335410	cyclin B	G2/mitotic-specific cyclin-B3	293	TMU_00008189	171.785	1.1e-50	0.345	0.8256	350	G2
TVAG_335410	cyclin B	G2/mitotic-specific cyclin-B3	263	TMU_00000272	147.902	1.08e-41	0.304	0.7471	343	G2
TVAG_335410	cyclin B	G2/mitotic-specific cyclin-B3	185	TMU_00016428	80.4925	2.81e-17	0.308	0.5378	306	G2
Adhesins
TVAG_318670	ap33-1	AP33-1, adhesin, succinate-CoA ligase [ADP-forming] subunit alpha, mitochondrial	309	TMU_00013231	455.292	8.49e-163	0.791	1	311
TVAG_259190	ap51-1.1	AP51-1, adhesin, succinate-CoA ligase subunit beta	403	TMU_00004060	656.751	0	0.794	0.9901	399
TVAG_259190	ap51-1.2	AP51-1, adhesin, succinate-CoA ligase subunit beta	403	TMU_00018929	661.759	0	0.792	0.9901	399
TVAG_340290	ap65-1.1	AP65-1 adhesin, putative malic enzyme	567	TMU_00003080	790.03	0	0.691	0.97	575
TVAG_340290	ap65-1.2	AP65-1 adhesin, putative malic enzyme	567	TMU_00001190	338.191	9.66e-113	0.565	0.5203	316
TVAG_198110*	ap120.1	AP120 adhesin (Q537D7), putative pyruvate-flavodoxin oxidoreductase	392	TMU_00017025	509.605	1.45e-171	0.622	0.9949	1160
TVAG_198110*	ap120.2	AP120 adhesin (Q537D7), putative pyruvate-flavodoxin oxidoreductase	392	TMU_00025520	297.36	5.01e-91	0.41	0.9668	1228
TVAG_198110*	ap120.3	AP120 adhesin (Q537D7), putative pyruvate-flavodoxin oxidoreductase	392	TMU_00014120	297.36	1.76e-91	0.413	0.9668	1119
TVAG_198110*	ap120.4	AP120 adhesin (Q537D7), putative pyruvate-flavodoxin oxidoreductase	392	TMU_00021965	282.337	5.48e-86	0.462	0.8724	1132		not detected in scRNA-seq data
T. vaginalis BspA625 homologue
TVAG_073760	TvBspA625	antigenic, cell-surface	624	TMU_00000773	183.726	6.06e-49	0.315	0.609	1053
TVAG_073760	TvBspA625	antigenic, cell-surface	624	TMU_00003606	187.578	2.96e-54	0.403	0.4215	324
TVAG_073760	TvBspA625	antigenic, cell-surface	624	TMU_00008150	189.889	3.62e-52	0.326	0.6603	670
TVAG_073760	TvBspA625	antigenic, cell-surface	624	TMU_00008900	183.341	3.22e-49	0.398	0.4103	790
TVAG_073760	TvBspA625	antigenic, cell-surface	624	TMU_00010974	186.422	1e-49	0.356	0.609	1278
TVAG_073760	TvBspA625	antigenic, cell-surface	624	TMU_00010974	192.2	1.03e-51	0.4	0.4119	1278
TVAG_073760	TvBspA625	antigenic, cell-surface	624	TMU_00011944	183.726	1.41e-49	0.336	0.6058	733
TVAG_073760	TvBspA625	antigenic, cell-surface	624	TMU_00011944	188.348	3.52e-51	0.349	0.6186	733
TVAG_073760	TvBspA625	antigenic, cell-surface	624	TMU_00014640	192.586	6.74e-52	0.385	0.4391	1077
TVAG_073760	TvBspA625	antigenic, cell-surface	624	TMU_00015121	183.726	2.53e-53	0.409	0.4071	284
Calreticulin
TVAG_120870		calreticulin, putative	422	TMU_00009904	447.203	4.25e-156	0.566	0.9076	385
TVAG_120870		calreticulin, putative	422	TMU_00018589	434.876	9.39e-151	0.575	0.8483	358
TVAG_120870		calreticulin, putative	422	TMU_00002149	283.878	2.28e-85	0.408	0.8768	380
TVAG_120870		calreticulin, putative	422	TMU_00014728	270.011	1.79e-80	0.427	0.8626	370
TVAG_120870		calreticulin, putative	422	TMU_00000950	234.958	3.02e-73	0.385	0.8507	364
TVAG_120870		calreticulin, putative	422	TMU_00006436	137.502	4.66e-36	0.306	0.7559	385
T. vaginalis meiosis-related gene reference: Malik et al. PLoS One. 2007. 3: e2879. (doi:10.1371/journal.pone.0002879)
*protein overlaps with indicated transcript
Minimal criteria for Tmu matches: E-value <1e-5; sequence identity >30%; query coverage >40%
