# Supplementary material for: Commensal protist Tritrichomonas musculus exhibits a dynamic life cycle that induces extensive remodeling of the gut microbiota
Source: ISME J. 2024 Feb 5;18(1):wrae023. doi: 10.1093/ismejo/wrae023 (PMC10944700; doi:10.1093/ismejo/wrae023)
Supplement: Supplementary_Data_7 [file supplementary_data_7.xlsx]

## Sheet: Supplementary_Data_7
Supplementary Data 7. Tmu HMMER protein domain predictions
HmmerWeb version 2.41.2, hmmscan, minimum E-value 1e-5
	Alignment		Envelope		HMM						E-value
Gene	Start	End	Start	End	Pfam accession	Pfam name	Start	End	Length	Bit score	Individual	Conditional	Clan	Cell cycle marker	Notes
Lectins
TMU_00000074	23	87	19	96	PF03388.13	Lectin_leg-like	5	69	230	31.64	9.6e-08	5.4e-12	CL0004
TMU_00000119	157	357	151	360	PF03388.13	Lectin_leg-like	8	224	230	70.18	1.6e-19	8.9e-24	CL0004
TMU_00000277	10	129	3	196	PF03388.13	Lectin_leg-like	9	138	230	43.99	1.6e-11	9e-16	CL0004
TMU_00001303	963	1094	931	1094	PF13385.6	Laminin_G_3	24	152	152	41.17	1.8e-10	2e-14	CL0004
TMU_00001303	1175	1311	1165	1326	PF15787.5	DUF4704	21	167	279	64.28	1e-17	1.2e-21
TMU_00003194	1154	1258	1146	1271	PF13385.6	Laminin_G_3	12	113	152	28.23	1.7e-06	1.9e-10	CL0004
TMU_00003194	1364	1638	1355	1642	PF15787.5	DUF4704	18	275	279	104.43	6e-30	6.7e-34
TMU_00006482	7	112	2	175	PF03388.13	Lectin_leg-like	23	137	230	32.48	5.3e-08	3e-12	CL0004
TMU_00007900	14	224	12	226	PF03388.13	Lectin_leg-like	3	228	230	60.33	1.6e-16	9.1e-21	CL0004
TMU_00010036	16	228	12	233	PF03388.13	Lectin_leg-like	7	225	230	50.76	1.4e-13	7.7e-18	CL0004
TMU_00010346	210	278	209	288	PF00022.19	Actin	2	67	407	35.27	5e-09	1.1e-12	CL0108
TMU_00010346	317	481	314	482	PF13385.6	Laminin_G_3	4	151	152	57.07	2.3e-15	5.1e-19	CL0004
TMU_00010346	648	907	622	913	PF05426.12	Alginate_lyase	49	267	272	40.56	2.2e-10	4.9e-14	CL0372
TMU_00010579	17	218	12	223	PF03388.13	Lectin_leg-like	8	225	230	84.28	7.9e-24	4.4e-28	CL0004
TMU_00011991	877	983	875	1002	PF13385.6	Laminin_G_3	3	110	152	32.74	7.1e-08	1.2e-11	CL0004
TMU_00011991	1096	1323	1090	1357	PF15787.5	DUF4704	17	244	279	102.36	2.6e-29	4.3e-33
TMU_00011991	1793	1845	1765	1846	PF14844.6	PH_BEACH	46	99	100	39.63	4.2e-10	7e-14	CL0266
TMU_00013047	35	134	21	148	PF03388.13	Lectin_leg-like	23	132	230	23.73	2.5e-05	1.4e-09	CL0004
TMU_00013895	883	988	880	1007	PF13385.6	Laminin_G_3	4	110	152	29.78	5.8e-07	6.5e-11	CL0004
TMU_00013895	1101	1361	1097	1363	PF15787.5	DUF4704	17	277	279	105.21	3.5e-30	3.9e-34
TMU_00014916	19	120	15	140	PF03388.13	Lectin_leg-like	6	113	230	31.56	1e-07	5.7e-12	CL0004
TMU_00015620	15	129	11	223	PF03388.13	Lectin_leg-like	6	128	230	62	5.1e-17	2.8e-21	CL0004
TMU_00019792	4	121	1	130	PF13385.6	Laminin_G_3	16	124	152	28.28	1.7e-06	9.4e-11	CL0004
TMU_00020648	4	87	1	231	PF03388.13	Lectin_leg-like	21	112	230	23.12	3.9e-05	2.2e-09	CL0004
TMU_00021589	41	158	33	160	PF03388.13	Lectin_leg-like	13	139	230	43.33	2.6e-11	1.4e-15	CL0004
TMU_00023151	454	560	451	580	PF13385.6	Laminin_G_3	4	111	152	37.03	3.4e-09	3.8e-13	CL0004
TMU_00023151	672	855	664	933	PF15787.5	DUF4704	17	204	279	101.9	3.6e-29	4e-33
TMU_00024402	8	98	2	112	PF03388.13	Lectin_leg-like	19	111	230	44.19	1.4e-11	2.4e-15	CL0004
TMU_00024402	685	704	684	705	PF13516.6	LRR_6	4	23	24	15.3	0.015	2.5e-06	CL0022
TMU_00024402	738	755	738	756	PF13516.6	LRR_6	1	18	24	14.43	0.029	4.8e-06	CL0022
TMU_00025059	1214	1316	1201	1330	PF13385.6	Laminin_G_3	17	116	152	31.13	2.2e-07	1.2e-11	CL0004
TMU_00025915	158	336	154	339	PF03388.13	Lectin_leg-like	27	224	230	56.16	3.1e-15	1.7e-19	CL0004
Cysteine proteases
TMU_00000120	18	268	14	125	PF00112.23	Peptidase_C1	23	177	2x218		2.5e-09	1.4e-13	CL0125
TMU_00000751	8	207	7	210	PF01088.21	Peptidase_C12	2	208	211	177.03	4e-52	2.2e-56	CL0125
TMU_00001416	13	111	11	162	PF00112.23	Peptidase_C1	21	120	218	53.57	3.2e-14	1.8e-18	CL0125
TMU_00001603	111	323	101	342	PF00112.23	Peptidase_C1	13	195	218	52.96	4.8e-14	2.7e-18	CL0125
TMU_00001861	41	234	36	237	PF00112.23	Peptidase_C1	16	215	218	149.77	1.2e-43	6.6e-48	CL0125
TMU_00002799	113	199	112	226	PF02338.19	OTU	2	92	127	30.68	3.7e-07	2.1e-11	CL0125
TMU_00005611	29	117	28	125	PF00877.19	NLPC_P60	2	97	105	70.68	8.9e-20	5e-24	CL0125
TMU_00006409	290	516	288	517	PF00112.23	Peptidase_C1	3	217	218	163.25	8.9e-48	9.9e-52	CL0125
TMU_00007845	46	214	42	228	PF00112.23	Peptidase_C1	23	199	218	48.59	1.1e-12	5.9e-17	CL0125
TMU_00008304	29	269	23	271	PF03416.19	Peptidase_C54	13	273	276	167.29	4.6e-49	2.6e-53	CL0125
TMU_00008934	197	278	181	278	PF01841.19	Transglut_core	16	112	112	35	1.6e-08	1.8e-12	CL0125
TMU_00008935	192	273	183	273	PF01841.19	Transglut_core	16	112	112	40.27	3.6e-10	4e-14	CL0125
TMU_00009304	359	614	357	617	PF03416.19	Peptidase_C54	3	272	276	159.41	1.2e-46	2e-50	CL0125
TMU_00009618	48	262	46	264	PF00112.23	Peptidase_C1	3	216	218	183.04	7.8e-54	4.4e-58	CL0125
TMU_00009985	130	205	95	212	PF17291.2	M60-like_N	27	101	110	28.81	8.7e-07
TMU_00010046	52	213	51	224	PF02902.19	Peptidase_C48	2	205	216	64.82	9.6e-18	5.3e-22	CL0125
TMU_00010687	906	1104	899	1105	PF00648.21	Peptidase_C2	99	296	297	151.26	2.9e-44	1.6e-48	CL0125
TMU_00010771	5	123	1	136	PF00112.23	Peptidase_C1	12	127	218	75.93	4.5e-21	2.5e-25	CL0125
TMU_00010772	8	105	2	124	PF00112.23	Peptidase_C1	12	107	218	74.2	1.5e-20	8.6e-25	CL0125
TMU_00011596	79	184	28	211	PF02902.19	Peptidase_C48	77	188	216	45.22	9.4e-12	5.3e-16	CL0125
TMU_00011754	2	88	1	89	PF00112.23	Peptidase_C1	130	217	218	96.89	1.8e-27	9.8e-32	CL0125
TMU_00012159	19	261	15	264	PF03416.19	Peptidase_C54	6	273	276	178.67	1.6e-52	8.8e-57	CL0125
TMU_00012588	246	482	246	483	PF00112.23	Peptidase_C1	1	217	218	123.4	1.4e-35	7.6e-40	CL0125
TMU_00013272	81	242	81	249	PF02902.19	Peptidase_C48	1	205	216	82.07	5e-23	2.8e-27	CL0125
TMU_00013765	183	278	183	340	PF02902.19	Peptidase_C48	1	120	216	44.16	2e-11	1.1e-15	CL0125
TMU_00014235	156	252	155	277	PF02338.19	OTU	2	92	127	45.43	1e-11	1.1e-15	CL0125
TMU_00014266	41	146	40	186	PF00112.23	Peptidase_C1	3	107	218	75.24	7.4e-21	4.1e-25	CL0125
TMU_00014685	9	206	8	209	PF01088.21	Peptidase_C12	2	207	211	176.41	6.2e-52	3.5e-56	CL0125
TMU_00015566	5	359	2	361	PF03416.19	Peptidase_C54	13	274	276	171.35	2.7e-50	1.5e-54	CL0125
TMU_00016482	141	327	130	330	PF00648.21	Peptidase_C2	87	293	297	29.4	3.9e-07	2.2e-11	CL0125
TMU_00016881	15	72	13	81	PF00877.19	NLPC_P60	3	67	105	25.35	1.1e-05	6.3e-10	CL0125
TMU_00017502	16	144	8	156	PF00648.21	Peptidase_C2	102	224	297	67.53	9.4e-19	5.3e-23	CL0125
TMU_00018600	986	1161	986	1197	PF00648.21	Peptidase_C2	1	180	297	94.28	6.7e-27	3.7e-31	CL0125
TMU_00018912	3	86	2	96	PF00877.19	NLPC_P60	3	91	105	65.23	4.4e-18	2.5e-22	CL0125
TMU_00019049	1450	2040	1428	1632	PF02902.19	Peptidase_C48	35	212	2x 216		7.9e-12
TMU_00020356	113	199	112	223	PF02338.19	OTU	2	92	127	31.63	1.9e-07	1e-11	CL0125
TMU_00022461	26	118	25	127	PF00112.23	Peptidase_C1	3	107	218	46.17	5.8e-12	3.2e-16	CL0125
TMU_00022582	18	66	3	82	PF02902.19	Peptidase_C48	156	202	216	28.48	1.2e-06	7e-11	CL0125
TMU_00023020	87	183	86	204	PF01841.19	Transglut_core	2	88	112	32.8	7.6e-08	4.2e-12	CL0125
TMU_00024118	47	170	46	195	PF00112.23	Peptidase_C1	2	125	218	94.57	9.1e-27	5.1e-31	CL0125
TMU_00024218	170	273	163	274	PF01841.19	Transglut_core	10	111	112	28.38	1.8e-06	1e-10	CL0125
TMU_00025398	109	321	107	322	PF00112.23	Peptidase_C1	3	217	218	195.23	1.5e-57	1.6e-61	CL0125
TMU_00025433	951	1044	944	1060	PF00648.21	Peptidase_C2	102	185	297	37.21	1.6e-09	9e-14	CL0125
TMU_00025916	93	271	83	273	PF00112.23	Peptidase_C1	22	186	218	83.94	1.6e-23	9e-28	CL0125
BspA-like
TMU_00000402	13	132	9	136	PF13306.6	LRR_5	6	124	128	80.59	9.3e-23	5.2e-27	CL0022
TMU_00000773	83	177	80	177	PF13306.6	LRR_5	34	128	128	75.98	2.5e-21	2.8e-25	CL0022
TMU_00000773	163	289	163	292	PF13306.6	LRR_5	1	125	128	118.85	1.4e-34	1.5e-38	CL0022
TMU_00000773	278	405	278	406	PF13306.6	LRR_5	1	127	128	122.4	1.1e-35	1.2e-39	CL0022
TMU_00000773	418	545	417	546	PF13306.6	LRR_5	2	127	128	112.72	1.1e-32	1.2e-36	CL0022
TMU_00000773	532	625	532	634	PF13306.6	LRR_5	1	93	128	70.55	1.2e-19	1.3e-23	CL0022
TMU_00000773	635	760	634	762	PF13306.6	LRR_5	2	125	128	113.58	5.8e-33	6.5e-37	CL0022
TMU_00000773	727	851	726	855	PF13306.6	LRR_5	2	124	128	95.72	1.9e-27	2.2e-31	CL0022
TMU_00000841	253	355	249	361	PF13306.6	LRR_5	12	111	128	68.92	3.8e-19	4.2e-23	CL0022
TMU_00000841	436	526	430	536	PF13306.6	LRR_5	21	110	128	61.05	1e-16	1.1e-20	CL0022
TMU_00000841	575	672	571	681	PF13306.6	LRR_5	3	99	128	70.79	9.9e-20	1.1e-23	CL0022
TMU_00000841	714	821	708	826	PF13306.6	LRR_5	9	114	128	63.52	1.8e-17	2e-21	CL0022
TMU_00000841	874	965	864	966	PF13306.6	LRR_5	32	124	128	74.54	6.9e-21	7.7e-25	CL0022
TMU_00000841	956	1070	955	1075	PF13306.6	LRR_5	2	114	128	87.29	7.8e-25	8.7e-29	CL0022
TMU_00000841	1120	1200	1108	1218	PF13306.6	LRR_5	30	110	128	62.23	4.4e-17	5e-21	CL0022
TMU_00000841	1276	1335	1270	1370	PF13306.6	LRR_5	7	66	128	41.93	8.4e-11	9.4e-15	CL0022
TMU_00000858	190	257	184	262	PF13306.6	LRR_5	7	68	128	20.17	0.00045	1e-07	CL0022
TMU_00000858	267	335	261	339	PF13306.6	LRR_5	23	90	128	33.52	3.4e-08	7.5e-12	CL0022
TMU_00000858	316	425	315	427	PF13306.6	LRR_5	3	107	128	51.74	7.8e-14	1.7e-17	CL0022
TMU_00000858	412	516	410	542	PF13306.6	LRR_5	3	103	128	53.67	2e-14	4.4e-18	CL0022
TMU_00000858	539	739	528	752	PF07714.17	Pkinase_Tyr	14	205	259	64.39	9.6e-18	2.1e-21	CL0016
TMU_00000858	554	748	551	753	PF00069.25	Pkinase	22	205	264	128.87	2.2e-37	4.9e-41	CL0016
TMU_00000861	150	258	146	260	PF13306.6	LRR_5	8	116	128	87.03	9.4e-25	1.1e-28	CL0022
TMU_00000861	251	353	249	353	PF13306.6	LRR_5	8	109	128	80.06	1.4e-22	1.5e-26	CL0022
TMU_00000861	322	441	321	443	PF13306.6	LRR_5	11	126	128	95.22	2.8e-27	3.1e-31	CL0022
TMU_00000861	429	558	429	558	PF13306.6	LRR_5	1	128	128	117.61	3.3e-34	3.7e-38	CL0022
TMU_00000861	544	672	544	673	PF13306.6	LRR_5	1	127	128	109.19	1.3e-31	1.5e-35	CL0022
TMU_00000861	660	786	659	787	PF13306.6	LRR_5	2	127	128	109.3	1.2e-31	1.4e-35	CL0022
TMU_00000861	795	888	788	890	PF13306.6	LRR_5	19	112	128	57.12	1.7e-15	1.9e-19	CL0022
TMU_00000861	868	992	867	992	PF13306.6	LRR_5	2	124	128	97.92	4e-28	4.5e-32	CL0022
TMU_00000861	983	1111	982	1113	PF13306.6	LRR_5	2	126	128	25.85	7.9e-06	8.8e-10	CL0022
TMU_00002185	2	110	1	110	PF13306.6	LRR_5	15	128	128	72.27	3.5e-20	3.9e-24	CL0022
TMU_00002185	73	177	62	178	PF13306.6	LRR_5	23	127	128	60.48	1.5e-16	1.7e-20	CL0022
TMU_00002185	128	236	121	238	PF13306.6	LRR_5	10	117	128	96.42	1.2e-27	1.3e-31	CL0022
TMU_00002185	165	292	164	294	PF13306.6	LRR_5	2	127	128	133.63	3.6e-39	4.1e-43	CL0022
TMU_00002185	299	420	298	420	PF13306.6	LRR_5	10	128	128	97.56	5.2e-28	5.9e-32	CL0022
TMU_00002284	109	202	101	207	PF13306.6	LRR_5	12	106	128	51.8	7.5e-14	4.2e-18	CL0022
TMU_00002284	189	297	188	303	PF13306.6	LRR_5	2	114	128	71.09	8e-20	4.5e-24	CL0022
TMU_00002284	311	375	301	380	PF13306.6	LRR_5	51	105	128	14	0.037	2e-06	CL0022
TMU_00003054	87	202	81	203	PF13306.6	LRR_5	12	127	128	74.79	5.8e-21	6.4e-25	CL0022
TMU_00003054	210	289	205	304	PF13306.6	LRR_5	14	93	128	76	2.4e-21	2.7e-25	CL0022
TMU_00003054	347	474	346	475	PF13306.6	LRR_5	2	127	128	100.53	6.3e-29	7e-33	CL0022
TMU_00003054	439	553	439	559	PF13306.6	LRR_5	1	114	128	89.24	2e-25	2.2e-29	CL0022
TMU_00003089	43	151	34	166	PF13306.6	LRR_5	10	110	128	55.85	4.2e-15	2.3e-19	CL0022
TMU_00003089	44	105	6	107	PF13306.6	LRR_5	11	71	128	49.08	5.2e-13	2.9e-17	CL0022
TMU_00003558	609	671	584	696	PF13306.6	LRR_5	11	93	128	33.65	3.1e-08	3.4e-12	CL0022
TMU_00003558	696	783	690	792	PF13306.6	LRR_5	5	90	128	72.17	3.7e-20	4.2e-24	CL0022
TMU_00003606	13	139	9	139	PF13306.6	LRR_5	3	128	128	116.94	5.3e-34	8.9e-38	CL0022
TMU_00003606	79	207	79	208	PF13306.6	LRR_5	1	127	128	129.46	7.1e-38	1.2e-41	CL0022
TMU_00003606	194	315	194	317	PF13306.6	LRR_5	1	121	128	110.34	5.8e-32	9.8e-36	CL0022
TMU_00004965	32	86	28	86	PF13306.6	LRR_5	6	61	128	48.18	9.9e-13	5.5e-17	CL0022
TMU_00004966	79	315	66	317	PF07714.17	Pkinase_Tyr	44	257	259	67.73	9.2e-19	2.1e-22	CL0016
TMU_00004966	81	315	35	317	PF00069.25	Pkinase_Tyr	43	260	264	108.47	3.7e-31	8.2e-35	CL0016
TMU_00004966	465	530	462	534	PF13306.6	LRR_5	4	69	128	42.19	7e-11	1.6e-14	CL0022
TMU_00004966	533	622	532	633	PF13306.6	LRR_5	2	90	128	73.33	1.6e-20	3.7e-24	CL0022
TMU_00005881	64	149	57	165	PF13306.6	LRR_5	30	114	128	27.81	2e-06	1.1e-10	CL0022
TMU_00005881	168	290	166	291	PF13306.6	LRR_5	8	127	128	98.79	2.2e-28	1.2e-32	CL0022
TMU_00005885	27	150	20	150	PF13306.6	LRR_5	9	128	128	89.56	1.6e-25	2.6e-29	CL0022
TMU_00005885	88	161	87	176	PF13306.6	LRR_5	20	94	128	54.35	1.2e-14	2e-18	CL0022
TMU_00005885	189	286	185	293	PF13306.6	LRR_5	17	112	128	40.79	1.9e-10	3.2e-14	CL0022
TMU_00005885	292	345	288	357	PF13306.6	LRR_5	62	114	128	20.73	0.0003	5.1e-08	CL0022
TMU_00005885	373	435	370	436	PF13306.6	LRR_5	62	124	128	42.67	5e-11	8.3e-15	CL0022
TMU_00005885	426	545	425	548	PF13306.6	LRR_5	2	118	128	73.21	1.8e-20	3e-24	CL0022
TMU_00005885	605	715	592	716	PF13306.6	LRR_5	16	126	128	96.39	1.2e-27	2e-31	CL0022
TMU_00005885	682	808	682	809	PF13306.6	LRR_5	2	127	128	88.99	2.3e-25	3.9e-29	CL0022
TMU_00005885	812	932	809	932	PF13306.6	LRR_5	7	124	128	90.11	1.1e-25	1.8e-29	CL0022
TMU_00005885	900	1010	899	1018	PF13306.6	LRR_5	2	110	128	100.93	4.7e-29	7.9e-33	CL0022
TMU_00005960	48	168	40	168	PF13306.6	LRR_5	10	128	128	92.41	2.1e-26	2.3e-30	CL0022
TMU_00005960	179	303	177	306	PF13306.6	LRR_5	3	124	128	87.42	7.2e-25	8e-29	CL0022
TMU_00006236	27	148	25	151	PF13306.6	LRR_5	5	124	128	48.29	9.1e-13	1e-16	CL0022
TMU_00006236	116	240	115	243	PF13306.6	LRR_5	2	124	128	65.9	3.3e-18	3.6e-22	CL0022
TMU_00006236	232	355	230	359	PF13306.6	LRR_5	3	124	128	47.3	1.8e-12	2.1e-16	CL0022
TMU_00006236	345	476	345	477	PF13306.6	LRR_5	1	127	128	60.16	1.9e-16	2.2e-20	CL0022
TMU_00006236	417	550	417	553	PF13306.6	LRR_5	1	125	128	47.79	1.3e-12	1.5e-16	CL0022
TMU_00006236	464	575	463	582	PF13306.6	LRR_5	2	101	128	36.38	4.4e-09	4.9e-13	CL0022
TMU_00006236	567	632	566	638	PF13306.6	LRR_5	2	67	128	25.1	1.4e-05	1.5e-09	CL0022
TMU_00006236	647	688	643	695	PF13306.6	LRR_5	2	43	128	35.07	1.1e-08	1.2e-12	CL0022
TMU_00006951	129	219	106	233	PF13306.6	LRR_5	27	114	128	48.67	6.9e-13	3.9e-17	CL0022
TMU_00006951	264	374	261	375	PF13306.6	LRR_5	8	127	128	70.11	1.6e-19	9e-24	CL0022
TMU_00006962	23	110	11	113	PF13306.6	LRR_5	34	117	128	56.12	3.4e-15	1.9e-19	CL0022
TMU_00006962	113	157	110	212	PF13306.6	LRR_5	8	50	128	13.69	0.046	2.5e-06	CL0022
TMU_00007452	57	119	37	142	PF13306.6	LRR_5	35	88	128	15.75	0.011	5.9e-07	CL0022
TMU_00007452	143	253	142	262	PF13306.6	LRR_5	2	111	128	85.26	3.3e-24	1.9e-28	CL0022
TMU_00007452	263	381	260	389	PF13306.6	LRR_5	6	120	128	74.24	8.5e-21	4.8e-25	CL0022
TMU_00007488	44	148	43	150	PF13306.6	LRR_5	2	102	128	82.08	3.2e-23	3.6e-27	CL0022
TMU_00007488	150	281	149	282	PF13306.6	LRR_5	4	125	128	86.53	1.4e-24	1.5e-28	CL0022
TMU_00007488	350	479	350	482	PF13306.6	LRR_5	1	125	128	97.9	4.1e-28	4.6e-32	CL0022
TMU_00007488	468	599	468	600	PF13306.6	LRR_5	1	127	128	107.46	4.5e-31	5.1e-35	CL0022
TMU_00007488	586	715	586	715	PF13306.6	LRR_5	1	128	128	127.26	3.4e-37	3.8e-41	CL0022
TMU_00007488	701	829	701	830	PF13306.6	LRR_5	1	127	128	124.61	2.2e-36	2.5e-40	CL0022
TMU_00007488	819	944	817	944	PF13306.6	LRR_5	4	127	128	106.94	6.6e-31	7.3e-35	CL0022
TMU_00007488	909	1039	909	1040	PF13306.6	LRR_5	2	127	128	92.47	2e-26	2.2e-30	CL0022
TMU_00007488	1042	1156	1038	1160	PF13306.6	LRR_5	14	122	128	55.53	5.2e-15	5.8e-19	CL0022
TMU_00008083	5	87	2	88	PF13306.6	LRR_5	36	124	128	14.11	0.034	3.8e-06	CL0022
TMU_00008083	62	182	56	186	PF13306.6	LRR_5	8	124	128	89.81	1.3e-25	1.5e-29	CL0022
TMU_00008083	252	374	248	378	PF13306.6	LRR_5	5	121	128	67.14	1.3e-18	1.5e-22	CL0022
TMU_00008899	2	100	1	110	PF13306.6	LRR_5	27	125	128	73.94	1.1e-20	5.9e-25	CL0022
TMU_00008899	46	145	45	150	PF13306.6	LRR_5	2	101	128	45.8	5.3e-12	3e-16	CL0022
TMU_00008900	7	118	2	118	PF13306.6	LRR_5	16	124	128	105.85	1.4e-30	1.6e-34	CL0022
TMU_00008900	100	213	98	215	PF13306.6	LRR_5	15	126	128	94.4	5e-27	5.6e-31	CL0022
TMU_00008900	171	282	169	283	PF13306.6	LRR_5	16	124	128	92.56	1.8e-26	2.1e-30	CL0022
TMU_00008900	265	352	263	367	PF13306.6	LRR_5	16	102	128	47.19	2e-12	2.2e-16	CL0022
TMU_00008902	538	579	529	586	PF00240.23	ubiquitin	13	54	72	22.7	6.1e-05	6.8e-09	CL0072
TMU_00008902	748	868	737	869	PF13306.6	LRR_5	11	127	128	86.53	1.3e-24	1.5e-28	CL0022
TMU_00008902	833	956	833	962	PF13306.6	LRR_5	1	121	128	71.66	5.4e-20	6e-24	CL0022
TMU_00008916	2	100	1	101	PF13306.6	LRR_5	17	107	128	64.85	6.9e-18	3.8e-22	CL0022
TMU_00008916	34	153	33	155	PF13306.6	LRR_5	2	112	128	89.81	1.3e-25	7.3e-30	CL0022
TMU_00008916	156	219	152	222	PF13306.6	LRR_5	16	101	128	23.8	3.4e-05	1.9e-09	CL0022
TMU_00008920	75	184	70	186	PF13306.6	LRR_5	6	119	128	59.98	2.2e-16	2.5e-20	CL0022
TMU_00008920	163	286	160	286	PF13306.6	LRR_5	6	128	128	72.1	3.9e-20	4.4e-24	CL0022
TMU_00008920	228	351	228	351	PF13306.6	LRR_5	1	128	128	94.5	4.6e-27	5.1e-31	CL0022
TMU_00008920	318	428	316	437	PF13306.6	LRR_5	3	117	128	44.87	1e-11	1.2e-15	CL0022
TMU_00008920	442	539	437	542	PF13306.6	LRR_5	13	111	128	37.27	2.3e-09	2.6e-13	CL0022
TMU_00008920	520	631	519	647	PF13306.6	LRR_5	2	109	128	57.4	1.4e-15	1.5e-19	CL0022
TMU_00009596	60	189	57	190	PF13306.6	LRR_5	11	127	128	54.88	8.3e-15	9.3e-19	CL0022
TMU_00009596	155	279	153	281	PF13306.6	LRR_5	3	126	128	59.26	3.7e-16	4.1e-20	CL0022
TMU_00009596	268	374	267	381	PF13306.6	LRR_5	2	109	128	39.47	4.8e-10	5.4e-14	CL0022
TMU_00009596	333	459	333	463	PF13306.6	LRR_5	1	123	128	42.19	7e-11	7.8e-15	CL0022
TMU_00009596	383	493	382	494	PF13306.6	LRR_5	2	124	128	37.48	2e-09	2.2e-13	CL0022
TMU_00009596	464	589	462	593	PF13306.6	LRR_5	3	124	128	48.08	1.1e-12	1.2e-16	CL0022
TMU_00009596	505	636	504	638	PF13306.6	LRR_5	2	126	128	60.29	1.8e-16	2e-20	CL0022
TMU_00009596	607	713	602	721	PF13306.6	LRR_5	6	109	128	70.96	8.8e-20	9.8e-24	CL0022
TMU_00009596	723	834	715	837	PF13306.6	LRR_5	24	126	128	50.39	2e-13	2.3e-17	CL0022
TMU_00009596	770	897	769	898	PF13306.6	LRR_5	2	127	128	57	1.8e-15	2e-19	CL0022
TMU_00009596	835	947	834	949	PF13306.6	LRR_5	22	127	128	66.46	2.2e-18	2.4e-22	CL0022
TMU_00009596	961	1089	959	1090	PF13306.6	LRR_5	3	127	128	82.58	2.3e-23	2.5e-27	CL0022
TMU_00009596	1101	1235	1098	1238	PF13306.6	LRR_5	4	124	128	35.38	8.9e-09	1e-12	CL0022
TMU_00009596	1258	1346	1254	1353	PF13306.6	LRR_5	6	90	128	37.66	1.8e-09	2e-13	CL0022
TMU_00009596	1362	1469	1362	1471	PF13306.6	LRR_5	1	103	128	77.63	7.7e-22	8.5e-26	CL0022
TMU_00010255	15	141	7	142	PF13306.6	LRR_5	9	127	128	69.95	1.8e-19	2e-23	CL0022
TMU_00010255	274	387	267	387	PF13306.6	LRR_5	11	124	128	80.13	1.3e-22	1.4e-26	CL0022
TMU_00010255	356	473	355	480	PF13306.6	LRR_5	2	116	128	84.31	6.6e-24	7.3e-28	CL0022
TMU_00010255	497	625	492	625	PF13306.6	LRR_5	7	128	128	62.54	3.6e-17	4e-21	CL0022
TMU_00010255	586	660	576	661	PF13306.6	LRR_5	20	94	128	26.34	5.6e-06	6.2e-10	CL0022
TMU_00010255	636	703	626	703	PF13306.6	LRR_5	24	90	128	48.13	1e-12	1.1e-16	CL0022
TMU_00010255	661	775	660	777	PF13306.6	LRR_5	2	113	128	79.87	1.5e-22	1.7e-26	CL0022
TMU_00010255	773	845	771	881	PF13306.6	LRR_5	6	76	128	46.75	2.7e-12	3e-16	CL0022
TMU_00010347	3	116	1	117	PF13306.6	LRR_5	18	127	128	68.78	4.2e-19	2.3e-23	CL0022
TMU_00010347	108	230	105	232	PF13306.6	LRR_5	6	126	128	42.69	4.9e-11	2.7e-15	CL0022
TMU_00010352	58	111	44	113	PF13306.6	LRR_5	70	123	128	22.25	0.0001	5.7e-09	CL0022
TMU_00010352	103	190	92	198	PF13306.6	LRR_5	24	111	128	44.24	1.6e-11	9.1e-16	CL0022
TMU_00010352	199	313	198	316	PF13306.6	LRR_5	2	114	128	54.6	1e-14	5.7e-19	CL0022
TMU_00010352	324	456	323	457	PF13306.6	LRR_5	2	127	128	71.92	4.4e-20	2.5e-24	CL0022
TMU_00010352	444	525	443	539	PF13306.6	LRR_5	2	84	128	21.82	0.00014	7.8e-09	CL0022
TMU_00010352	543	643	532	659	PF13306.6	LRR_5	21	110	128	57.9	9.6e-16	5.4e-20	CL0022
TMU_00010465	3	69	2	71	PF13306.6	LRR_5	17	82	128	57.82	1e-15	1.7e-19	CL0022
TMU_00010465	72	186	68	187	PF13306.6	LRR_5	15	127	128	108.77	1.8e-31	3e-35	CL0022
TMU_00010465	173	303	173	304	PF13306.6	LRR_5	1	127	128	104.96	2.7e-30	4.5e-34	CL0022
TMU_00010465	249	373	248	375	PF13306.6	LRR_5	7	126	128	92.04	2.7e-26	4.5e-30	CL0022
TMU_00010465	383	499	383	502	PF13306.6	LRR_5	1	115	128	113.23	7.5e-33	1.2e-36	CL0022
TMU_00010465	502	619	501	622	PF13306.6	LRR_5	2	113	128	84.24	6.9e-24	1.2e-27	CL0022
TMU_00010472	3	111	2	111	PF13306.6	LRR_5	21	128	128	91.1	5.2e-26	5.8e-30	CL0022
TMU_00010472	99	160	97	165	PF13306.6	LRR_5	25	86	128	23.87	3.2e-05	3.6e-09	CL0022
TMU_00010472	160	219	159	230	PF13306.6	LRR_5	10	69	128	26.01	7.1e-06	7.9e-10	CL0022
TMU_00010472	233	332	224	334	PF13306.6	LRR_5	14	112	128	79.77	1.7e-22	1.9e-26	CL0022
TMU_00010472	312	400	311	414	PF13306.6	LRR_5	2	89	128	82.39	2.6e-23	2.9e-27	CL0022
TMU_00010474	54	157	50	158	PF13306.6	LRR_5	5	103	128	74.76	5.9e-21	6.6e-25	CL0022
TMU_00010474	158	248	157	249	PF13306.6	LRR_5	21	110	128	84.39	6.2e-24	6.9e-28	CL0022
TMU_00010916	608	695	607	699	PF13306.6	LRR_5	2	88	128	76	2.4e-21	2.7e-25	CL0022
TMU_00010916	694	785	693	788	PF13306.6	LRR_5	16	104	128	72.35	3.3e-20	3.7e-24	CL0022
TMU_00010916	773	883	772	895	PF13306.6	LRR_5	2	110	128	105.39	2e-30	2.2e-34	CL0022
TMU_00010916	899	966	890	973	PF13306.6	LRR_5	12	80	128	34.84	1.3e-08	1.5e-12	CL0022
TMU_00010937	3	23	1	26	PF13306.6	LRR_5	38	59	128	16.98	0.0044	2.5e-07	CL0022
TMU_00010937	25	148	24	153	PF13306.6	LRR_5	2	122	128	94.56	4.4e-27	2.5e-31	CL0022
TMU_00010941	32	117	9	126	PF13306.6	LRR_5	10	118	128	72.53	2.9e-20	1.6e-24	CL0022
TMU_00010966	97	223	96	250	PF13306.6	LRR_5	2	126	128	85.18	3.5e-24	2e-28	CL0022
TMU_00011079	67	178	61	180	PF13306.6	LRR_5	13	124	128	93.38	1e-26	1.1e-30	CL0022
TMU_00011079	146	274	145	274	PF13306.6	LRR_5	2	128	128	113.93	4.5e-33	5.1e-37	CL0022
TMU_00011079	260	389	260	390	PF13306.6	LRR_5	1	127	128	109.2	1.3e-31	1.5e-35	CL0022
TMU_00011118	16	83	13	88	PF13306.6	LRR_5	6	73	128	44.18	1.7e-11	9.5e-16	CL0022
TMU_00011118	92	207	78	208	PF13306.6	LRR_5	16	127	128	102.52	1.5e-29	8.5e-34	CL0022
TMU_00011456	3	118	1	121	PF13306.6	LRR_5	11	124	128	79.35	2.3e-22	3.8e-26	CL0022
TMU_00011456	37	144	37	172	PF13306.6	LRR_5	1	104	128	55.41	5.7e-15	9.6e-19	CL0022
TMU_00011456	119	186	117	188	PF00240.23	ubiquitin	3	69	72	23.07	4.6e-05	7.8e-09	CL0072
TMU_00011456	198	265	196	267	PF00240.23	ubiquitin	3	70	72	45.48	4.7e-12	7.9e-16	CL0072
TMU_00011456	281	345	274	346	PF00240.23	ubiquitin	8	71	72	38	1e-09	1.7e-13	CL0072
TMU_00011487	38	144	20	145	PF13306.6	LRR_5	24	127	128	91.64	3.5e-26	4e-30	CL0022
TMU_00011487	148	216	144	217	PF13306.6	LRR_5	16	83	128	53.01	3.1e-14	3.5e-18	CL0022
TMU_00011487	218	311	216	312	PF13306.6	LRR_5	15	105	128	71.11	8e-20	8.9e-24	CL0022
TMU_00011487	274	388	274	391	PF13306.6	LRR_5	2	113	128	68.83	4e-19	4.5e-23	CL0022
TMU_00011769	94	199	77	202	PF13306.6	LRR_5	21	125	128	95.04	3.1e-27	3.5e-31	CL0022
TMU_00011769	166	274	165	287	PF13306.6	LRR_5	2	107	128	61.8	6e-17	6.7e-21	CL0022
TMU_00011769	197	313	196	319	PF13306.6	LRR_5	8	122	128	26.68	4.4e-06	4.9e-10	CL0022
TMU_00011769	324	405	286	420	PF13306.6	LRR_5	40	116	128	28.77	9.9e-07	1.1e-10	CL0022
TMU_00011769	455	564	448	576	PF13306.6	LRR_5	7	114	128	66.81	1.7e-18	1.9e-22	CL0022
TMU_00011769	588	701	583	704	PF13306.6	LRR_5	10	124	128	76.43	1.8e-21	2e-25	CL0022
TMU_00011915	26	103	21	116	PF13306.6	LRR_5	14	91	128	79.2	2.5e-22	1.4e-26	CL0022
TMU_00011944	3	112	1	114	PF13306.6	LRR_5	18	126	128	100.26	7.6e-29	8.5e-33	CL0022
TMU_00011944	54	178	54	180	PF13306.6	LRR_5	1	126	128	113.91	4.6e-33	5.1e-37	CL0022
TMU_00011944	121	246	120	246	PF13306.6	LRR_5	2	128	128	119.89	6.5e-35	7.2e-39	CL0022
TMU_00011944	187	312	186	312	PF13306.6	LRR_5	2	128	128	129.89	5.2e-38	5.8e-42	CL0022
TMU_00011944	254	377	252	378	PF13306.6	LRR_5	3	127	128	124.36	2.7e-36	3e-40	CL0022
TMU_00011944	319	443	318	444	PF13306.6	LRR_5	2	127	128	121.58	1.9e-35	2.2e-39	CL0022
TMU_00011944	451	578	450	578	PF13306.6	LRR_5	2	128	128	120.51	4.2e-35	4.6e-39	CL0022
TMU_00011944	516	641	516	644	PF13306.6	LRR_5	1	125	128	106.01	1.3e-30	1.4e-34	CL0022
TMU_00011944	645	732	641	733	PF13306.6	LRR_5	18	106	128	68.47	5.2e-19	5.8e-23	CL0022
TMU_00011954	71	158	61	161	PF13306.6	LRR_5	27	112	128	52.28	5.3e-14	3e-18	CL0022
TMU_00011954	140	194	140	194	PF13306.6	LRR_5	3	62	128	28.5	1.2e-06	6.7e-11	CL0022
TMU_00012082	15	111	5	112	PF13306.6	LRR_5	16	118	128	45.92	4.9e-12	2.7e-16	CL0022
TMU_00012082	73	122	61	152	PF13306.6	LRR_5	12	63	128	20.18	0.00045	2.5e-08	CL0022
TMU_00012084	4	119	2	123	PF13306.6	LRR_5	11	123	128	95.33	2.6e-27	1.4e-31	CL0022
TMU_00012115	41	151	32	152	PF13306.6	LRR_5	17	127	128	109.99	7.5e-32	8.4e-36	CL0022
TMU_00012115	139	246	138	252	PF13306.6	LRR_5	2	109	128	102.9	1.2e-29	1.3e-33	CL0022
TMU_00012383	14	80	8	101	PF13306.6	LRR_5	11	82	128	37.74	1.7e-09	9.3e-14	CL0022
TMU_00012383	95	203	86	212	PF13306.6	LRR_5	8	113	128	43.5	2.8e-11	1.5e-15	CL0022
TMU_00012383	184	295	184	297	PF13306.6	LRR_5	3	112	128	55.49	5.4e-15	3e-19	CL0022
TMU_00012383	252	377	252	377	PF13306.6	LRR_5	1	128	128	77.43	8.8e-22	4.9e-26	CL0022
TMU_00012383	369	484	363	486	PF13306.6	LRR_5	7	125	128	61.66	6.6e-17	3.7e-21	CL0022
TMU_00012384	10	139	7	140	PF13306.6	LRR_5	4	127	128	86.18	1.7e-24	9.7e-29	CL0022
TMU_00012384	55	163	55	165	PF13306.6	LRR_5	1	103	128	73.93	1.1e-20	6e-25	CL0022
TMU_00012384	126	243	126	251	PF13306.6	LRR_5	1	113	128	65.85	3.4e-18	1.9e-22	CL0022
TMU_00012385	5	88	1	89	PF13306.6	LRR_5	43	127	128	60.08	2e-16	2.3e-20	CL0022
TMU_00012385	76	179	75	182	PF13306.6	LRR_5	2	105	128	81.4	5.2e-23	5.8e-27	CL0022
TMU_00012385	180	283	179	304	PF13306.6	LRR_5	2	109	128	74.92	5.3e-21	5.9e-25	CL0022
TMU_00012862	86	181	63	183	PF13306.6	LRR_5	23	117	128	107.34	4.9e-31	2.8e-35	CL0022
TMU_00013627	7	108	3	108	PF13306.6	LRR_5	24	124	128	96.13	1.4e-27	2.4e-31	CL0022
TMU_00013627	99	223	98	224	PF13306.6	LRR_5	2	124	128	130.16	4.3e-38	7.2e-42	CL0022
TMU_00013627	169	282	168	287	PF13306.6	LRR_5	3	115	128	101.84	2.5e-29	4.2e-33	CL0022
TMU_00013634	6	110	3	110	PF13306.6	LRR_5	25	128	128	108.38	2.4e-31	2.6e-35	CL0022
TMU_00013634	96	219	96	224	PF13306.6	LRR_5	1	124	128	101.64	2.9e-29	3.2e-33	CL0022
TMU_00013635	2	37	1	39	PF13306.6	LRR_5	14	47	128	29.58	5.6e-07	3.1e-11	CL0022
TMU_00013635	36	117	33	122	PF13306.6	LRR_5	11	90	128	73.72	1.2e-20	6.9e-25	CL0022
TMU_00013668	7	95	4	96	PF13306.6	LRR_5	42	127	128	51.54	9e-14	5e-18	CL0022
TMU_00013668	83	167	78	169	PF13306.6	LRR_5	35	115	128	60.15	1.9e-16	1.1e-20	CL0022
TMU_00013669	7	133	6	133	PF13306.6	LRR_5	2	128	128	64.02	1.2e-17	6.9e-22	CL0022
TMU_00013670	23	95	2	100	PF13306.6	LRR_5	2	121	128	36.2	5e-09	2.8e-13	CL0022
TMU_00013726	27	143	15	144	PF13306.6	LRR_5	16	127	128	99.75	1.1e-28	1.2e-32	CL0022
TMU_00013726	104	203	102	204	PF13306.6	LRR_5	20	109	128	72.03	4.1e-20	4.6e-24	CL0022
TMU_00013726	157	269	153	269	PF13306.6	LRR_5	18	127	128	99.47	1.3e-28	1.5e-32	CL0022
TMU_00013726	233	362	233	362	PF13306.6	LRR_5	1	128	128	120.59	4e-35	4.4e-39	CL0022
TMU_00013905	12	98	8	102	PF13306.6	LRR_5	35	118	128	46.08	4.4e-12	2.4e-16	CL0022
TMU_00013905	104	167	101	171	PF13306.6	LRR_5	7	71	128	33.54	3.3e-08	1.8e-12	CL0022
TMU_00013906	4	114	3	117	PF13306.6	LRR_5	7	104	128	70.93	9e-20	1e-23	CL0022
TMU_00013906	63	190	61	191	PF13306.6	LRR_5	8	127	128	71.32	6.9e-20	7.7e-24	CL0022
TMU_00013906	155	287	154	287	PF13306.6	LRR_5	2	124	128	79	2.9e-22	3.2e-26	CL0022
TMU_00013906	205	313	193	314	PF13306.6	LRR_5	21	127	128	78.59	3.9e-22	4.3e-26	CL0022
TMU_00013906	250	356	243	357	PF13306.6	LRR_5	20	124	128	99.31	1.5e-28	1.7e-32	CL0022
TMU_00013906	278	402	277	404	PF13306.6	LRR_5	2	124	128	127.58	2.7e-37	3e-41	CL0022
TMU_00013906	323	447	323	451	PF13306.6	LRR_5	1	123	128	124.58	2.3e-36	2.6e-40	CL0022
TMU_00013906	375	496	375	497	PF13306.6	LRR_5	7	127	128	109.52	1e-31	1.2e-35	CL0022
TMU_00013906	460	585	460	588	PF13306.6	LRR_5	1	124	128	106.2	1.1e-30	1.2e-34	CL0022
TMU_00013906	531	631	531	631	PF13306.6	LRR_5	3	102	128	73.52	1.4e-20	1.6e-24	CL0022
TMU_00013906	598	728	598	728	PF13306.6	LRR_5	1	128	128	115.13	1.9e-33	2.1e-37	CL0022
TMU_00013951	227	297	221	303	PF13306.6	LRR_5	22	92	128	29.85	4.6e-07	2.6e-11	CL0022
TMU_00014010	43	163	43	164	PF13306.6	LRR_5	1	127	128	67.2	1.3e-18	1.4e-22	CL0022
TMU_00014010	140	171	136	174	PF13306.6	LRR_5	13	44	128	14.61	0.024	2.7e-06	CL0022
TMU_00014010	168	293	166	294	PF13306.6	LRR_5	3	127	128	75.91	2.6e-21	2.9e-25	CL0022
TMU_00014010	254	344	248	351	PF13306.6	LRR_5	21	107	128	65.02	6.1e-18	6.8e-22	CL0022
TMU_00014018	136	210	98	212	PF13306.6	LRR_5	45	118	128	56.95	1.9e-15	2.1e-19	CL0022
TMU_00014018	215	283	213	286	PF13306.6	LRR_5	5	72	128	46.24	3.9e-12	4.4e-16	CL0022
TMU_00014018	287	414	287	415	PF13306.6	LRR_5	1	127	128	113.23	7.4e-33	8.3e-37	CL0022
TMU_00014059	71	182	63	182	PF13306.6	LRR_5	17	127	128	94.18	5.8e-27	1.3e-30	CL0022
TMU_00014059	151	274	147	274	PF13306.6	LRR_5	6	128	128	100.96	4.6e-29	1e-32	CL0022
TMU_00014059	278	321	273	327	PF13306.6	LRR_5	26	69	128	39.19	6e-10	1.3e-13	CL0022
TMU_00014059	324	523	324	528	PF02525.17	Flavodoxin_2	1	192	198	108.25	4.1e-31	9.1e-35	CL0042
TMU_00014059	324	468	324	472	PF03358.15	FMN_red	1	120	155	32.79	5.1e-08	1.1e-11	CL0042
TMU_00014062	125	216	123	224	PF00686.19	CBM_20	3	92	97	54.24	9.8e-15	1.6e-18	CL0369
TMU_00014062	351	404	350	439	PF00686.19	CBM_20	2	58	97	29.82	4.1e-07	6.9e-11	CL0369
TMU_00014062	503	619	498	625	PF13306.6	LRR_5	13	118	128	73.85	1.1e-20	1.9e-24	CL0022
TMU_00014062	625	740	623	741	PF13306.6	LRR_5	23	127	128	72.71	2.5e-20	4.3e-24	CL0022
TMU_00014062	669	802	669	805	PF13306.6	LRR_5	18	128	128	71.18	7.6e-20	1.3e-23	CL0022
TMU_00014062	765	848	764	850	PF13306.6	LRR_5	2	88	128	59.47	3.2e-16	5.3e-20	CL0022
TMU_00014062	846	938	843	952	PF13306.6	LRR_5	12	102	128	50.83	1.5e-13	2.5e-17	CL0022
TMU_00014189	1	107	1	110	PF13306.6	LRR_5	1	116	128	66.93	1.6e-18	1.7e-22	CL0022
TMU_00014189	133	226	124	227	PF13306.6	LRR_5	15	111	128	44.28	1.6e-11	1.8e-15	CL0022
TMU_00014189	210	310	203	314	PF13306.6	LRR_5	27	124	128	62.83	2.9e-17	3.2e-21	CL0022
TMU_00014189	302	424	301	425	PF13306.6	LRR_5	3	127	128	60.05	2.1e-16	2.3e-20	CL0022
TMU_00014432	5	43	2	59	PF13306.6	LRR_5	24	62	128	30.93	2.1e-07	1.2e-11	CL0022
TMU_00014432	80	154	74	164	PF13306.6	LRR_5	14	88	128	60.98	1.1e-16	6e-21	CL0022
TMU_00014640	71	329	66	332	PF00069.25	Pkinase	9	259	264	174.92	2e-51	4.4e-55	CL0016
TMU_00014640	84	332	70	332	PF07714.17	Pkinase_Tyr	26	259	259	149.25	1.2e-43	2.7e-47	CL0016
TMU_00014640	587	681	581	683	PF13306.6	LRR_5	20	109	128	14.3	0.03	6.6e-06	CL0022
TMU_00014640	655	767	635	769	PF13306.6	LRR_5	15	126	128	110.64	4.7e-32	1.1e-35	CL0022
TMU_00014640	755	871	755	887	PF13306.6	LRR_5	1	112	128	99.34	1.5e-28	3.3e-32	CL0022
TMU_00014640	885	992	872	992	PF13306.6	LRR_5	21	127	128	101.93	2.3e-29	5.2e-33	CL0022
TMU_00014640	979	1073	979	1075	PF13306.6	LRR_5	1	94	128	94.76	3.9e-27	8.6e-31	CL0022
TMU_00015055	54	156	37	164 PF13306.	PF13306.6	LRR_5	2	111	128	58.91	4.7e-16	5.3e-20	CL0022
TMU_00015055	175	276	172	281 PF13306.	PF13306.6	LRR_5	8	112	128	56.23	3.2e-15	3.6e-19	CL0022
TMU_00015055	282	381	278	382 PF13306.	PF13306.6	LRR_5	8	122	128	52.44	4.7e-14	5.3e-18	CL0022
TMU_00015055	351	469	351	479 PF13306.	PF13306.6	LRR_5	1	118	128	76.52	1.7e-21	1.9e-25	CL0022
TMU_00015138	72	233	11	255	PF05048.13	NosD	17	173	241	36.65	2.7e-09	4.5e-13	CL0268
TMU_00015138	123	244	122	255	PF13229.6	Beta_helix	2	124	158	54.3	1.3e-14	2.2e-18	CL0268
TMU_00015138	243	351	238	352	PF13306.6	LRR_5	14	117	128	61.13	9.7e-17	1.6e-20	CL0022
TMU_00015140	80	195	73	196	PF13306.6	LRR_5	13	127	128	114.93	2.2e-33	2.5e-37	CL0022
TMU_00015140	138	227	137	227	PF13306.6	LRR_5	3	91	128	84.68	5.1e-24	5.6e-28	CL0022
TMU_00015140	183	300	183	309	PF13306.6	LRR_5	2	114	128	90.98	5.7e-26	6.3e-30	CL0022
TMU_00015152	269	390	263	392	PF13306.6	LRR_5	7	124	128	68.72	4.3e-19	7.3e-23	CL0022
TMU_00015152	380	509	380	510	PF13306.6	LRR_5	1	127	128	116.23	8.8e-34	1.5e-37	CL0022
TMU_00015152	474	589	474	606	PF13306.6	LRR_5	1	113	128	63.96	1.3e-17	2.2e-21	CL0022
TMU_00015854	2	55	1	59	PF13306.6	LRR_5	28	81	128	40.14	3e-10	1.7e-14	CL0022
TMU_00015854	51	129	49	140	PF13306.6	LRR_5	40	112	128	42.29	6.5e-11	3.6e-15	CL0022
TMU_00015991	130	209	119	210	PF13306.6	LRR_5	11	84	128	62.6	3.4e-17	1.9e-21	CL0022
TMU_00016021	208	310	193	310	PF13306.6	LRR_5	12	102	128	70.25	1.5e-19	1.6e-23	CL0022
TMU_00016021	270	383	263	383	PF13306.6	LRR_5	16	128	128	109.73	9e-32	1e-35	CL0022
TMU_00016021	399	493	390	499	PF13306.6	LRR_5	16	114	128	64.83	7e-18	7.8e-22	CL0022
TMU_00016267	4	91	1	97	PF13306.6	LRR_5	16	102	128	73.78	1.2e-20	1.3e-24	CL0022
TMU_00016267	93	205	92	209	PF13306.6	LRR_5	14	124	128	96.08	1.5e-27	1.7e-31	CL0022
TMU_00016267	197	296	196	310	PF13306.6	LRR_5	3	99	128	79.05	2.8e-22	3.1e-26	CL0022
TMU_00016885	4	46	2	62	PF13306.6	LRR_5	18	59	128	26.99	3.5e-06	2e-10	CL0022
TMU_00016885	73	203	69	206	PF13306.6	LRR_5	6	123	128	66.83	1.7e-18	9.4e-23	CL0022
TMU_00016885	101	229	100	233	PF13306.6	LRR_5	2	124	128	69.5	2.5e-19	1.4e-23	CL0022
TMU_00017042	392	519	389	519	PF13306.6	LRR_5	5	128	128	105.05	2.5e-30	4.2e-34	CL0022
TMU_00017042	612	647	612	647	PF08238.12	Sel1	1	38	38	17.47	0.0051	8.5e-07	CL0020
TMU_00017042	692	721	690	721	PF08238.12	Sel1	8	38	38	14.49	0.044	7.3e-06	CL0020
TMU_00017042	724	757	722	757	PF08238.12	Sel1	3	38	38	21.07	0.00037	6.2e-08	CL0020
TMU_00017042	871	904	869	904	PF08238.12	Sel1	3	38	38	19.85	0.0009	1.5e-07	CL0020
TMU_00017080	94	207	88	208	PF13306.6	LRR_5	12	127	128	51.72	7.9e-14	8.8e-18	CL0022
TMU_00017080	199	294	194	296	PF13306.6	LRR_5	28	126	128	35.01	1.2e-08	1.3e-12	CL0022
TMU_00017080	243	345	242	352	PF13306.6	LRR_5	7	107	128	39.91	3.6e-10	4e-14	CL0022
TMU_00017080	334	456	332	457	PF13306.6	LRR_5	6	127	128	64.72	7.5e-18	8.4e-22	CL0022
TMU_00017080	445	567	443	567	PF13306.6	LRR_5	3	124	128	72.66	2.6e-20	2.9e-24	CL0022
TMU_00017080	536	672	534	673	PF13306.6	LRR_5	3	127	128	65.81	3.5e-18	3.9e-22	CL0022
TMU_00017080	769	868	766	869	PF13306.6	LRR_5	5	101	128	81.37	5.3e-23	5.9e-27	CL0022
TMU_00017080	860	947	859	954	PF13306.6	LRR_5	2	88	128	69.85	1.9e-19	2.2e-23	CL0022
TMU_00017444	5	88	3	95	PF13306.6	LRR_5	23	107	128	64.31	1e-17	5.6e-22	CL0022
TMU_00017467	94	194	70	196	PF13306.6	LRR_5	24	126	128	42.02	7.9e-11	8.8e-15	CL0022
TMU_00017467	182	305	182	306	PF13306.6	LRR_5	1	127	128	73.14	1.9e-20	2.1e-24	CL0022
TMU_00017467	315	435	314	438	PF13306.6	LRR_5	2	125	128	74.06	9.7e-21	1.1e-24	CL0022
TMU_00017467	408	524	408	525	PF13306.6	LRR_5	7	127	128	36.48	4.1e-09	4.6e-13	CL0022
TMU_00017467	512	617	511	619	PF13306.6	LRR_5	2	109	128	74.1	9.5e-21	1.1e-24	CL0022
TMU_00017467	580	698	580	700	PF13306.6	LRR_5	4	126	128	81	7e-23	7.8e-27	CL0022
TMU_00017467	686	808	686	809	PF13306.6	LRR_5	1	127	128	90.2	9.9e-26	1.1e-29	CL0022
TMU_00017631	167	246	154	252	PF13306.6	LRR_5	20	92	128	21.88	0.00013	1.5e-08	CL0022
TMU_00017631	253	341	252	355	PF13306.6	LRR_5	2	88	128	46.29	3.8e-12	4.2e-16	CL0022
TMU_00017631	380	508	373	508	PF13306.6	LRR_5	10	127	128	35.76	6.8e-09	7.6e-13	CL0022
TMU_00017631	437	553	433	554	PF13306.6	LRR_5	11	127	128	70.62	1.1e-19	1.3e-23	CL0022
TMU_00017631	523	628	519	630	PF13306.6	LRR_5	6	108	128	72.83	2.3e-20	2.6e-24	CL0022
TMU_00017631	630	760	629	761	PF13306.6	LRR_5	2	127	128	73.61	1.3e-20	1.5e-24	CL0022
TMU_00017631	776	886	772	890	PF13306.6	LRR_5	5	113	128	71.88	4.6e-20	5.1e-24	CL0022
TMU_00017631	993	1089	984	1101	PF13306.6	LRR_5	11	117	128	29.34	6.6e-07	7.4e-11	CL0022
TMU_00017631	1268	1351	1252	1363	PF13306.6	LRR_5	22	105	128	42.18	7.1e-11	7.9e-15	CL0022
TMU_00017635	2	100	1	100	PF13306.6	LRR_5	16	113	128	95.32	2.6e-27	2.9e-31	CL0022
TMU_00017635	79	175	78	177	PF13306.6	LRR_5	2	95	128	61.64	6.8e-17	7.5e-21	CL0022
TMU_00017635	170	254	160	255	PF13306.6	LRR_5	12	96	128	72.87	2.3e-20	2.5e-24	CL0022
TMU_00017635	228	347	228	348	PF13306.6	LRR_5	2	119	128	91.99	2.8e-26	3.1e-30	CL0022
TMU_00017635	384	477	381	477	PF13306.6	LRR_5	7	99	128	80.4	1.1e-22	1.2e-26	CL0022
TMU_00017635	451	560	451	570	PF13306.6	LRR_5	5	113	128	101.22	3.9e-29	4.3e-33	CL0022
TMU_00017635	590	669	582	687	PF13306.6	LRR_5	17	96	128	63.96	1.3e-17	1.4e-21	CL0022
TMU_00017972	7	122	2	125	PF13306.6	LRR_5	13	127	128	90.56	7.7e-26	4.3e-30	CL0022
TMU_00017974	4	67	2	70	PF13306.6	LRR_5	28	92	128	52.13	5.9e-14	3.3e-18	CL0022
TMU_00017975	4	56	1	67	PF13306.6	LRR_5	36	88	128	38.56	9.3e-10	5.2e-14	CL0022
TMU_00018010	65	168	59	170	PF13306.6	LRR_5	14	116	128	81.22	5.9e-23	6.6e-27	CL0022
TMU_00018010	170	244	169	245	PF13306.6	LRR_5	16	90	128	69.66	2.2e-19	2.5e-23	CL0022
TMU_00018010	223	351	223	352	PF13306.6	LRR_5	1	127	128	116.44	7.6e-34	8.5e-38	CL0022
TMU_00018010	340	423	338	441	PF13306.6	LRR_5	3	85	128	55.72	4.6e-15	5.1e-19	CL0022
TMU_00018071	5	74	3	98	PF10416.9	IBD	32	104	128	51.53	9.4e-14	1.1e-17	CL0123
TMU_00018071	242	357	238	371	PF13306.6	LRR_5	5	114	128	88.1	4.4e-25	4.9e-29	CL0022
TMU_00018144	23	131	19	132	PF13306.6	LRR_5	11	119	128	64.15	1.1e-17	1.3e-21	CL0022
TMU_00018144	130	253	128	254	PF13306.6	LRR_5	10	127	128	64.7	7.7e-18	8.5e-22	CL0022
TMU_00018144	241	332	240	340	PF13306.6	LRR_5	2	90	128	54.68	9.6e-15	1.1e-18	CL0022
TMU_00018144	290	403	289	418	PF13306.6	LRR_5	2	114	128	81.23	5.9e-23	6.6e-27	CL0022
TMU_00018144	339	403	335	440	PF13306.6	LRR_5	5	69	128	44.08	1.8e-11	2e-15	CL0022
TMU_00018144	503	623	499	627	PF13306.6	LRR_5	6	124	128	84.58	5.4e-24	6.1e-28	CL0022
TMU_00018144	638	745	636	755	PF13306.6	LRR_5	3	111	128	30.78	2.4e-07	2.6e-11	CL0022
TMU_00018414	1	112	1	112	PF13306.6	LRR_5	18	128	128	122.39	1.1e-35	1.2e-39	CL0022
TMU_00018414	52	153	52	158	PF13306.6	LRR_5	1	101	128	83.37	1.3e-23	1.4e-27	CL0022
TMU_00018414	126	236	124	265	PF13306.6	LRR_5	6	114	128	86.59	1.3e-24	1.4e-28	CL0022
TMU_00018536	105	205	102	213	PF13306.6	LRR_5	11	109	128	67.65	9.3e-19	5.2e-23	CL0022
TMU_00018536	239	363	238	364	PF13306.6	LRR_5	5	127	128	116.81	5.8e-34	3.2e-38	CL0022
TMU_00018587	4	115	1	120	PF13306.6	LRR_5	16	123	128	87.43	7.1e-25	1.2e-28	CL0022
TMU_00018587	127	253	126	253	PF13306.6	LRR_5	2	124	128	112.25	1.5e-32	2.5e-36	CL0022
TMU_00018587	215	278	212	281	PF13306.6	LRR_5	18	81	128	63.13	2.3e-17	3.9e-21	CL0022
TMU_00018587	244	351	243	355	PF13306.6	LRR_5	2	106	128	90.57	7.6e-26	1.3e-29	CL0022
TMU_00018587	355	471	351	472	PF13306.6	LRR_5	12	126	128	95.09	3e-27	5.1e-31	CL0022
TMU_00018587	457	547	449	548	PF13306.6	LRR_5	21	110	128	80.48	1e-22	1.7e-26	CL0022
TMU_00019054	75	186	72	194	PF13306.6	LRR_5	10	118	128	86.03	1.9e-24	1.1e-28	CL0022
TMU_00019054	231	321	228	340	PF13306.6	LRR_5	18	107	128	52.42	4.8e-14	2.7e-18	CL0022
TMU_00019122	29	142	22	144	PF13306.6	LRR_5	12	124	128	107.88	3.4e-31	3.7e-35	CL0022
TMU_00019122	110	236	109	238	PF13306.6	LRR_5	2	126	128	116.76	6e-34	6.7e-38	CL0022
TMU_00019122	226	338	225	353	PF13306.6	LRR_5	3	114	128	85.33	3.2e-24	3.5e-28	CL0022
TMU_00019142	4	114	3	121	PF13306.6	LRR_5	2	111	128	100.51	6.4e-29	3.6e-33	CL0022
TMU_00019173	42	147	38	152	PF13306.6	LRR_5	12	116	128	93.34	1.1e-26	1.2e-30	CL0022
TMU_00019173	155	268	150	270	PF13306.6	LRR_5	15	126	128	76.96	1.2e-21	1.4e-25	CL0022
TMU_00019674	629	715	628	724	PF13306.6	LRR_5	2	90	128	23.85	3.3e-05	3.7e-09	CL0022
TMU_00019674	731	832	713	835	PF13306.6	LRR_5	24	124	128	91.76	3.2e-26	3.6e-30	CL0022
TMU_00019674	777	899	776	905	PF13306.6	LRR_5	2	122	128	87.11	9e-25	1e-28	CL0022
TMU_00020395	40	173	39	174	PF13306.6	LRR_5	2	127	128	85.63	2.6e-24	2.9e-28	CL0022
TMU_00020395	135	246	135	248	PF13306.6	LRR_5	1	106	128	86.37	1.5e-24	1.7e-28	CL0022
TMU_00020395	161	291	160	292	PF13306.6	LRR_5	2	127	128	102.57	1.5e-29	1.7e-33	CL0022
TMU_00020395	247	338	245	341	PF13306.6	LRR_5	15	102	128	44.39	1.5e-11	1.6e-15	CL0022
TMU_00020395	298	406	291	407	PF13306.6	LRR_5	16	127	128	53.8	1.8e-14	2e-18	CL0022
TMU_00020395	341	454	338	455	PF13306.6	LRR_5	18	127	128	79.34	2.3e-22	2.5e-26	CL0022
TMU_00020395	412	525	408	526	PF13306.6	LRR_5	18	127	128	83.73	9.9e-24	1.1e-27	CL0022
TMU_00020395	512	640	512	640	PF13306.6	LRR_5	1	128	128	114.78	2.5e-33	2.7e-37	CL0022
TMU_00020395	626	743	626	743	PF13306.6	LRR_5	1	116	128	100.85	5e-29	5.6e-33	CL0022
TMU_00020395	719	850	718	851	PF13306.6	LRR_5	2	127	128	91.58	3.7e-26	4.1e-30	CL0022
TMU_00020395	860	974	854	985	PF13306.6	LRR_5	11	115	128	65.36	4.8e-18	5.3e-22	CL0022
TMU_00020742	2	112	1	116	PF13306.6	LRR_5	17	124	128	62.1	4.9e-17	2.7e-21	CL0022
TMU_00021047	164	274	154	276	PF13306.6	LRR_5	12	122	128	84.93	4.2e-24	2.3e-28	CL0022
TMU_00021379	30	163	29	164 PF13306.	PF13306.6	LRR_5	2	127	128	85.5	2.8e-24	3.1e-28	CL0022
TMU_00021379	151	281	150	282 PF13306.	PF13306.6	LRR_5	2	127	128	102.37	1.7e-29	1.9e-33	CL0022
TMU_00021379	224	361	223	363 PF13306.	PF13306.6	LRR_5	4	126	128	78.29	4.8e-22	5.3e-26	CL0022
TMU_00021379	372	490	361	491 PF13306.	PF13306.6	LRR_5	15	127	128	72.27	3.5e-20	3.9e-24	CL0022
TMU_00021379	454	585	453	586 PF13306.	PF13306.6	LRR_5	2	127	128	95.26	2.7e-27	3e-31	CL0022
TMU_00021379	564	672	559	676 PF13306.	PF13306.6	LRR_5	15	122	128	91.74	3.3e-26	3.7e-30	CL0022
TMU_00021379	679	804	679	804 PF13306.	PF13306.6	LRR_5	1	124	128	109	1.5e-31	1.7e-35	CL0022
TMU_00021379	772	903	771	904 PF13306.	PF13306.6	LRR_5	2	127	128	91.39	4.2e-26	4.7e-30	CL0022
TMU_00021379	913	1033	908	1039 PF13306.	PF13306.6	LRR_5	11	121	128	65.86	3.3e-18	3.7e-22	CL0022
TMU_00021405	264	363	260	364	PF13306.6	LRR_5	13	107	128	69.24	3e-19	1.7e-23	CL0022
TMU_00021990	1	57	1	64	PF13306.6	LRR_5	3	56	128	37.14	2.6e-09	2.8e-13	CL0022
TMU_00021990	64	177	62	179	PF13306.6	LRR_5	3	120	128	68.55	4.9e-19	5.5e-23	CL0022
TMU_00021990	177	256	175	257	PF13306.6	LRR_5	16	94	128	53.41	2.4e-14	2.6e-18	CL0022
TMU_00021990	253	312	249	319	PF13306.6	LRR_5	20	77	128	46.76	2.7e-12	3e-16	CL0022
TMU_00021990	322	383	317	385	PF13306.6	LRR_5	7	69	128	25.47	1e-05	1.2e-09	CL0022
TMU_00022241	30	124	23	124	PF13306.6	LRR_5	14	107	128	91.32	4.5e-26	5e-30	CL0022
TMU_00022241	121	145	119	152	PF13306.6	LRR_5	22	46	128	17.76	0.0025	2.8e-07	CL0022
TMU_00022241	172	269	171	274	PF13306.6	LRR_5	7	103	128	90.22	9.7e-26	1.1e-29	CL0022
TMU_00022241	273	387	270	388	PF13306.6	LRR_5	4	116	128	94.45	4.8e-27	5.3e-31	CL0022
TMU_00022241	362	489	362	489	PF13306.6	LRR_5	1	127	128	127.34	3.2e-37	3.6e-41	CL0022
TMU_00022241	454	573	454	573	PF13306.6	LRR_5	1	127	128	100.66	5.8e-29	6.4e-33	CL0022
TMU_00022241	530	642	527	642	PF13306.6	LRR_5	16	127	128	102.39	1.7e-29	1.9e-33	CL0022
TMU_00022241	560	670	560	676	PF13306.6	LRR_5	1	109	128	87.93	5e-25	5.5e-29	CL0022
TMU_00022495	96	214	89	215	PF13306.6	LRR_5	11	127	128	104.99	2.6e-30	2.9e-34	CL0022
TMU_00022495	208	329	206	330	PF13306.6	LRR_5	8	127	128	103.62	7e-30	7.8e-34	CL0022
TMU_00022639	55	161	55	161	PF13306.6	LRR_5	1	107	128	87.4	7.3e-25	8.1e-29	CL0022
TMU_00022639	159	286	159	288	PF13306.6	LRR_5	1	126	128	118.77	1.4e-34	1.6e-38	CL0022
TMU_00022786	10	74	6	75	PF13306.6	LRR_5	8	71	128	57.23	1.6e-15	1.7e-19	CL0022
TMU_00022786	73	170	71	181	PF13306.6	LRR_5	8	103	128	91.69	3.4e-26	3.8e-30	CL0022
TMU_00022786	184	250	181	254	PF13306.6	LRR_5	6	71	128	39.9	3.6e-10	4e-14	CL0022
TMU_00023855	2	115	1	119	PF13306.6	LRR_5	12	124	128	42.42	5.9e-11	3.3e-15	CL0022
TMU_00023954	8	124	8	145	PF13306.6	LRR_5	1	115	128	72.92	2.2e-20	1.2e-24	CL0022
TMU_00024157	4	65	2	68	PF13306.6	LRR_5	28	88	128	44.34	1.5e-11	8.5e-16	CL0022
TMU_00024157	64	120	61	142	PF13306.6	LRR_5	8	65	128	33.49	3.4e-08	1.9e-12	CL0022
TMU_00024158	2	121	1	121	PF13306.6	LRR_5	12	128	128	91.07	5.3e-26	3e-30	CL0022
TMU_00024158	40	162	38	166	PF13306.6	LRR_5	3	123	128	68.7	4.4e-19	2.5e-23	CL0022
TMU_00024281	90	157	46	165	PF13306.6	LRR_5	44	114	128	33.56	3.3e-08	1.1e-11	CL0022
TMU_00024281	95	218	92	220	PF13306.6	LRR_5	4	126	128	55.98	3.8e-15	1.3e-18	CL0022
TMU_00024281	168	270	166	271	PF13306.6	LRR_5	6	110	128	54.43	1.1e-14	3.8e-18	CL0022
TMU_00024281	207	317	207	325	PF13306.6	LRR_5	1	114	128	70.58	1.2e-19	3.9e-23	CL0022
TMU_00024281	251	377	251	378	PF13306.6	LRR_5	1	126	128	76.73	1.4e-21	4.8e-25	CL0022
TMU_00024281	327	428	324	430	PF13306.6	LRR_5	6	109	128	59.26	3.7e-16	1.2e-19	CL0022
TMU_00024281	366	477	366	484	PF13306.6	LRR_5	1	116	128	70.62	1.1e-19	3.8e-23	CL0022
TMU_00024281	410	536	410	538	PF13306.6	LRR_5	1	126	128	74.5	7.1e-21	2.4e-24	CL0022
TMU_00024281	486	588	483	589	PF13306.6	LRR_5	6	110	128	55.13	6.9e-15	2.3e-18	CL0022
TMU_00024281	525	635	525	644	PF13306.6	LRR_5	1	114	128	70.93	9e-20	3e-23	CL0022
TMU_00024281	569	695	569	696	PF13306.6	LRR_5	1	126	128	75.36	3.8e-21	1.3e-24	CL0022
TMU_00024281	645	724	643	725	PF13306.6	LRR_5	28	109	128	45.25	7.9e-12	2.7e-15	CL0022
TMU_00024281	684	797	684	811	PF13306.6	LRR_5	1	118	128	70.88	9.4e-20	3.1e-23	CL0022
TMU_00024544	93	200	89	208	PF13306.6	LRR_5	13	119	128	88.89	2.5e-25	1.4e-29	CL0022
TMU_00024605	4	123	3	126	PF13306.6	LRR_5	2	117	128	103.43	8e-30	8.9e-34	CL0022
TMU_00024605	133	186	123	190	PF13306.6	LRR_5	20	71	128	41.9	8.6e-11	9.6e-15	CL0022
TMU_00024758	68	198	61	229	PF00069.25	Pkinase	37	153	264	47.47	1.5e-12	3.3e-16	CL0016
TMU_00024758	71	199	61	214	PF07714.17	Pkinase_Tyr	43	159	259	31.83	8.3e-08	1.8e-11	CL0016
TMU_00024758	332	387	328	391	PF13306.6	LRR_5	13	68	128	34.94	1.2e-08	2.7e-12	CL0022
TMU_00024758	390	479	385	489	PF13306.6	LRR_5	23	111	128	82.45	2.5e-23	5.5e-27	CL0022
TMU_00025061	5	105	2	105	PF13306.6	LRR_5	25	124	128	91.86	3e-26	1.7e-30	CL0022
TMU_00025061	73	187	72	193	PF13306.6	LRR_5	2	113	128	82.76	2e-23	1.1e-27	CL0022
TMU_00025596	5	112	2	114	PF13306.6	LRR_5	15	119	128	87.43	7.1e-25	7.9e-29	CL0022
TMU_00025596	115	221	114	223	PF13306.6	LRR_5	2	125	128	75.36	3.9e-21	4.3e-25	CL0022
TMU_00025596	177	294	173	294	PF13306.6	LRR_5	15	127	128	99.69	1.1e-28	1.3e-32	CL0022
TMU_00025596	212	318	210	320	PF13306.6	LRR_5	3	105	128	96.68	9.8e-28	1.1e-31	CL0022
TMU_00025596	305	412	305	419	PF13306.6	LRR_5	2	106	128	65.72	3.7e-18	4.1e-22	CL0022
TMU_00025644	13	116	1	124	PF13306.6	LRR_5	14	112	128	75.17	4.4e-21	2.5e-25	CL0022
TMU_00025645	4	58	2	63	PF13306.6	LRR_5	22	77	128	30.94	2.1e-07	1.2e-11	CL0022
TMU_00025645	62	143	61	156	PF13306.6	LRR_5	2	89	128	58.99	4.5e-16	2.5e-20	CL0022
TMU_00025645	166	234	161	235	PF13306.6	LRR_5	11	80	128	52.52	4.5e-14	2.5e-18	CL0022
TMU_00025646	14	98	3	98	PF13306.6	LRR_5	11	96	128	73.73	1.2e-20	6.9e-25	CL0022
TMU_00025646	71	149	71	164	PF13306.6	LRR_5	1	78	128	75.95	2.5e-21	1.4e-25	CL0022
TMU_00025647	4	95	1	102	PF13306.6	LRR_5	30	106	128	51.46	9.5e-14	5.3e-18	CL0022
TMU_00025647	54	133	51	182	PF13306.6	LRR_5	20	97	128	27.05	3.4e-06	1.9e-10	CL0022
TMU_00025691	63	121	62	121	PF13306.6	LRR_5	27	85	128	54.27	1.3e-14	7.2e-19	CL0022
TMU_00025914	65	145	52	149	PF13306.6	LRR_5	47	124	128	15.71	0.011	6e-07	CL0022
TMU_00025914	154	274	144	275	PF13306.6	LRR_5	11	127	128	88.45	3.4e-25	1.9e-29	CL0022
TMU_00025914	245	296	239	310	PF13306.6	LRR_5	7	57	128	28.03	1.7e-06	9.3e-11	CL0022
TMU_00026000	42	112	22	130	PF13306.6	LRR_5	22	92	128	38.27	1.1e-09	1.3e-13	CL0022
TMU_00026000	141	231	131	237	PF13306.6	LRR_5	34	121	128	42.33	6.3e-11	7.1e-15	CL0022
TMU_00026000	243	356	238	366	PF13306.6	LRR_5	7	118	128	70.05	1.7e-19	1.9e-23	CL0022
TMU_00026418	64	158	63	475	PF00443.29	UCH	2	117	257	34.09	2e-08	3.3e-12	CL0125
TMU_00026418	268	341	233	344	PF13306.6	LRR_5	21	117	128	55.97	3.8e-15	6.4e-19	CL0022
TMU_00026418	345	439	342	439	PF13306.6	LRR_5	27	122	128	78.17	5.2e-22	8.7e-26	CL0022
TMU_00026418	410	527	409	529	PF13306.6	LRR_5	2	118	128	102.37	1.7e-29	2.8e-33	CL0022
TMU_00026418	530	635	527	636	PF13306.6	LRR_5	5	110	128	87.71	5.8e-25	9.8e-29	CL0022
TMU_00026418	595	719	594	721	PF13306.6	LRR_5	2	122	128	102.54	1.5e-29	2.5e-33	CL0022
TMU_00026418	715	836	714	837	PF13306.6	LRR_5	5	127	128	99.79	1.1e-28	1.8e-32	CL0022
TMU_00026418	801	884	800	893	PF13306.6	LRR_5	2	83	128	77.62	7.7e-22	1.3e-25	CL0022
TMU_00026669	62	151	56	158	PF13306.6	LRR_5	12	101	128	98.35	3e-28	3.3e-32	CL0022
TMU_00026669	174	262	169	263	PF13306.6	LRR_5	10	97	128	70.47	1.3e-19	1.4e-23	CL0022
TMU_00026669	262	389	261	390	PF13306.6	LRR_5	2	127	128	113.93	4.5e-33	5e-37	CL0022
TMU_00026670	61	140	55	143	PF13306.6	LRR_5	16	95	128	80.06	1.4e-22	7.6e-27	CL0022
Histone H3
TMU_00019993	10	143	10	143	PF00125.26	Histone	1	131	131	164.44	1.6e-48	8.5e-53	CL0012	G1/S	core histone, H3
TMU_00011234	1	134	1	134	PF00125.26	Histone	1	131	131	164.78	1.3e-48	6.7e-53	CL0012	G1/S	core histone, H3
Histone H4
TMU_00002299	31	96	16	99	PF15511.8	CENP-T_C	14	79	108	36.46	4.4e-09	6.9e-13	CL0012	G1/S	H4, Centromere kinetochore component CENP-T histone fold
TMU_00004457	31	96	16	99	PF15511.8	CENP-T_C	14	79	108	36.46	4.4e-09	6.9e-13	CL0012	G1/S	H4, Centromere kinetochore component CENP-T histone fold
TMU_00004491	31	96	16	99	PF15511.8	CENP-T_C	14	79	108	36.46	4.4e-09	6.9e-13	CL0012	G1/S	H4, Centromere kinetochore component CENP-T histone fold
TMU_00006137	31	96	16	99	PF15511.8	CENP-T_C	14	79	108	36.46	4.4e-09	6.9e-13	CL0012	G1/S	H4, Centromere kinetochore component CENP-T histone fold
TMU_00007195	30	95	15	98	PF15511.8	CENP-T_C	14	79	108	36.51	4.3e-09	6.7e-13	CL0012	G1/S	H4, Centromere kinetochore component CENP-T histone fold
TMU_00007386	31	96	16	99	PF15511.8	CENP-T_C	14	79	108	36.46	4.4e-09	6.9e-13	CL0012	G1/S	H4, Centromere kinetochore component CENP-T histone fold
TMU_00007824	31	96	16	99	PF15511.8	CENP-T_C	14	79	108	36.46	4.4e-09	6.9e-13	CL0012	G1/S	H4, Centromere kinetochore component CENP-T histone fold
TMU_00008155	31	96	16	99	PF15511.8	CENP-T_C	14	79	108	36.46	4.4e-09	6.9e-13	CL0012	G1/S	H4, Centromere kinetochore component CENP-T histone fold
TMU_00011068	31	96	16	99	PF15511.8	CENP-T_C	14	79	108	36.46	4.4e-09	6.9e-13	CL0012	G1/S	H4, Centromere kinetochore component CENP-T histone fold
TMU_00011110	31	96	16	99	PF15511.8	CENP-T_C	14	79	108	36.46	4.4e-09	6.9e-13	CL0012	G1/S	H4, Centromere kinetochore component CENP-T histone fold
TMU_00011235	31	96	16	99	PF15511.8	CENP-T_C	14	79	108	36.46	4.4e-09	6.9e-13	CL0012	G1/S	H4, Centromere kinetochore component CENP-T histone fold
TMU_00011384	31	96	16	99	PF15511.8	CENP-T_C	14	79	108	36.46	4.4e-09	6.9e-13	CL0012	G1/S	H4, Centromere kinetochore component CENP-T histone fold
TMU_00011715	31	94	16	96	PF15511.8	CENP-T_C	14	77	108	34.71	1.5e-08	2.4e-12	CL0012	G1/S	H4, Centromere kinetochore component CENP-T histone fold
TMU_00014309	31	96	16	99	PF15511.8	CENP-T_C	14	79	108	37.92	1.5e-09	2.4e-13	CL0012	G1/S	H4, Centromere kinetochore component CENP-T histone fold
TMU_00015971	31	96	16	99	PF15511.8	CENP-T_C	14	79	108	36.46	4.4e-09	6.9e-13	CL0012	G1/S	H4, Centromere kinetochore component CENP-T histone fold
TMU_00018182	31	96	16	99	PF15511.8	CENP-T_C	14	79	108	36.46	4.4e-09	6.9e-13	CL0012	G1/S	H4, Centromere kinetochore component CENP-T histone fold
TMU_00019992	32	97	20	110	PF15511.8	CENP-T_C	15	80	108	33.36	4.1e-08	6.4e-12	CL0012	G1/S	H4, Centromere kinetochore component CENP-T histone fold
TMU_00022391	31	96	16	99	PF15511.8	CENP-T_C	14	79	108	36.46	4.4e-09	6.9e-13	CL0012	G1/S	H4, Centromere kinetochore component CENP-T histone fold
TMU_00023430	31	96	16	99	PF15511.8	CENP-T_C	14	79	108	36.46	4.4e-09	6.9e-13	CL0012	G1/S	H4, Centromere kinetochore component CENP-T histone fold
TMU_00024306	31	96	16	99	PF15511.8	CENP-T_C	14	79	108	36.46	4.4e-09	6.9e-13	CL0012	G1/S	H4, Centromere kinetochore component CENP-T histone fold
Mat1
TMU_00002139	78	146	68	191	PF06391.15	MAT1	34	101	204	32.87	6e-08	3.1e-12
PCNA
TMU_00012283	1	124	1	125	PF00705.20	PCNA_N	1	126	127	113.52	5.3e-33	8.3e-37	CL0060	G2
TMU_00012283	128	253	127	253	PF02747.17	PCNA_C	2	128	128	94.13	7.5e-27	1.2e-30	CL0060	G2
TMU_00013782	167	279	160	282	PF00705.20	PCNA_N	9	123	127	75.34	3.5e-21	3.6e-25	CL0060	G3
TMU_00013782	284	406	283	407	PF02747.17	PCNA_C	2	127	128	68.02	8.9e-19	9.3e-23	CL0060	G4
TMU_00001423	1	121	1	122	PF00705.20	PCNA_N	2	126	127	133.26	4.2e-39	6.5e-43	CL0060	G5
TMU_00001423	125	253	124	253	PF02747.17	PCNA_C	2	128	128	118.78	1.8e-34	2.8e-38	CL0060	G6
TMU_00014155	3	115	1	121	PF00705.20	PCNA_N	4	120	127	93.43	8.8e-27	2.3e-30	CL0060	G7
TMU_00014155	125	245	124	246	PF02747.17	PCNA_C	2	127	128	63.62	2e-17	5.3e-21	CL0060	G8
Thymidine kinase
TMU_00003332	7	178	7	178	PF00265.20	TK	1	177	177	180.58	2.6e-53	2.7e-57	CL0023	S
TMU_00003332	185	323	185	330	PF00265.20	TK	1	151	177	87.02	1.4e-24	1.5e-28	CL0023	S
TMU_00013306	1	164	1	164	PF00265.20	TK	10	177	177	142.59	1.2e-41	6.3e-46	CL0023	S
TMU_00013306	171	296	171	299	PF00265.20	TK	1	138	177	68.79	5.6e-19	2.9e-23	CL0023	S
TMU_00019765	1	164	1	164	PF00265.20	TK	10	177	177	149.16	1.2e-43	6.1e-48	CL0023	S
TMU_00019765	171	299	171	305	PF00265.20	TK	1	141	177	74.97	7e-21	3.7e-25	CL0023	S
Rad1
TMU_00000070	5	256	5	258	PF02144.18	Rad1	1	272	275	76.17	2.3e-21	1.2e-25	CL0060	meiosis-required	little to no detection
Rad17
TMU_00005008	14	165	12	175	PF03215.17	Rad17	3	171	186	44.24	2e-11	3.2e-15	CL0023		little expression
TMU_00017712	86	161	84	162	PF00533.28	BRCT	3	78	79	33.01	6.1e-08	1.6e-11	CL0459
TMU_00017712	243	341	237	382	PF03215.17	Rad17	7	102	186	26	7.9e-06	2.1e-09	CL0023		strong expression
TMU_00017712	282	386	282	404	PF00004.31	AAA	1	111	132	40.94	2.6e-10	6.7e-14	CL0023
TMU_00017712	534	679	528	680	PF08519.14	RFC1	7	156	157	53.99	2.2e-14	5.8e-18
Cwf
TMU_00002802	62	187	45	187	PF04889.14	Cwf_Cwc_15	109	247	247	100.3	1.5e-28	7.9e-33
TMU_00020360	59	193	48	193	PF04889.14	Cwf_Cwc_15	111	247	247	90.48	1.5e-25	7.8e-30			little to no detection
MCM
TMU_00005182	21	98	20	141	PF14551.8	MCM_N	2	79	102	35.65	1.1e-08	2.9e-12		G1/S, G2
TMU_00005182	121	250	117	252	PF17207.5	MCM_OB	3	124	126	103.85	5.7e-30	1.5e-33	CL0021	G1/S, G2
TMU_00005182	288	512	287	512	PF00493.25	MCM	2	224	224	307.5	3.9e-92	1e-95	CL0023	G1/S, G2
TMU_00005182	545	624	545	627	PF17855.3	MCM_lid	1	84	87	79.78	1.6e-22	4.3e-26	CL0671	G1/S, G2
TMU_00005940	11	104	11	104	PF14551.8	MCM_N	1	102	102	63.34	2.6e-17	8.1e-21		G1/S, G2
TMU_00005940	110	237	110	240	PF17207.5	MCM_OB	1	123	126	136.22	5.4e-40	1.7e-43	CL0021	G1/S, G2
TMU_00005940	301	523	300	523	PF00493.25	MCM	2	224	224	334.8	1.7e-100	5.4e-10	CL0023	G1/S, G2
TMU_00005940	538	624	538	624	PF17855.3	MCM_lid	1	87	87	95.92	1.5e-27	4.7e-31	CL0671	G1/S, G2
TMU_00005940	697	1026	696	1026	PF00443.31	UCH	2	278	278	113.05	1.8e-32	5.7e-36	CL0125	G1/S, G2
TMU_00013019	28	102	28	130	PF14551.8	MCM_N	1	81	102	50.15	3.3e-13	8.7e-17		G1/S, G2
TMU_00013019	120	259	120	261	PF17207.5	MCM_OB	1	124	126	103.01	1e-29	2.7e-33	CL0021	G1/S, G2
TMU_00013019	297	507	286	507	PF00493.25	MCM	14	224	224	317.81	2.7e-95	7.1e-99	CL0023	G1/S, G2
TMU_00013019	523	604	521	605	PF17855.3	MCM_lid	3	86	87	105.16	2e-30	5.1e-34	CL0671	G1/S, G2
TMU_00014370	2	101	1	102	PF14551.8	MCM_N	20	101	102	41.65	1.5e-10	4.6e-14		G1/S, G2
TMU_00014370	111	241	110	243	PF17207.5	MCM_OB	2	124	126	101.84	2.4e-29	7.4e-33	CL0021	G1/S, G2
TMU_00014370	283	494	275	496	PF00493.25	MCM	11	222	224	325.13	1.6e-97	4.9e-10	CL0023	G1/S, G2
TMU_00014370	511	589	510	590	PF17855.3	MCM_lid	2	86	87	74.41	7.7e-21	2.4e-24	CL0671	G1/S, G2
TMU_00015305	98	219	96	222	PF17207.5	MCM_OB	3	123	126	34.15	2.1e-08	1.3e-11	CL0021	G1/S, G2
TMU_00015305	1352	1625	1348	1646	PF08393.15	DHC_N2	5	278	399	183.27	8.3e-54	5.2e-57		G1/S, G2
TMU_00015305	1618	1672	1613	1717	PF12774.9	AAA_6	217	271	327	45.41	5.5e-12	3.5e-15	CL0023	G1/S, G2
TMU_00015305	1668	1774	1657	1774	PF17852.3	Dynein_AAA_lid	20	131	131	53.14	3.4e-14	2.1e-17		G1/S, G2
TMU_00015305	1775	1952	1773	1952	PF12775.9	AAA_7	3	181	181	196.41	3e-58	1.9e-61	CL0023	G1/S, G2
TMU_00015305	1985	2077	1985	2084	PF17857.3	AAA_lid_1	1	94	100	73.37	1.5e-20	9.3e-24	CL0671	G1/S, G2
TMU_00015305	2123	2380	2122	2383	PF12780.9	AAA_8	3	255	259	291.45	5.3e-87	3.3e-90	CL0023	G1/S, G2
TMU_00015305	2399	2730	2397	2734	PF12777.9	MT	3	339	344	155.35	2.1e-45	1.3e-48		G1/S, G2
TMU_00015305	2758	2980	2758	2980	PF12781.9	AAA_9	1	220	220	247.69	7.1e-74	4.5e-77	CL0023	G1/S, G2
TMU_00015305	3264	3558	3262	3558	PF18199.3	Dynein_C	3	307	307	309.62	2.3e-92	1.4e-95		G1/S, G2
TMU_00017113	78	166	77	208	PF14551.8	MCM_N	2	93	102	56.89	2.6e-15	8.3e-19		G1/S, G2
TMU_00017113	182	308	181	309	PF17207.5	MCM_OB	2	125	126	123.97	3.4e-36	1e-39	CL0021	G1/S, G2
TMU_00017113	365	580	361	580	PF00493.25	MCM	5	224	224	321.61	1.9e-96	5.9e-10	CL0023	G1/S, G2
TMU_00017113	594	675	593	676	PF17855.3	MCM_lid	2	86	87	85.15	3.4e-24	1.1e-27	CL0671	G1/S, G2
TMU_00024507	1	164	1	166	PF00493.25	MCM	59	222	224	262.85	1.7e-78	3.6e-82	CL0023	G1/S, G2
TMU_00000656	17	90	15	124	PF12619.10	MCM2_N	2	81	153	25.62	1.3e-05	5.5e-09		G1/S, G2
TMU_00000656	158	250	157	250	PF14551.8	MCM_N	2	102	102	49.8	4.3e-13	1.8e-16		G1/S, G2
TMU_00000656	256	383	256	385	PF17207.5	MCM_OB	1	124	126	116.99	4.9e-34	2e-37	CL0021	G1/S, G2
TMU_00000656	421	643	420	643	PF00493.25	MCM	2	224	224	335.69	9.3e-101	3.9e-10	CL0023	G1/S, G2
TMU_00000656	655	738	655	739	PF17855.3	MCM_lid	1	86	87	91.43	3.8e-26	1.6e-29	CL0671	G1/S, G2
Cyclins
TMU_00002443	69	193	64	194	PF00134.25	Cyclin_N	4	126	127	105.6	1.5e-30	1.6e-34	CL0065	G2	highest similarity to T. vaginalis Cyclin A (TVAG_048120)
TMU_00025163	79	204	78	205	PF00134.25	Cyclin_N	2	126	127	104.09	4.5e-30	4.7e-34	CL0065	G2	highest similarity to T. vaginalis Cyclin A (TVAG_048120)
TMU_00025163	211	314	207	319	PF02984.21	Cyclin_C	5	109	119	34.73	1.6e-08	1.7e-12	CL0065	G2	highest similarity to T. vaginalis Cyclin A (TVAG_048120)
TMU_00000272	101	215	88	215	PF00134.25	Cyclin_N	14	127	127	99.34	1.3e-28	1.4e-32	CL0065	G2	highest similarity to T. vaginalis G2/mitotic-specific cyclin-B3 (TVAG_335410)
TMU_00000272	217	320	217	333	PF02984.21	Cyclin_C	1	105	119	45.2	9.2e-12	9.6e-16	CL0065	G2	highest similarity to T. vaginalis G2/mitotic-specific cyclin-B3 (TVAG_335410)
TMU_00008189	89	212	85	213	PF00134.25	Cyclin_N	4	126	127	72.88	2.1e-20	2.1e-24	CL0065	G2	highest similarity to T. vaginalis G2/mitotic-specific cyclin-B3 (TVAG_335410)
TMU_00008189	218	313	212	331	PF02984.21	Cyclin_C	4	96	119	40.57	2.5e-10	2.6e-14	CL0065	G2	highest similarity to T. vaginalis G2/mitotic-specific cyclin-B3 (TVAG_335410)
TMU_00016428	63	184	62	184	PF00134.25	Cyclin_N	2	127	127	77.54	7.4e-22	7.7e-26	CL0065	G2	highest similarity to T. vaginalis G2/mitotic-specific cyclin-B3 (TVAG_335410)
TMU_00016428	186	301	186	303	PF02984.21	Cyclin_C	1	117	119	72.24	3.8e-20	4e-24	CL0065	G2	highest similarity to T. vaginalis G2/mitotic-specific cyclin-B3 (TVAG_335410)
TMU_00019420	90	213	87	214	PF00134.25	Cyclin_N	4	126	127	69.04	3.2e-19	3.3e-23	CL0065	G2	highest similarity to T. vaginalis G2/mitotic-specific cyclin-B3 (TVAG_335410)
TMU_00019420	216	329	216	338	PF02984.21	Cyclin_C	1	107	119	39.91	4e-10	4.2e-14	CL0065	G2	highest similarity to T. vaginalis G2/mitotic-specific cyclin-B3 (TVAG_335410)
TMU_00000974	79	205	79	205	PF00134.25	Cyclin_N	1	127	127	118.61	1.5e-34	1.5e-38	CL0065	G2
TMU_00000974	211	321	207	324	PF02984.21	Cyclin_C	5	116	119	73.89	1.2e-20	1.2e-24	CL0065	G2
TMU_00003319	109	235	108	236	PF00134.25	Cyclin_N	2	126	127	59.82	2.3e-16	2.3e-20	CL0065	G2
TMU_00003319	238	350	238	353	PF02984.21	Cyclin_C	1	114	119	51.9	7.7e-14	8e-18	CL0065	G2
TMU_00003726	2	81	1	81	PF00134.25	Cyclin_N	48	127	127	75.29	3.7e-21	3.8e-25	CL0065	G2
TMU_00003726	83	191	83	199	PF02984.21	Cyclin_C	1	110	119	52.07	6.9e-14	7.1e-18	CL0065	G2
TMU_00007058	103	210	85	212	PF00134.25	Cyclin_N	19	125	127	71.98	3.9e-20	4.1e-24	CL0065	G2
TMU_00007058	215	351	214	355	PF02984.21	Cyclin_C	2	115	119	44.35	1.7e-11	1.8e-15	CL0065	G2
TMU_00007737	71	188	61	188	PF00134.25	Cyclin_N	12	127	127	69.15	2.9e-19	3e-23	CL0065	G2
TMU_00007737	192	302	190	306	PF02984.21	Cyclin_C	3	114	119	38.14	1.4e-09	1.5e-13	CL0065	G2
TMU_00011024	100	225	100	226	PF00134.25	Cyclin_N	1	126	127	113.78	4.5e-33	4.7e-37	CL0065	G2	expressed across more clusters in supercluster B; long C-terminal region with know predicted domains
TMU_00011024	230	324	228	340	PF02984.21	Cyclin_C	3	98	119	56.14	3.8e-15	3.9e-19	CL0065	G2
TMU_00012816	66	186	62	187	PF00134.25	Cyclin_N	5	126	127	79.45	1.9e-22	2e-26	CL0065	G2
TMU_00012816	189	291	189	300	PF02984.21	Cyclin_C	1	104	119	27.14	3.7e-06	3.8e-10	CL0065	G2
TMU_00015367	94	209	85	211	PF00134.25	Cyclin_N	7	125	127	68.71	4e-19	4.2e-23	CL0065	G2
TMU_00015367	214	325	213	329	PF02984.21	Cyclin_C	2	115	119	45.8	6e-12	6.3e-16	CL0065	G2
TMU_00019978	134	260	134	260	PF00134.25	Cyclin_N	1	127	127	120.83	3e-35	3.1e-39	CL0065	G2	expressed in supercluster A; long C-terminal region with know predicted domains
TMU_00019978	264	377	262	379	PF02984.21	Cyclin_C	3	117	119	79.11	2.8e-22	3e-26	CL0065	G2
TMU_00022927	105	231	104	232	PF00134.25	Cyclin_N	2	126	127	62.58	3.2e-17	3.3e-21	CL0065	G2
TMU_00022927	234	346	234	348	PF02984.21	Cyclin_C	1	114	119	53.14	3.2e-14	3.3e-18	CL0065	G2
TMU_00024409	100	214	87	214	PF00134.25	Cyclin_N	13	127	127	99.52	1.2e-28	1.2e-32	CL0065	G2
TMU_00024409	216	307	216	329	PF02984.21	Cyclin_C	1	93	119	48.24	1e-12	1.1e-16	CL0065	G2
TMU_00024652	81	205	79	205	PF00134.25	Cyclin_N	3	127	127	110.02	6.6e-32	6.9e-36	CL0065	G2
TMU_00024652	211	321	207	324	PF02984.21	Cyclin_C	5	116	119	72.94	2.3e-20	2.4e-24	CL0065	G2
