# Supplementary material for: Commensal protist Tritrichomonas musculus exhibits a dynamic life cycle that induces extensive remodeling of the gut microbiota
Source: ISME J. 2024 Feb 5;18(1):wrae023. doi: 10.1093/ismejo/wrae023 (PMC10944700; doi:10.1093/ismejo/wrae023)
Supplement: Supplementary_Data_8 [file supplementary_data_8.xlsx]

## Sheet: Supplementary_Data_8
Supplementary Data 8. Genes differentially expressed in Tmu during WT or muMt-/- mouse colonization
	Effect	Colonization time, day 28 vs. 2 (WT)				Colonization time, day 28 vs. 2 (muMt)				Host genotype, B cell-def. vs WT (day 2)				Host genotype, B cell-def. vs WT (day 28)				Interaction (time x host genotype)
Gene	EC	Mean counts	Log2 fold-change	l2fc SE	p (adj)	Mean counts	Log2 fold-change	l2fc SE	p (adj)	Mean counts	Log2 fold-change	l2fc SE	p (adj)	Mean counts	Log2 fold-change	l2fc SE	p (adj)	Mean counts	Log2 fold-change	l2fc SE	p (adj)
TMU_00016742	3.2.1.80, 3.2.1.26	2830.34	4.90416	0.425686	4.2239e-27	2830.34	3.59953	0.419223	5.93381e-14	2830.34	2.88901	0.426071	1.0296e-07	2830.34	1.58437	0.418831	0.034664	2830.34	-1.30464	0.597458	0.536543
TMU_00014465	3.2.1.20	94.9541	-4.47897	0.402642	2.92648e-25	94.9541	-2.90287	0.449876	1.4514e-07	94.9541	-2.05025	0.356199	1.85319e-05	94.9541	-0.474148	0.487474	0.892599	94.9541	1.5761	0.603746	0.371333
TMU_00015262	3.2.1.80, 3.2.1.26	584.516	4.84888	0.502286	5.78902e-19	584.516	4.2267	0.47778	1.19187e-14	584.516	2.27342	0.505094	0.00581797	584.516	1.65124	0.474811	0.0674517	584.516	-0.622185	0.693228	0.941953
TMU_00015522	2.4.1.25	229.737	-3.58167	0.416167	7.08085e-15	229.737	-0.922755	0.425698	0.21517	229.737	-2.36038	0.408072	1.79037e-05	229.737	0.298534	0.433464	0.931698	229.737	2.65891	0.595326	0.00440927
TMU_00012355	3.6.3.1	43.8077	3.74052	0.434372	7.08085e-15	43.8077	0.104276	0.455579	0.947424	43.8077	0.574932	0.455253	0.999933	43.8077	-3.06131	0.434713	6.64704e-09	43.8077	-3.63624	0.629469	1.35074e-05
TMU_00003850	3.2.1.20	32.1377	-3.41566	0.416076	1.81082e-13	32.1377	-1.68795	0.446706	0.00770891	32.1377	-1.69831	0.348619	0.0014654	32.1377	0.0294029	0.501129	0.993867	32.1377	1.72771	0.610463	0.284949
TMU_00010221	2.7.1.137	32.6521	-3.25627	0.427086	1.75991e-11	32.6521	0.0822348	0.396017	0.95111	32.6521	-1.66756	0.360736	0.00383394	32.6521	1.67094	0.457276	0.0429948	32.6521	3.3385	0.582436	1.46681e-05
TMU_00015069	1.11.1.15	298.719	7.33364	1.03901	1.08226e-09	298.719	4.33119	1.01346	0.00165922	298.719	0.92589	1.05331	0.999933	298.719	-2.07656	0.998594	0.530199	298.719	-3.00245	1.45143	0.602205
TMU_00003692	2.7.7.9	862.611	2.69904	0.392136	3.40712e-09	862.611	1.86389	0.390365	0.000286192	862.611	1.06233	0.392672	0.545905	862.611	0.227181	0.389826	0.944506	862.611	-0.835146	0.553314	0.837049
TMU_00006758	3.5.2.6	40.1299	3.49023	0.509265	3.99767e-09	40.1299	-0.196371	0.54015	0.912689	40.1299	0.531584	0.526222	0.999933	40.1299	-3.15502	0.523644	2.9669e-06	40.1299	-3.6866	0.74237	0.000466099
TMU_00005125	3.2.1.21	376.453	2.14754	0.340991	1.44725e-07	376.453	1.77942	0.338546	4.51802e-05	376.453	0.665559	0.34219	0.959499	376.453	0.297436	0.337334	0.901684	376.453	-0.368123	0.480508	0.959207
TMU_00002024	1.11.1.15	334.156	8.39933	1.33973	1.63762e-07	334.156	6.68519	1.32881	0.00010403	334.156	-0.280787	1.38757	0.999933	334.156	-1.99493	1.27878	0.733752	334.156	-1.71414	1.88695	0.941824
TMU_00013333	2.4.1.21	7132.43	1.6098	0.276865	2.18377e-06	7132.43	1.32854	0.276972	0.000264982	7132.43	-0.142104	0.276961	0.999933	7132.43	-0.423367	0.276877	0.743563	7132.43	-0.281264	0.391622	0.961587
TMU_00013750	5.1.99.1	27.4161	9.0199	1.56767	2.85641e-06	27.4161	5.22727	1.47752	0.0150942	27.4161	1.42781	1.77702	0.999933	27.4161	-2.36482	1.21774	0.58582	27.4161	-3.79263	2.15422	0.717048
TMU_00006210	1.11.1.15	221.311	7.16394	1.24579	2.85641e-06	221.311	5.01393	1.2421	0.00356083	221.311	-0.331314	1.27825	0.999933	221.311	-2.48133	1.20866	0.542782	221.311	-2.15001	1.7592	0.895374
TMU_00017509	3.2.1.51	330.099	1.95906	0.341943	3.15688e-06	330.099	1.70647	0.338383	0.000102361	330.099	0.835301	0.342755	0.722432	330.099	0.582712	0.33756	0.675322	330.099	-0.252589	0.481069	0.972602
TMU_00025535	2.7.1.2	290.835	2.23757	0.402503	7.35082e-06	290.835	1.45664	0.406197	0.0129594	290.835	-0.424398	0.405661	0.999933	290.835	-1.20533	0.403043	0.175648	290.835	-0.780929	0.571843	0.866437
TMU_00010837	3.5.4.2	87.9172	2.43561	0.442132	8.9967e-06	87.9172	-0.941511	0.457507	0.251677	87.9172	0.987493	0.444482	0.858308	87.9172	-2.38963	0.455224	0.000178654	87.9172	-3.37713	0.636234	9.82582e-05
TMU_00014202	2.7.1.2	601.427	1.65752	0.307012	1.57352e-05	601.427	1.05407	0.307513	0.0202898	601.427	0.2443	0.307673	0.999933	601.427	-0.359147	0.306853	0.843171	601.427	-0.603448	0.434535	0.86609
TMU_00004250	3.5.2.6	53.8311	1.98444	0.371028	1.90655e-05	53.8311	-0.197456	0.400066	0.871483	53.8311	-0.026879	0.380131	0.999933	53.8311	-2.20878	0.391428	2.20208e-05	53.8311	-2.1819	0.545633	0.0201533
TMU_00018855	4.1.1.17	59.0763	8.15125	1.54299	2.63149e-05	59.0763	3.78321	1.41859	0.0991817	59.0763	0.972844	1.61458	0.999933	59.0763	-3.3952	1.33655	0.351779	59.0763	-4.36804	2.09599	0.596792
TMU_00024021	1.7.99.1	17.0681	2.49031	0.479915	4.02943e-05	17.0681	2.49503	0.518177	0.000249159	17.0681	-0.790462	0.551783	0.999933	17.0681	-0.785736	0.440863	0.662339	17.0681	0.0047266	0.706275	0.999306
TMU_00022395	2.7.1.2	92.2269	2.09608	0.407894	4.8197e-05	92.2269	1.6601	0.415664	0.00402893	92.2269	-0.422947	0.417044	0.999933	92.2269	-0.858924	0.406483	0.516931	92.2269	-0.435977	0.582369	0.960891
TMU_00015076	2.7.1.2	300.542	4.75542	0.941317	7.21338e-05	300.542	2.24934	0.935597	0.153636	300.542	1.32568	0.943522	0.999933	300.542	-1.1804	0.933374	0.816339	300.542	-2.50607	1.32718	0.661592
TMU_00011515	1.11.1.15	94.277	7.29258	1.45411	8.39621e-05	94.277	4.73775	1.48439	0.0353604	94.277	-0.898782	1.54918	0.999933	94.277	-3.45362	1.38488	0.36879	94.277	-2.55483	2.07794	0.895016
TMU_00024382	1.11.1.15	103.014	6.25368	1.26891	0.000124883	103.014	6.64571	1.30933	9.44098e-05	103.014	-1.35438	1.36084	0.999933	103.014	-0.962359	1.2135	0.916853	103.014	0.392026	1.82331	0.98891
TMU_00002990	1.17.1.4	25.7741	2.81377	0.572648	0.000133042	25.7741	1.33872	0.572166	0.170132	25.7741	0.340631	0.592413	0.999933	25.7741	-1.13442	0.551677	0.541721	25.7741	-1.47505	0.809506	0.683146
TMU_00019504	1.11.1.15	77.6275	1.79683	0.367576	0.000147719	77.6275	1.35905	0.372314	0.010943	77.6275	-0.0959077	0.374825	0.999933	77.6275	-0.533685	0.365015	0.765075	77.6275	-0.437777	0.523191	0.946976
TMU_00002921	3.2.1.20	1600.5	3.06492	0.633279	0.000184432	1600.5	2.64828	0.631381	0.00208801	1600.5	1.82612	0.63343	0.423643	1600.5	1.40949	0.631229	0.476437	1600.5	-0.416637	0.89425	0.975625
TMU_00011716	3.4.21.62	6.44865	-6.03539	1.27727	0.000286199	6.44865	-4.33975	1.29032	0.0236565	6.44865	-1.80896	0.806687	0.858308	6.44865	-0.113324	1.62653	NA	6.44865	1.69563	1.81558	NA
TMU_00001658	2.7.1.2	1017.55	1.05945	0.223912	0.000286199	1017.55	0.298094	0.225496	0.542927	1017.55	-0.00110404	0.224188	0.999933	1017.55	-0.762456	0.225222	0.0850934	1017.55	-0.761352	0.317781	0.465202
TMU_00002209	2.7.4.6	2171.21	1.12053	0.237061	0.000286199	2171.21	0.886522	0.2374	0.00864141	2171.21	0.0290074	0.237206	0.999933	2171.21	-0.205	0.237256	0.903028	2171.21	-0.234007	0.335495	0.963024
TMU_00010721	3.4.21.62	102.259	-1.38317	0.292689	0.000286199	102.259	-1.28397	0.306117	0.00208801	102.259	-0.34669	0.283081	0.999933	102.259	-0.247491	0.315023	0.916853	102.259	0.0991994	0.423526	0.98891
TMU_00017960	3.2.1.45	101.047	1.55135	0.332731	0.00038125	101.047	1.62921	0.328074	0.000134693	101.047	0.334828	0.335844	0.999933	101.047	0.41268	0.324886	0.81617	101.047	0.0778514	0.467271	0.993276
TMU_00011928	4.6.1.1	10.3909	3.32737	0.718222	0.000431557	10.3909	1.33125	0.551352	0.151712	10.3909	1.93161	0.733309	0.587557	10.3909	-0.0645136	0.531123	0.988689	10.3909	-1.99612	0.905446	NA
TMU_00025097	2.7.9.1, 4.4.1.5	372.245	1.95883	0.424319	0.000446214	372.245	1.61877	0.429152	0.00783061	372.245	-1.08587	0.427499	0.646947	372.245	-1.42592	0.425984	0.0925814	372.245	-0.340059	0.603505	0.972602
TMU_00005216	1.11.1.15	21.7519	7.65942	1.6593	0.000446214	21.7519	2.66466	1.36549	0.290732	21.7519	3.74475	1.68293	0.858308	21.7519	-1.25001	1.33626	0.899151	21.7519	-4.99476	2.14891	0.487048
TMU_00025126	2.7.1.2	166.511	1.80244	0.390482	0.000446214	166.511	1.50805	0.397403	0.00744631	166.511	-0.686084	0.395735	0.999933	166.511	-0.980478	0.392172	0.36633	166.511	-0.294394	0.55714	0.972602
TMU_00001444	1.3.5.1	7806.49	0.899289	0.195544	0.000479796	7806.49	0.0818888	0.195765	0.895236	7806.49	0.211731	0.195552	0.999933	7806.49	-0.60567	0.195757	0.15411	7806.49	-0.817401	0.276697	0.227836
TMU_00016040	1.1.1.95	25.8917	4.95527	1.09228	0.000586115	25.8917	1.277	1.06196	0.592965	25.8917	1.16112	1.11561	0.999933	25.8917	-2.51715	1.03743	0.400425	25.8917	-3.67827	1.52343	0.46104
TMU_00006022	5.1.3.3, 5.1.3.15	126.883	1.20472	0.270736	0.00082574	126.883	0.877508	0.272277	0.033184	126.883	0.174108	0.272557	0.999933	126.883	-0.153106	0.270455	0.947601	126.883	-0.327215	0.38397	0.946492
TMU_00010982	3.2.1.22	2495.85	1.54714	0.347895	0.000828044	2495.85	1.23856	0.348249	0.0142989	2495.85	-0.296233	0.348129	0.999933	2495.85	-0.604808	0.348015	0.669226	2495.85	-0.308575	0.492248	0.971613
TMU_00003480	2.7.1.29	175.299	-2.34489	0.530542	0.000905641	175.299	0.486551	0.524516	0.711478	175.299	-0.443646	0.521875	0.999933	175.299	2.3878	0.53314	0.0034431	175.299	2.83144	0.74605	0.0363212
TMU_00003770	3.5.1.28	1181.32	0.756333	0.173729	0.00114297	1181.32	0.269626	0.174598	0.448287	1181.32	0.271198	0.173654	0.999933	1181.32	-0.215509	0.174671	0.828914	1181.32	-0.486707	0.246305	0.644796
TMU_00003744	2.7.11.1, 3.2.1.21	417.82	1.22859	0.282446	0.00115445	417.82	1.34561	0.281287	0.000276947	417.82	0.421218	0.282743	0.999933	417.82	0.538244	0.280989	0.59742	417.82	0.117026	0.39862	0.987117
TMU_00017057	4.1.1.17	78.21	5.7625	1.34007	0.00139765	78.21	2.82852	1.31643	0.221862	78.21	1.01487	1.35362	0.999933	78.21	-1.91911	1.30249	0.76278	78.21	-2.93398	1.8785	0.81988
TMU_00014992	1.2.1.12	15821	1.10748	0.257976	0.00143406	15821	0.582567	0.258038	0.191508	15821	0.0886553	0.257991	0.999933	15821	-0.43626	0.258023	0.68921	15821	-0.524916	0.364877	0.857738
TMU_00011751	3.1.3.16, 5.2.1.8	85.5488	1.22547	0.290592	0.00188682	85.5488	0.755888	0.294767	0.119727	85.5488	0.0880185	0.293659	0.999933	85.5488	-0.381559	0.291712	0.808617	85.5488	-0.469577	0.413922	0.916479
TMU_00015677	2.3.1.51	22.1835	6.99339	1.66178	0.00194925	22.1835	-0.752484	1.34233	0.845468	22.1835	6.83233	1.66068	0.0202564	22.1835	-0.913544	1.34369	0.931698	22.1835	-7.74587	2.1362	0.0554714
TMU_00005865	3.2.1.24	12.8657	-2.08514	0.496864	0.0020036	12.8657	-1.02196	0.489622	0.241211	12.8657	-0.514811	0.41567	0.999933	12.8657	0.548365	0.560198	0.891595	12.8657	1.06318	0.697569	0.827529
TMU_00011834	3.1.13.4	15.1018	-2.20174	0.527646	0.00221191	15.1018	-0.316697	0.496851	0.818874	15.1018	-0.660143	0.452882	0.999933	15.1018	1.2249	0.565835	0.502534	15.1018	1.88504	0.724756	0.37634
TMU_00020658	2.7.1.2	72.2969	2.22525	0.537023	0.00242441	72.2969	1.60377	0.545114	0.0599415	72.2969	-0.360426	0.546307	0.999933	72.2969	-0.981911	0.53581	0.639252	72.2969	-0.621485	0.765208	0.951694
TMU_00017571	3.6.3.8	117.265	4.9537	1.21286	0.00295121	117.265	-0.886595	1.18591	0.777887	117.265	4.6317	1.21268	0.0575389	117.265	-1.20859	1.18609	0.880795	117.265	-5.84029	1.69629	0.0879381
TMU_00014949	3.2.2.8	28.7375	6.47844	1.58629	0.00295121	28.7375	3.7263	1.71213	0.212745	28.7375	-1.28903	1.78523	0.999933	28.7375	-4.04117	1.50354	0.305612	28.7375	-2.75214	2.33402	0.903721
TMU_00003112	2.4.1.21	5854.34	1.01662	0.249431	0.00302487	5854.34	0.950104	0.249659	0.00720997	5854.34	-0.372799	0.249516	0.999933	5854.34	-0.439316	0.249574	0.66477	5854.34	-0.0665168	0.35291	0.991774
TMU_00014722	3.1.3.16	562.782	1.25622	0.31058	0.00336345	562.782	0.787295	0.311142	0.125708	562.782	0.284891	0.310889	0.999933	562.782	-0.184035	0.310834	0.944472	562.782	-0.468926	0.439624	0.925986
TMU_00005103	5.3.1.8	63.2132	-1.10093	0.273076	0.00350216	63.2132	-0.12097	0.279821	0.892288	63.2132	-0.63592	0.261473	0.722432	63.2132	0.344042	0.290692	0.841612	63.2132	0.979962	0.390986	0.411134
TMU_00005961	2.3.1.30	56.5182	-2.40022	0.599886	0.00378483	56.5182	-1.88381	0.631566	0.0547219	56.5182	-1.10029	0.586586	0.984201	56.5182	-0.583876	0.643938	0.901095	56.5182	0.516413	0.871055	0.972602
TMU_00005962	3.1.3.25	176.91	-2.6568	0.666803	0.00394964	176.91	-0.802224	0.671898	0.596422	176.91	-1.44376	0.662487	0.882037	176.91	0.410809	0.676154	0.943008	176.91	1.85457	0.946611	0.654369
TMU_00013710	2.5.1.47	48.1121	6.66235	1.6742	0.00401359	48.1121	5.84624	1.81825	0.0335965	48.1121	-1.95682	1.88936	0.999933	48.1121	-2.77293	1.59352	0.669226	48.1121	-0.816111	2.47162	0.984439
TMU_00010360	3.1.3.16	14.5058	4.97332	1.25822	0.00436576	14.5058	1.81295	1.24937	0.488472	14.5058	0.368873	1.32032	0.999933	14.5058	-2.7915	1.18356	0.429402	14.5058	-3.16037	1.77314	0.709948
TMU_00001735	2.6.1.1	196.173	1.83536	0.464493	0.00437011	196.173	1.31309	0.468029	0.077257	196.173	-0.308193	0.467312	0.999933	196.173	-0.830459	0.465214	0.661178	196.173	-0.522266	0.659397	0.955317
TMU_00008763	3.6.4.12	152.414	2.60533	0.661993	0.00458188	152.414	0.334421	0.66655	0.868299	152.414	0.400331	0.664163	0.999933	152.414	-1.87058	0.664388	0.240856	152.414	-2.27091	0.939427	0.46104
TMU_00002640	1.8.1.4	57.451	0.953055	0.24414	0.00502475	57.451	-0.124535	0.246036	0.867269	57.451	0.595017	0.241896	0.704443	57.451	-0.482573	0.248242	0.58472	57.451	-1.07759	0.346609	0.178607
TMU_00017025	1.2.7.3	39149	0.766429	0.197683	0.00551266	39149	0.538192	0.197691	0.0891002	39149	0.404937	0.197679	0.919729	39149	0.1767	0.197695	0.901294	39149	-0.228238	0.279572	0.951205
TMU_00014948	6.2.1.3	16.9619	-3.00511	0.778571	0.00576945	16.9619	-3.9795	0.867732	0.00057325	16.9619	0.294685	0.684985	0.999933	16.9619	-0.6797	0.943359	0.927866	16.9619	-0.974385	1.16582	0.946976
TMU_00013004	3.1.3.16	26.6749	2.76537	0.717778	0.00591494	26.6749	0.327644	0.723837	0.884144	26.6749	0.787523	0.726882	0.999933	26.6749	-1.6502	0.714695	0.451218	26.6749	-2.43772	1.01938	0.467943
TMU_00015112	3.1.3.16	65.5075	-1.14244	0.297192	0.00602544	65.5075	-0.317306	0.300444	0.659738	65.5075	-0.331148	0.283901	0.999933	65.5075	0.493984	0.313034	0.727522	65.5075	0.825132	0.422599	0.654369
TMU_00009230	1.6.5.3	125.936	1.76056	0.459296	0.00617388	125.936	0.51674	0.462269	0.633124	125.936	0.421759	0.460979	0.999933	125.936	-0.822058	0.460591	0.661178	125.936	-1.24382	0.651648	0.661592
TMU_00024995	3.6.1.1	10.9924	2.43359	0.635062	0.0061771	10.9924	2.90476	0.78646	0.00960645	10.9924	-1.94177	0.794944	0.718665	10.9924	-1.47061	0.624409	0.42954	10.9924	0.471165	1.01085	0.975575
TMU_00005199	3.1.3.5	28.6582	3.90573	1.02158	0.00630149	28.6582	-0.896199	1.02605	0.731271	28.6582	1.9314	1.02668	0.984201	28.6582	-2.87053	1.02095	0.242646	28.6582	-4.80193	1.4479	0.110702
TMU_00014396	3.2.1.20	7.32961	3.47363	0.908781	0.00630149	7.32961	2.26759	0.824157	0.0852694	7.32961	0.68686	0.970013	0.999933	7.32961	-0.51918	0.751127	NA	7.32961	-1.20604	1.22683	NA
TMU_00004801	5.3.1.1	3159.51	0.996775	0.263042	0.00703181	3159.51	0.579482	0.263108	0.205867	3159.51	0.464517	0.263031	0.999933	3159.51	0.0472238	0.263119	0.984242	3159.51	-0.417294	0.372044	0.919696
TMU_00005742	5.3.4.1	76.651	-1.10553	0.292214	0.00709931	76.651	-0.946934	0.311478	0.0498212	76.651	-0.645134	0.284181	0.858308	76.651	-0.486542	0.318824	0.743643	76.651	0.158592	0.427092	0.980616
TMU_00018704	3.1.21.7	9.97274	3.81616	1.01383	0.00750765	9.97274	2.30299	0.762543	0.05155	9.97274	2.28865	1.03131	0.858308	9.97274	0.775482	0.738732	0.872388	9.97274	-1.51317	1.26859	NA
TMU_00003738	1.8.1.2, 1.6.5.3	16.1171	-2.79065	0.743646	0.00770692	16.1171	-1.67793	0.748907	0.195971	16.1171	-0.520237	0.673007	0.999933	16.1171	0.592487	0.812979	0.925747	16.1171	1.11272	1.0554	0.926747
TMU_00026479	3.6.1.1	32.4514	1.87693	0.50125	0.00790412	32.4514	2.47036	0.54793	0.00075589	32.4514	-1.61443	0.546216	0.397573	32.4514	-1.021	0.503117	0.551956	32.4514	0.593436	0.742616	0.953759
TMU_00011807	4.1.2.13	14057.4	1.00036	0.267687	0.00793327	14057.4	0.482826	0.26775	0.347266	14057.4	0.14907	0.267696	0.999933	14057.4	-0.368468	0.267741	0.791871	14057.4	-0.517538	0.378611	0.866437
TMU_00009442	1.1.2.3, 1.14.19.3, 1.14.19.1	40.8385	1.30921	0.352265	0.00832477	40.8385	0.967598	0.359359	0.0946188	40.8385	-0.069577	0.360051	0.999933	40.8385	-0.411191	0.351558	0.843171	40.8385	-0.341614	0.503219	0.963024
TMU_00012267	3.4.21.62	1004.46	1.28731	0.346528	0.00835225	1004.46	0.646992	0.34628	0.317998	1004.46	0.802992	0.346484	0.828743	1004.46	0.162678	0.346324	0.959587	1004.46	-0.640314	0.489889	0.875757
TMU_00008517	3.6.4.13	256.491	-0.936733	0.253135	0.00864871	256.491	-1.06289	0.258869	0.00276903	256.491	-0.00228519	0.249343	0.999933	256.491	-0.128443	0.262524	0.957415	256.491	-0.126157	0.362064	0.98302
TMU_00004785	3.4.16.2	518.753	-0.672135	0.18333	0.00965547	518.753	-0.629468	0.185575	0.02205	518.753	0.123808	0.181019	0.999933	518.753	0.166476	0.187829	0.901684	518.753	0.0426674	0.260859	0.993623
TMU_00013613	1.8.1.9	63.6278	-1.0172	0.279189	0.0103224	63.6278	-1.16475	0.29232	0.00413262	63.6278	-0.0494179	0.264769	0.999933	63.6278	-0.196965	0.305442	0.937802	63.6278	-0.147547	0.404225	0.980616
TMU_00000715	2.7.9.1	15837	0.939069	0.257735	0.0103224	15837	0.815576	0.257833	0.0380782	15837	-0.448337	0.257765	0.999933	15837	-0.57183	0.257804	0.480863	15837	-0.123493	0.364562	0.983838
TMU_00002107	2.7.2.3	10623.8	1.06008	0.291203	0.0103811	10623.8	0.665325	0.291265	0.184453	10623.8	0.138213	0.291218	0.999933	10623.8	-0.256543	0.29125	0.901684	10623.8	-0.394756	0.411867	0.934724
TMU_00009323	2.7.1.20	158.309	-1.29769	0.357291	0.0106285	158.309	-2.17064	0.370166	3.31452e-06	158.309	0.338622	0.350667	0.999933	158.309	-0.53433	0.376447	0.779133	158.309	-0.872952	0.51447	0.753315
TMU_00014154	2.7.7.4	73.4725	1.17658	0.324432	0.0108153	73.4725	0.220323	0.327666	0.805388	73.4725	0.491918	0.324861	0.999933	73.4725	-0.464335	0.32724	0.779133	73.4725	-0.956253	0.461108	0.602205
TMU_00006872	2.3.2.26	22.6982	4.99443	1.38708	0.0115943	22.6982	-1.44454	1.16206	0.578428	22.6982	5.92341	1.38222	0.0117896	22.6982	-0.515564	1.16784	0.963691	22.6982	-6.43897	1.80952	0.0636137
TMU_00024860	3.2.1.22	11.1526	2.68378	0.74982	0.0122584	11.1526	4.99787	0.890243	1.02506e-05	11.1526	-1.66352	0.975998	0.999933	11.1526	0.650573	0.634184	0.878917	11.1526	2.3141	1.16394	0.636248
TMU_00018799	2.3.1.51	43.294	-1.41718	0.397299	0.0126588	43.294	-0.850065	0.406111	0.239681	43.294	-0.284147	0.378084	0.999933	43.294	0.282964	0.424058	0.932527	43.294	0.567111	0.568131	0.93375
TMU_00013380	3.6.3.8	91.094	-1.1266	0.316114	0.0127731	91.094	-0.861924	0.318222	0.0913057	91.094	0.218807	0.304131	0.999933	91.094	0.483486	0.329693	0.764534	91.094	0.264679	0.448545	0.972602
TMU_00001534	6.2.1.3	180.73	-1.37951	0.387787	0.0130203	180.73	-1.91843	0.402734	0.000298966	180.73	-0.379112	0.383974	0.999933	180.73	-0.91804	0.40637	0.467486	180.73	-0.538928	0.559082	0.934724
TMU_00016687	3.6.1.23	28.8486	-1.58704	0.450133	0.0141179	28.8486	0.223467	0.443941	0.867881	28.8486	-0.705659	0.423047	0.999933	28.8486	1.10485	0.469824	0.429891	28.8486	1.81051	0.63222	0.270942
TMU_00006572	3.4.19.12	7.45561	3.15627	0.901017	0.0150828	7.45561	0.810922	0.783286	0.668249	7.45561	1.82858	0.914353	0.937994	7.45561	-0.51677	0.767677	0.931971	7.45561	-2.34535	1.19389	NA
TMU_00004773	2.4.99.18	203.048	-0.711085	0.20306	0.0150828	203.048	-0.941807	0.209745	0.000809586	203.048	0.0372604	0.198001	0.999933	203.048	-0.193461	0.214527	0.901095	203.048	-0.230722	0.291936	0.955586
TMU_00004689	1.1.1.95	635.377	1.20031	0.345017	0.0162021	635.377	1.46061	0.346196	0.00196111	635.377	-0.473021	0.345873	0.999933	635.377	-0.21273	0.345341	0.943008	635.377	0.260291	0.488762	0.972602
TMU_00001980	3.3.1.1	893.512	-0.970768	0.279629	0.0165225	893.512	-1.51207	0.282461	3.00179e-05	893.512	0.101501	0.278596	0.999933	893.512	-0.439804	0.28348	0.73382	893.512	-0.541305	0.397463	0.866437
TMU_00003931	5.3.1.8	12.4191	5.53824	1.59511	0.0165225	12.4191	5.78776	1.42623	0.00328209	12.4191	1.18055	1.73816	0.999933	12.4191	1.43007	1.24792	0.851551	12.4191	0.249525	2.13974	0.995401
TMU_00013779	2.7.1.29	464.726	0.884314	0.255608	0.0169509	464.726	0.955701	0.25701	0.00905896	464.726	-0.135924	0.256162	0.999933	464.726	-0.0645367	0.256457	0.981631	464.726	0.0713869	0.362477	0.990235
TMU_00011236	2.3.2.26	69.7815	1.05401	0.305179	0.0171197	69.7815	0.49187	0.307196	0.426253	69.7815	0.328326	0.30593	0.999933	69.7815	-0.233818	0.306448	0.919856	69.7815	-0.562144	0.433017	0.875757
TMU_00002040	5.4.2.11	5144.37	0.815705	0.237008	0.0176099	5144.37	0.327694	0.237232	0.518159	5144.37	0.111262	0.23702	0.999933	5144.37	-0.376749	0.23722	0.723662	5144.37	-0.488011	0.335338	0.854352
TMU_00018612	6.5.1.1	138.772	4.76066	1.39106	0.0185666	138.772	0.563872	1.37993	0.899317	138.772	2.81392	1.39193	0.928097	138.772	-1.38287	1.37905	0.884726	138.772	-4.19679	1.9594	0.56531
TMU_00002852	2.7.7.19	17.5651	4.88399	1.43523	0.0195534	17.5651	1.41666	1.46103	0.69456	17.5651	0.0986439	1.48515	0.999933	17.5651	-3.36868	1.41026	0.419085	17.5651	-3.46733	2.04804	0.75437
TMU_00018680	2.7.1.2	673.484	1.14243	0.336137	0.0197616	673.484	0.267467	0.338461	0.761767	673.484	-0.237735	0.336612	0.999933	673.484	-1.1127	0.337989	0.106879	673.484	-0.874968	0.477015	0.677146
TMU_00016999	5.3.4.1	138.884	-1.27848	0.376106	0.0197616	138.884	-1.46375	0.386173	0.00749213	138.884	-0.0781067	0.37033	0.999933	138.884	-0.263378	0.391715	0.9322	138.884	-0.185272	0.539059	0.98302
TMU_00001709	2.7.1.6	8512.87	0.746476	0.219905	0.0200179	8512.87	0.63522	0.220096	0.0666966	8512.87	-0.322381	0.219943	0.999933	8512.87	-0.433637	0.220058	0.574502	8512.87	-0.111257	0.311128	0.98302
TMU_00001124	3.6.4.13	24.4104	-1.53109	0.451133	0.0200188	24.4104	-0.599671	0.448631	0.537076	24.4104	-0.258309	0.415616	0.999933	24.4104	0.67311	0.48172	0.785747	24.4104	0.931419	0.636232	0.849486
TMU_00008271	4.6.1.1	79.1432	-0.95338	0.281139	0.0201245	79.1432	-1.12277	0.292446	0.006596	79.1432	-0.0024686	0.269876	0.999933	79.1432	-0.171858	0.302871	0.947601	79.1432	-0.16939	0.405665	0.977449
TMU_00017486	2.4.99.18	31.0373	-1.162	0.343685	0.0208324	31.0373	-1.08206	0.357703	0.0512406	31.0373	-0.120906	0.317598	0.999933	31.0373	-0.0409633	0.381054	0.989323	31.0373	0.0799423	0.496055	0.993623
TMU_00010647	2.4.1.25	34.9195	6.03922	1.78859	0.0209264	34.9195	1.03496	1.70492	0.829365	34.9195	3.2795	1.79384	0.988159	34.9195	-1.72476	1.69939	0.88203	34.9195	-5.00426	2.47098	0.621969
TMU_00006252	2.1.1.148	47.5225	-1.19171	0.354917	0.0221439	47.5225	0.639889	0.345116	0.323077	47.5225	-0.43736	0.336776	0.999933	47.5225	1.39424	0.362841	0.031281	47.5225	1.8316	0.495047	0.0466427
TMU_00012607	2.7.1.90	7392.68	0.742458	0.221642	0.0224728	7392.68	0.40484	0.221755	0.335878	7392.68	0.214954	0.221636	0.999933	7392.68	-0.122664	0.221761	0.948216	7392.68	-0.337618	0.313529	0.9253
TMU_00002421	5.3.4.1	157.19	-1.42234	0.425185	0.0226954	157.19	-1.63072	0.432958	0.00794854	157.19	0.122212	0.419486	0.999933	157.19	-0.0861685	0.438482	0.98353	157.19	-0.20838	0.606823	0.98302
TMU_00005899	4.2.1.2	1418.5	0.660378	0.197831	0.0231629	1418.5	0.0300307	0.198808	0.966056	1418.5	0.233583	0.197751	0.999933	1418.5	-0.396765	0.198887	0.565836	1418.5	-0.630347	0.280467	0.513471
TMU_00007706	3.4.16.2	313.851	-0.79535	0.238294	0.0231629	313.851	-0.120511	0.239017	0.867619	313.851	0.00818299	0.234988	0.999933	313.851	0.683022	0.242268	0.239756	313.851	0.674839	0.33751	0.63402
TMU_00006326	1.13.11.5	9.17005	-2.55342	0.765459	0.0232671	9.17005	1.71675	0.655476	0.108366	9.17005	-1.27938	0.644478	0.942037	9.17005	2.9908	0.774741	0.0311366	9.17005	4.27018	1.00776	NA
TMU_00005235	3.2.1.21	23.3139	1.17619	0.353335	0.0236213	23.3139	0.2735	0.353315	0.767461	23.3139	0.446247	0.354909	0.999933	23.3139	-0.456444	0.351734	0.808617	23.3139	-0.902691	0.499677	0.69288
TMU_00017754	2.5.1.49	179.277	-1.07614	0.323717	0.0239148	179.277	-2.18653	0.337569	1.4128e-07	179.277	0.327557	0.318388	0.999933	179.277	-0.782831	0.3426	0.459319	179.277	-1.11039	0.467702	0.472245
TMU_00006921	4.1.99.1	4730.7	0.907215	0.275712	0.0262458	4730.7	1.16986	0.275833	0.00186947	4730.7	-0.185051	0.275774	0.999933	4730.7	0.0775963	0.275771	0.979859	4730.7	0.262647	0.390001	0.963811
TMU_00019119	3.2.1.21	263.899	0.984099	0.30028	0.0271523	263.899	0.746886	0.301664	0.137585	263.899	0.150219	0.300718	0.999933	263.899	-0.0869929	0.301228	0.979234	263.899	-0.237212	0.42564	0.972602
TMU_00003560	4.1.1.1	14.7819	7.59821	2.32502	0.0277608	14.7819	5.25001	2.38102	0.205059	14.7819	-1.27932	2.53711	0.999933	14.7819	-3.62753	2.15362	0.691337	14.7819	-2.34821	3.32789	0.962138
TMU_00001345	5.2.1.8	1047.2	-0.772179	0.236336	0.027774	1047.2	-1.0628	0.238207	0.000887312	1047.2	0.136879	0.235405	0.999933	1047.2	-0.153738	0.239128	0.938587	1047.2	-0.290617	0.335555	0.944692
TMU_00004963	3.1.3.18, 3.8.1.2	17.0062	4.17838	1.28202	0.0282211	17.0062	-0.0934595	1.22547	0.983966	17.0062	2.72627	1.28618	0.903678	17.0062	-1.54557	1.2211	0.816339	17.0062	-4.27184	1.77351	0.461659
TMU_00000833	3.2.1.52	495.196	-0.964472	0.297328	0.0293094	495.196	-0.116856	0.298813	0.904159	495.196	-0.377058	0.295891	0.999933	495.196	0.470558	0.300236	0.732356	495.196	0.847616	0.421537	0.62966
TMU_00017492	6.2.1.3	115.099	-1.62413	0.500815	0.0293347	115.099	-3.44102	0.541185	2.24406e-07	115.099	-0.000675897	0.494235	0.999933	115.099	-1.81757	0.5472	0.0985041	115.099	-1.81689	0.737357	0.430325
TMU_00021957	2.3.1.225	10.1285	1.79659	0.554105	0.0293418	10.1285	3.00135	0.59676	0.00010403	10.1285	-0.994492	0.644424	0.999933	10.1285	0.210273	0.497867	0.967789	10.1285	1.20476	0.814343	NA
TMU_00010070	2.4.99.18	176.059	-0.740539	0.228566	0.0295286	176.059	-0.928766	0.236443	0.00491485	176.059	-0.0621289	0.223696	0.999933	176.059	-0.250356	0.241056	0.875078	176.059	-0.188227	0.328858	0.972602
TMU_00026350	3.2.2.23	275.862	1.11142	0.344486	0.0302952	275.862	0.810476	0.347281	0.171984	275.862	-0.174451	0.345563	0.999933	275.862	-0.475399	0.34621	0.791871	275.862	-0.300948	0.489157	0.971613
TMU_00019125	3.2.2.9	13.7653	-2.43439	0.761876	0.0330032	13.7653	-3.02765	1.07403	0.0758989	13.7653	-2.47174	0.746775	0.213775	13.7653	-3.065	1.08459	0.238736	13.7653	-0.593264	1.31682	0.977449
TMU_00006050	2.4.99.18	118.234	-0.633877	0.198584	0.0331543	118.234	-1.0905	0.208478	5.06458e-05	118.234	0.108726	0.189996	0.999933	118.234	-0.3479	0.216334	0.712402	118.234	-0.456626	0.287922	0.81182
TMU_00000737	3.1.3.16	30.8282	1.9277	0.60616	0.034011	30.8282	0.0686029	0.600134	0.975484	30.8282	1.26605	0.606535	0.91298	30.8282	-0.59304	0.599755	0.888806	30.8282	-1.85909	0.852989	0.536553
TMU_00026286	3.6.3.8	223.983	1.00604	0.318606	0.0359394	223.983	0.93526	0.322267	0.0648052	223.983	-0.316148	0.320169	0.999933	223.983	-0.386924	0.320714	0.838775	223.983	-0.0707765	0.453173	0.993623
TMU_00011185	2.7.7.6	38.4311	-1.10795	0.351661	0.0365425	38.4311	-1.23483	0.372156	0.0264152	38.4311	-0.160753	0.332203	0.999933	38.4311	-0.287642	0.389624	0.925104	38.4311	-0.126889	0.512021	0.98891
TMU_00003438	2.7.11.1	71.1913	1.1799	0.374584	0.0365629	71.1913	0.778636	0.375462	0.245886	71.1913	0.307959	0.376016	0.999933	71.1913	-0.0933088	0.374027	0.981637	71.1913	-0.401268	0.530362	0.960891
TMU_00015128	3.6.1.1	132.773	2.42749	0.778042	0.0395434	132.773	0.155722	0.779308	0.952601	132.773	0.992985	0.779015	0.999933	132.773	-1.27879	0.778336	0.700067	132.773	-2.27177	1.10121	0.602205
TMU_00002716	5.3.1.14	166.628	0.846768	0.272038	0.0403931	166.628	0.934969	0.272835	0.0203036	166.628	0.0968906	0.272547	0.999933	166.628	0.185092	0.272327	0.931698	166.628	0.0882011	0.385284	0.98891
TMU_00007427	2.4.1.132	42.4683	-1.05803	0.340487	0.0409736	42.4683	-0.547539	0.354405	0.448086	42.4683	-0.491829	0.325744	0.999933	42.4683	0.0186659	0.368001	0.993988	42.4683	0.510495	0.491461	0.928855
TMU_00013231	6.2.1.4, 6.2.1.5	8981.1	0.821589	0.264467	0.0409736	8981.1	0.54754	0.264495	0.247174	8981.1	0.403543	0.264456	0.999933	8981.1	0.129493	0.264506	0.957415	8981.1	-0.27405	0.374032	0.960891
TMU_00013182	3.4.19.12	23.9382	1.2459	0.403657	0.0429701	23.9382	0.478514	0.37931	0.569848	23.9382	0.967312	0.398812	0.722432	23.9382	0.199926	0.384401	0.95197	23.9382	-0.767387	0.553909	0.86609
TMU_00003634	3.1.3.16	15.4511	-1.48537	0.481567	0.0430477	15.4511	-0.214128	0.428394	0.869529	15.4511	0.217722	0.408688	0.999933	15.4511	1.48896	0.4984	0.17637	15.4511	1.27124	0.644537	0.648477
TMU_00008651	3.6.4.13	29.815	2.07413	0.676803	0.0450418	29.815	-0.475883	0.69619	0.801391	29.815	0.730805	0.680867	0.999933	29.815	-1.81921	0.692217	0.320743	29.815	-2.55002	0.970949	0.369654
TMU_00011419	1.18.6.1	92.8944	-0.729499	0.238108	0.0450418	92.8944	-0.339242	0.245201	0.517276	92.8944	-0.308244	0.230321	0.999933	92.8944	0.0820133	0.252529	0.976167	92.8944	0.390257	0.341788	0.912928
TMU_00020144	3.4.19.12	7.89666	-2.09257	0.68483	0.0460569	7.89666	-1.11347	0.655058	0.387691	7.89666	-0.19593	0.571031	0.999933	7.89666	0.783175	0.756318	0.876852	7.89666	0.979105	0.947677	NA
TMU_00006545	3.1.3.36	44.9283	-0.935061	0.306871	0.0466366	44.9283	-0.330616	0.320221	0.669138	44.9283	-0.587149	0.294875	0.941434	44.9283	0.0172956	0.3313	0.993903	44.9283	0.604444	0.443521	0.866437
TMU_00013140	2.7.11.1	32.9566	1.96786	0.648827	0.0477342	32.9566	1.95464	0.635816	0.0455979	32.9566	0.471972	0.656466	0.999933	32.9566	0.458754	0.627925	0.925747	32.9566	-0.013218	0.908426	0.998581
TMU_00007271	3.4.21.53, 2.4.99.18, 3.6.4.3	268.285	-0.669997	0.221247	0.048091	268.285	-0.87384	0.227936	0.00666533	268.285	-0.140797	0.218374	0.999933	268.285	-0.34464	0.23069	0.753079	268.285	-0.203843	0.317656	0.968466
TMU_00019655	4.6.1.1	10.252	2.48923	0.822875	0.0483757	10.252	2.20031	0.700459	0.0400874	10.252	1.24716	0.838859	0.999933	10.252	0.958237	0.681235	0.784595	10.252	-0.28892	1.08063	NA
TMU_00023768	3.1.3.7	49.7533	1.08866	0.35997	0.0483781	49.7533	1.11022	0.36808	0.051737	49.7533	-0.279424	0.366644	0.999933	49.7533	-0.257866	0.361432	0.929127	49.7533	0.0215581	0.51484	0.996414
TMU_00008567	3.2.1.25	65.6017	1.26536	0.419771	0.0486711	65.6017	0.419474	0.416148	0.679916	65.6017	0.867214	0.418787	0.91298	65.6017	0.0213247	0.417139	0.993948	65.6017	-0.84589	0.59109	0.862456
TMU_00001346	3.2.1.20	238.948	-1.00986	0.335959	0.0491759	238.948	-1.0152	0.342026	0.0565744	238.948	-0.204478	0.333111	0.999933	238.948	-0.209818	0.344801	0.943008	238.948	-0.00533964	0.479428	0.998581
TMU_00002111	4.1.2.4	120.285	0.670485	0.223977	0.0502171	120.285	-0.573668	0.229457	0.132497	120.285	0.646857	0.221358	0.399813	120.285	-0.597296	0.231986	0.334241	120.285	-1.24415	0.32065	0.0319188
TMU_00016342	1.2.1.3	126.157	-0.724798	0.242118	0.0502171	126.157	-1.5156	0.256217	2.73347e-06	126.157	0.147169	0.235105	0.999933	126.157	-0.643631	0.262668	0.392516	126.157	-0.7908	0.352518	0.513471
TMU_00012732	2.7.1.33	77.6283	-1.24483	0.41772	0.0518878	77.6283	-2.01117	0.444426	0.000710755	77.6283	-0.205186	0.409612	0.999933	77.6283	-0.97153	0.45191	0.503444	77.6283	-0.766344	0.609922	0.889341
TMU_00023303	2.7.1.6	144.241	1.50014	0.503893	0.0522118	144.241	2.99533	0.512079	3.42862e-06	144.241	-1.50003	0.513216	0.399813	144.241	-0.00483317	0.502735	0.999129	144.241	1.4952	0.718424	0.597614
TMU_00008257	6.1.1.11	448.951	-0.55733	0.191008	0.0607407	448.951	-0.672675	0.195375	0.0194243	448.951	-0.148786	0.189238	0.999933	448.951	-0.26413	0.19709	0.80084	448.951	-0.115345	0.273232	0.977449
TMU_00010471	3.2.1.80, 3.2.1.26	92.0803	1.24294	0.427554	0.0618174	92.0803	-3.15356	0.491807	1.72145e-07	92.0803	0.535594	0.427827	0.999933	92.0803	-3.86091	0.49157	4.23669e-11	92.0803	-4.3965	0.651672	3.35664e-08
TMU_00020781	1.1.1.38, 1.1.1.40	863.676	1.29961	0.447307	0.0618945	863.676	1.54676	0.448398	0.0191072	863.676	-0.783904	0.448012	0.999933	863.676	-0.536757	0.447694	0.839274	863.676	0.247146	0.633359	0.979862
TMU_00003448	2.4.1.1	817.521	-0.881357	0.303996	0.0621809	817.521	-0.252911	0.307009	0.748687	817.521	-1.18599	0.303791	0.0428392	817.521	-0.557542	0.307212	0.649166	817.521	0.628446	0.432051	0.85478
TMU_00011400	2.5.1.58	121.684	-0.634487	0.218894	0.0622222	121.684	-0.879921	0.227507	0.00599389	121.684	0.0194059	0.211687	0.999933	121.684	-0.226029	0.234228	0.893285	121.684	-0.245435	0.315712	0.956295
TMU_00015102	1.1.1.38, 1.1.1.40	31.7675	1.2223	0.423527	0.0633037	31.7675	2.45686	0.441529	1.15731e-05	31.7675	-0.996979	0.450097	0.858308	31.7675	0.23758	0.414411	0.945936	31.7675	1.23456	0.61182	0.626918
TMU_00010718	6.2.1.3	84.5522	-2.14502	0.747596	0.0653705	84.5522	-3.06995	0.774904	0.0044855	84.5522	0.0453029	0.738367	0.999933	84.5522	-0.879624	0.783702	0.858958	84.5522	-0.924927	1.07674	0.945884
TMU_00007023	5.3.4.1	212.781	-0.670273	0.234085	0.0660253	212.781	-0.947608	0.243656	0.00564396	212.781	-0.285359	0.23112	0.999933	212.781	-0.562695	0.246471	0.459561	212.781	-0.277335	0.337882	0.950726
TMU_00004941	3.4.24.84	33.8642	-1.27808	0.45114	0.0700646	33.8642	-1.72078	0.486412	0.0150942	33.8642	-0.230253	0.43301	0.999933	33.8642	-0.672952	0.50262	0.80084	33.8642	-0.442699	0.663419	0.965573
TMU_00006017	2.7.7.6	219.392	-1.22165	0.432929	0.071662	219.392	-1.4491	0.438203	0.02704	219.392	0.157038	0.42943	0.999933	219.392	-0.0704092	0.441633	0.986257	219.392	-0.227447	0.615995	0.980616
TMU_00025746	4.3.1.1	27.2634	1.61782	0.57657	0.0740168	27.2634	-0.73741	0.648202	0.623597	27.2634	-0.59282	0.590129	0.999933	27.2634	-2.94805	0.635882	0.00188719	27.2634	-2.35523	0.867524	0.335349
TMU_00005300	5.3.4.1	56.8931	-1.43216	0.511265	0.0748389	56.8931	-2.02808	0.546931	0.00934457	56.8931	-0.505136	0.502327	0.999933	56.8931	-1.10105	0.555152	0.570015	56.8931	-0.595913	0.748683	0.954039
TMU_00007838	6.1.1.20	379.639	-0.8534	0.30512	0.0756486	379.639	-1.50425	0.309357	0.000212503	379.639	0.426797	0.302632	0.999933	379.639	-0.224055	0.311791	0.927866	379.639	-0.650852	0.434511	0.842242
TMU_00013390	1.4.1.4	128.915	2.08258	0.748303	0.0773845	128.915	-0.520689	0.737549	0.794186	128.915	3.14337	0.746119	0.0141862	128.915	0.540103	0.739758	0.925747	128.915	-2.60327	1.05068	0.42765
TMU_00020314	6.2.1.3	91.1059	-0.666929	0.241579	0.0811663	91.1059	-0.784117	0.248394	0.0385725	91.1059	0.0886492	0.232145	0.999933	91.1059	-0.0285388	0.257233	0.988689	91.1059	-0.117188	0.346497	0.983838
TMU_00008332	6.1.1.4	593.336	-0.900509	0.329713	0.0860549	593.336	-1.57979	0.332664	0.000317635	593.336	0.4227	0.3282	0.999933	593.336	-0.256579	0.334157	0.918727	593.336	-0.679279	0.468376	0.855791
TMU_00024522	6.1.1.9	672.323	-0.945044	0.348339	0.0885494	672.323	-1.76836	0.351725	0.00010403	672.323	0.296694	0.347145	0.999933	672.323	-0.526618	0.352904	0.753576	672.323	-0.823312	0.495026	0.767542
TMU_00002688	3.2.1.20	38.63	-1.47248	0.542789	0.0885494	38.63	-1.77995	0.57071	0.0420492	38.63	-0.176507	0.527033	0.999933	38.63	-0.483979	0.585291	0.908973	38.63	-0.307472	0.78761	0.979862
TMU_00004550	6.1.1.7	530.237	-0.981658	0.391745	0.127495	530.237	-1.69458	0.395522	0.0016018	530.237	0.201185	0.390431	0.999933	530.237	-0.511736	0.39682	0.80879	530.237	-0.712921	0.556688	0.884674
TMU_00000803	3.2.1.52	51.6393	0.953524	0.381502	0.129071	51.6393	1.16603	0.370808	0.0398343	51.6393	0.512675	0.380064	0.999933	51.6393	0.725181	0.372282	0.583713	51.6393	0.212506	0.532017	0.978908
TMU_00001267	3.1.4.17, 3.1.4.53, 3.1.4.35	398.508	-0.407526	0.164671	0.133435	398.508	-0.724659	0.170322	0.00177186	398.508	-0.129327	0.162743	0.999933	398.508	-0.44646	0.172165	0.327345	398.508	-0.317133	0.236909	0.868207
TMU_00003810	2.7.4.3	1307.09	0.775908	0.313621	0.133546	1307.09	0.998101	0.313805	0.036259	1307.09	0.0512953	0.313672	0.999933	1307.09	0.273487	0.313754	0.901684	1307.09	0.222192	0.443657	0.973859
TMU_00011314	2.5.1.6	151.322	-1.25985	0.5122	0.137052	151.322	-2.4324	0.527582	0.000533379	151.322	0.223923	0.507915	0.999933	151.322	-0.948629	0.531709	0.661178	151.322	-1.17255	0.735317	0.808143
TMU_00023114	6.6.1.2	237.433	-0.993902	0.40459	0.137879	237.433	-2.00651	0.410045	0.00018429	237.433	0.851972	0.400459	0.903678	237.433	-0.160634	0.414081	0.970527	237.433	-1.01261	0.576047	0.71847
TMU_00006270	2.7.7.4	196.089	-0.916983	0.37628	0.142065	196.089	-1.28793	0.380875	0.0226324	196.089	0.408082	0.37211	0.999933	196.089	0.037134	0.38495	0.989323	196.089	-0.370948	0.535399	0.963024
TMU_00014448	6.1.1.17	651.709	-0.516596	0.215277	0.150195	651.709	-1.05953	0.21863	0.000224461	651.709	0.16231	0.213976	0.999933	651.709	-0.380629	0.219903	0.673763	651.709	-0.542939	0.306828	0.712228
TMU_00017062	6.1.1.5	776.471	-0.810502	0.352688	0.17672	776.471	-1.79073	0.355296	0.000102361	776.471	0.536834	0.351631	0.999933	776.471	-0.443396	0.356342	0.823264	776.471	-0.980231	0.500623	0.654369
TMU_00002231	2.1.1.17	30.6277	-0.95276	0.415809	0.178015	30.6277	-1.8973	0.449634	0.00196111	30.6277	0.244383	0.394246	0.999933	30.6277	-0.700156	0.468656	0.753079	30.6277	-0.944539	0.612428	0.82399
TMU_00013585	3.1.1.7, 3.1.1.3	30.7126	0.828378	0.371089	0.195712	30.7126	1.4305	0.375326	0.007127	30.7126	-0.356198	0.379601	0.999933	30.7126	0.245922	0.366715	0.932376	30.7126	0.60212	0.527804	0.912928
TMU_00012801	6.1.1.22	672.365	-0.695787	0.313776	0.199288	672.365	-1.37227	0.316404	0.00134992	672.365	0.350907	0.312629	0.999933	672.365	-0.32558	0.317537	0.878917	672.365	-0.676487	0.445608	0.830386
TMU_00000974	1.11.1.6	53.5766	-0.688846	0.315831	0.209191	53.5766	0.481938	0.305821	0.435286	53.5766	-0.00740962	0.300599	0.999933	53.5766	1.16337	0.320805	0.0432461	53.5766	1.17078	0.439631	0.351976
TMU_00016376	2.4.1.4	16.9906	0.999359	0.4609	0.212794	16.9906	2.01672	0.442264	0.000634035	16.9906	-0.153818	0.475137	0.999933	16.9906	0.863548	0.426932	0.551956	16.9906	1.01737	0.638769	0.808143
TMU_00017423	1.1.1.37	22.9918	0.796948	0.371066	0.218284	22.9918	1.22726	0.403374	0.0496208	22.9918	-0.953116	0.392861	0.722432	22.9918	-0.522803	0.382179	0.791871	22.9918	0.430313	0.548088	0.956026
TMU_00004284	6.3.5.2	46.7442	-1.12375	0.530799	0.228991	46.7442	-5.11654	0.696161	6.55891e-10	46.7442	0.823109	0.515235	0.999933	46.7442	-3.16968	0.707758	0.0034431	46.7442	-3.99279	0.875436	0.00322505
TMU_00012182	6.1.1.6, 3.1.13.4	805.072	-0.692412	0.328751	0.232447	805.072	-1.44858	0.330419	0.00117274	805.072	0.662628	0.327641	0.928097	805.072	-0.0935377	0.331519	0.979859	805.072	-0.756166	0.466105	0.793588
TMU_00005450	3.1.3.16	38.7624	0.574328	0.274968	0.238079	38.7624	-0.225969	0.303814	0.779763	38.7624	-0.316437	0.278218	0.999933	38.7624	-1.11673	0.30084	0.039078	38.7624	-0.800297	0.409768	0.654369
TMU_00025726	3.2.1.52	40.5345	0.852889	0.411352	0.244002	40.5345	1.3702	0.418417	0.0292042	40.5345	-0.41815	0.41811	0.999933	40.5345	0.0991632	0.411665	0.981821	40.5345	0.517313	0.586757	0.943633
TMU_00011563	6.1.1.10	454.955	-0.540539	0.263359	0.251822	454.955	-1.23621	0.268417	0.000537117	454.955	0.0784589	0.261926	0.999933	454.955	-0.617208	0.269816	0.458732	454.955	-0.695667	0.376039	0.676366
TMU_00023583	2.5.1.6	6.47325	1.1837	0.589102	0.267577	6.47325	2.66468	0.706286	0.00783061	6.47325	-1.69184	0.720058	0.81294	6.47325	-0.210864	0.572186	NA	6.47325	1.48098	0.919717	NA
TMU_00017582	2.6.1.52	1594.74	0.49059	0.255561	0.293674	1594.74	0.979273	0.255999	0.00686924	1594.74	-0.292988	0.255637	0.999933	1594.74	0.195696	0.255922	0.919351	1594.74	0.488684	0.361727	0.867375
TMU_00013468	3.2.1.20	136.769	-0.613809	0.320614	0.294983	136.769	-1.0966	0.328788	0.0253236	136.769	0.207571	0.315782	0.999933	136.769	-0.275223	0.333431	0.908973	136.769	-0.482793	0.459233	0.926747
TMU_00024452	2.4.1.12	9.34487	1.35975	0.716556	0.301609	9.34487	2.50414	0.737024	0.0218911	9.34487	-0.761056	0.765444	0.999933	9.34487	0.383336	0.686113	0.948211	9.34487	1.14439	1.02794	NA
TMU_00025123	2.7.1.2	40.0791	0.746824	0.394056	0.302416	40.0791	1.27203	0.406203	0.0408012	40.0791	-0.614288	0.402174	0.999933	40.0791	-0.0890822	0.398167	0.981884	40.0791	0.525206	0.565934	0.936562
TMU_00014770	2.3.1.97	204.809	-0.469665	0.249256	0.306849	204.809	-1.03529	0.257276	0.00369004	204.809	0.0840722	0.246034	0.999933	204.809	-0.481551	0.260358	0.6279	204.809	-0.565623	0.358217	0.813481
TMU_00001329	6.1.1.14	394.998	-0.801711	0.42864	0.312444	394.998	-2.23876	0.433955	6.68938e-05	394.998	0.776074	0.426742	0.994654	394.998	-0.660979	0.435822	0.74888	394.998	-1.43705	0.609958	0.473563
TMU_00012233	3.6.3.1	108.554	-0.422094	0.231087	0.328492	108.554	-0.807128	0.239498	0.023286	108.554	0.12372	0.224496	0.999933	108.554	-0.261313	0.245687	0.869793	108.554	-0.385033	0.332807	0.911368
TMU_00011360	3.1.2.2, 3.1.1.41	73.7786	1.74203	0.959191	0.331929	73.7786	3.37236	0.955293	0.0154862	73.7786	-0.18801	0.96511	0.999933	73.7786	1.44231	0.949313	0.747907	73.7786	1.63032	1.35375	0.902451
TMU_00008806	3.4.25.1	107.297	0.359852	0.198658	0.333288	107.297	-0.647747	0.205085	0.0384843	107.297	0.493044	0.194223	0.646947	107.297	-0.514555	0.20929	0.388728	107.297	-1.0076	0.285526	0.0684987
TMU_00014711	2.7.11.1	47.1486	0.570214	0.315701	0.335622	47.1486	1.05817	0.321127	0.0276856	47.1486	-0.341483	0.318868	0.999933	47.1486	0.146473	0.317983	0.960084	47.1486	0.487956	0.450322	0.924314
TMU_00011702	6.3.5.2	238.656	-0.546437	0.308265	0.348626	238.656	-1.13529	0.313284	0.0117898	238.656	0.373823	0.305259	0.999933	238.656	-0.215034	0.316214	0.931698	238.656	-0.588857	0.439516	0.868207
TMU_00014545	3.1.11.6	54.6352	0.566643	0.32448	0.358297	54.6352	1.04467	0.322661	0.03188	54.6352	-0.00394146	0.324082	0.999933	54.6352	0.474089	0.323061	0.764534	54.6352	0.478031	0.4576	0.926747
TMU_00011605	1.11.1.15	3642.14	0.564144	0.323167	0.35853	3642.14	0.995076	0.323308	0.045203	3642.14	-0.226345	0.323195	0.999933	3642.14	0.204588	0.32328	0.93998	3642.14	0.430933	0.457127	0.934724
TMU_00007099	3.6.3.14	126.62	-0.364304	0.212004	0.367707	126.62	-0.760726	0.219133	0.0179364	126.62	0.167493	0.205796	0.999933	126.62	-0.228929	0.224973	0.880937	126.62	-0.396422	0.304902	0.875757
TMU_00011241	3.2.1.24, 3.2.1.113	50.4765	-0.689182	0.411398	0.385583	50.4765	-1.90365	0.433949	0.00116812	50.4765	0.525477	0.399035	0.999933	50.4765	-0.688989	0.445344	0.737003	50.4765	-1.21447	0.597963	0.620597
TMU_00009885	6.3.1.1	107.578	0.905414	0.555115	0.404001	107.578	-1.2124	0.55108	0.206435	107.578	2.31856	0.550758	0.0141862	107.578	0.200751	0.555434	0.97311	107.578	-2.11781	0.782202	0.337629
TMU_00004916	3.2.2.9	37.0557	-1.02815	0.636662	0.410423	37.0557	-4.8016	0.785071	9.03976e-07	37.0557	0.863731	0.621018	0.999933	37.0557	-2.90972	0.797503	0.0429948	37.0557	-3.77345	1.01078	0.0441037
TMU_00015021	6.1.1.15	175.185	-0.700285	0.434076	0.410917	175.185	-2.38429	0.448581	3.51639e-05	175.185	0.512308	0.430803	0.999933	175.185	-1.1717	0.451725	0.327345	175.185	-1.68401	0.624217	0.340884
TMU_00009469	4.2.1.84	163.986	-0.752109	0.473726	0.419692	163.986	-1.83558	0.48424	0.00749213	163.986	0.294625	0.4707	0.999933	163.986	-0.78885	0.487182	0.709369	163.986	-1.08348	0.677425	0.808143
TMU_00012942	4.2.1.134	21.7398	-0.566271	0.358371	0.424348	21.7398	-1.94424	0.414107	0.000404522	21.7398	0.241135	0.333769	0.999933	21.7398	-1.13683	0.43418	0.32319	21.7398	-1.37796	0.547644	0.409235
TMU_00018654	3.1.3.48	17.4384	0.783296	0.500744	0.431713	17.4384	1.59839	0.501928	0.0359141	17.4384	-0.343755	0.51096	0.999933	17.4384	0.471337	0.491525	0.894423	17.4384	0.815092	0.708997	0.912614
TMU_00023278	3.1.3.16, 2.7.11.1, 3.2.1.23	36.8969	0.637031	0.424159	0.458406	36.8969	1.44171	0.447972	0.0335106	36.8969	-1.19184	0.438343	0.544446	36.8969	-0.387167	0.434103	0.901684	36.8969	0.804676	0.61692	0.875757
TMU_00021445	3.1.3.16	7.2008	1.19034	0.821249	0.475922	7.2008	3.19574	0.938479	0.0215998	7.2008	-1.96953	0.949864	0.91298	7.2008	0.0358784	0.808054	NA	7.2008	2.00541	1.24707	NA
TMU_00013279	2.7.6.1	212.077	-0.49384	0.344575	0.482462	212.077	-1.44438	0.351339	0.00275071	212.077	0.485741	0.341554	0.999933	212.077	-0.464799	0.354276	0.808617	212.077	-0.95054	0.492108	0.6592
TMU_00026264	3.6.3.8	17.8984	0.91239	0.652338	0.495753	17.8984	2.58875	0.624629	0.00247061	17.8984	-0.0393283	0.659992	0.999933	17.8984	1.63703	0.616536	0.313881	17.8984	1.67636	0.903164	0.674334
TMU_00007582	2.4.1.21	554.903	0.396875	0.284193	0.496853	554.903	-0.968217	0.288301	0.0239602	554.903	0.253605	0.283847	0.999933	554.903	-1.11149	0.288642	0.0311366	554.903	-1.36509	0.404825	0.0972657
TMU_00001877	2.3.2.26	53.5735	-0.470607	0.351137	0.522395	53.5735	-1.15304	0.375881	0.0462356	53.5735	-0.169826	0.344324	0.999933	53.5735	-0.852259	0.382132	0.477171	53.5735	-0.682432	0.514377	0.869432
TMU_00006001	6.1.1.16	190.483	-0.541813	0.40674	0.526744	190.483	-1.38869	0.412549	0.0235681	190.483	0.536873	0.403636	0.999933	190.483	-0.310003	0.415587	0.924283	190.483	-0.846876	0.579339	0.849486
TMU_00007584	6.1.1.20	588.284	-0.296215	0.22269	0.527185	588.284	-1.02476	0.226072	0.000699732	588.284	0.296959	0.221443	0.999933	588.284	-0.431582	0.227294	0.605592	588.284	-0.728541	0.317332	0.499328
TMU_00018940	2.4.2.8	80.5402	0.448973	0.350057	0.547995	80.5402	-1.46915	0.358171	0.00278949	80.5402	1.26783	0.344032	0.0836418	80.5402	-0.650291	0.363962	0.661178	80.5402	-1.91812	0.500825	0.0341801
TMU_00001182	2.3.1.158	14.9748	-0.798153	0.658321	0.578577	14.9748	-3.22529	0.746028	0.00140732	14.9748	1.09778	0.621207	0.999933	14.9748	-1.32936	0.777204	0.680908	14.9748	-2.42714	0.994959	0.448135
TMU_00016819	6.1.1.3	683.557	-0.376687	0.312013	0.580249	683.557	-1.16025	0.313868	0.00955013	683.557	0.595289	0.310976	0.974283	683.557	-0.188278	0.314895	0.944472	683.557	-0.783568	0.442567	0.711971
TMU_00007832	3.2.1.20	48.9867	0.953578	0.80859	0.593074	48.9867	-1.8045	0.874896	0.249957	48.9867	-0.921314	0.8129	0.999933	48.9867	-3.67939	0.870893	0.00909068	48.9867	-2.75808	1.19133	0.492907
TMU_00001335	1.1.1.133, 5.1.3.13	50.3888	-0.473832	0.406946	0.599804	50.3888	-1.31119	0.4255	0.0449897	50.3888	0.257259	0.397875	0.999933	50.3888	-0.580102	0.433994	0.801526	50.3888	-0.837361	0.588774	0.862456
TMU_00009257	3.6.3.14	636.787	-0.183745	0.160029	0.607957	636.787	-0.75877	0.164617	0.000533379	636.787	-0.0812965	0.159085	0.999933	636.787	-0.656321	0.16553	0.0217903	636.787	-0.575025	0.229582	0.411588
TMU_00015028	2.7.11.1	174.996	-0.257647	0.225962	0.6123	174.996	-0.775847	0.232793	0.0253931	174.996	0.180147	0.222301	0.999933	174.996	-0.338053	0.236292	0.775369	174.996	-0.5182	0.324425	0.808143
TMU_00006750	1.1.1.205	44.5084	-0.993254	0.88321	0.617559	44.5084	-4.3617	0.9515	0.000573438	44.5084	1.541	0.869961	0.999933	44.5084	-1.82745	0.963628	0.607526	44.5084	-3.36845	1.29823	0.37983
TMU_00002337	6.1.1.18	514.644	-0.30945	0.276287	0.619294	514.644	-1.10375	0.28002	0.0047496	514.644	0.244995	0.275185	0.999933	514.644	-0.549308	0.281103	0.581365	514.644	-0.794303	0.393377	0.626571
TMU_00013944	3.2.1.24, 3.2.1.113	2998.74	-0.272407	0.251614	0.636657	2998.74	0.857478	0.251575	0.0214015	2998.74	-0.087327	0.251421	0.999933	2998.74	1.04256	0.251768	0.0121449	2998.74	1.12989	0.355808	0.155977
TMU_00007612	4.3.1.19	247.109	-0.194473	0.182009	0.642486	247.109	-0.614399	0.188755	0.0306105	247.109	-0.0311949	0.179626	0.999933	247.109	-0.451121	0.191024	0.428497	247.109	-0.419926	0.262213	0.807925
TMU_00009117	2.3.1.88	22.0836	-0.394765	0.371066	0.644006	22.0836	-1.39452	0.410531	0.0218911	22.0836	0.130065	0.351881	0.999933	22.0836	-0.869687	0.42709	0.548654	22.0836	-0.999752	0.553377	0.69288
TMU_00025441	3.2.1.21	5.97583	0.64871	0.614513	0.646461	5.97583	4.64306	0.994179	0.000423578	5.97583	-3.47604	1.0069	0.162112	5.97583	0.518305	0.593442	NA	5.97583	3.99434	1.16877	NA
TMU_00008542	2.4.2.8	150.06	0.321929	0.348033	0.698311	150.06	-1.46178	0.359378	0.0031839	150.06	0.637805	0.345978	0.984201	150.06	-1.14591	0.361357	0.140316	150.06	-1.78371	0.50028	0.0635473
TMU_00015679	2.7.7.14	97.0473	0.332915	0.379818	0.717819	97.0473	-1.93621	0.401301	0.000243768	97.0473	0.668805	0.376984	0.999933	97.0473	-1.60032	0.403964	0.0217903	97.0473	-2.26913	0.552543	0.0136849
TMU_00004823	2.7.4.9	210.325	-0.163622	0.188791	0.721296	210.325	-0.770059	0.195368	0.0047496	210.325	0.194892	0.185455	0.999933	210.325	-0.411544	0.198538	0.536306	210.325	-0.606437	0.271682	0.519569
TMU_00018919	1.17.1.4	68.3932	0.396036	0.461834	0.723833	68.3932	-3.50466	0.54146	1.4128e-07	68.3932	0.446339	0.459687	0.999933	68.3932	-3.45436	0.543284	4.29796e-07	68.3932	-3.9007	0.711666	4.6845e-05
TMU_00000244	2.4.1.1	511.278	-0.292918	0.347138	0.728215	511.278	-1.55311	0.350835	0.000985995	511.278	0.576961	0.346048	0.999933	511.278	-0.683228	0.35191	0.58582	511.278	-1.26019	0.493548	0.395773
TMU_00013607	3.6.4.12	69.7077	-0.331544	0.396401	0.730814	69.7077	-1.27643	0.41745	0.0475674	69.7077	-0.0471869	0.392137	0.999933	69.7077	-0.992077	0.421457	0.429891	69.7077	-0.94489	0.575671	0.783235
TMU_00011750	6.3.1.2	53.3161	0.499584	0.599561	0.731525	53.3161	-2.43976	0.617622	0.00464227	53.3161	1.83763	0.592509	0.307811	53.3161	-1.10172	0.62439	0.664657	53.3161	-2.93935	0.860773	0.0912728
TMU_00009837	1.1.1.193	13.6441	0.609491	0.748811	0.739309	13.6441	3.06576	0.777803	0.0047496	13.6441	-1.44972	0.788821	0.984201	13.6441	1.00654	0.737195	0.792321	13.6441	2.45627	1.07967	0.505437
TMU_00004605	3.4.21.53, 3.6.4.6	2085.26	-0.128215	0.169715	0.762383	2085.26	-0.749206	0.171197	0.00117786	2085.26	0.0447435	0.169421	0.999933	2085.26	-0.576248	0.171488	0.0901357	2085.26	-0.620991	0.241063	0.386395
TMU_00000514	6.2.1.3	312.972	-0.144196	0.204608	0.780532	312.972	-0.757142	0.2093	0.0118634	312.972	0.260886	0.202461	0.999933	312.972	-0.35206	0.211377	0.691777	312.972	-0.612946	0.292696	0.595061
TMU_00001366	6.3.1.1	10.132	-0.371693	0.531058	0.782544	10.132	-1.71761	0.544331	0.0386736	10.132	1.01143	0.47744	0.903678	10.132	-0.334484	0.59192	0.947601	10.132	-1.34592	0.760472	NA
TMU_00011424	4.3.1.1	180.602	-0.37256	0.532667	0.782932	180.602	-1.81362	0.546138	0.0262722	180.602	-0.163791	0.531577	0.999933	180.602	-1.60485	0.5472	0.19656	180.602	-1.44106	0.76289	0.661592
TMU_00012701	3.2.1.33, 2.4.1.25	997.369	-0.204659	0.303018	0.791965	997.369	-1.27489	0.305232	0.00222286	997.369	0.328148	0.30253	0.999933	997.369	-0.742083	0.305716	0.400425	997.369	-1.07023	0.430101	0.424548
TMU_00025950	3.1.3.16, 3.1.3.48	6.70406	0.403178	0.685956	0.824296	6.70406	2.1124	0.639244	0.0271254	6.70406	-0.263997	0.687149	0.999933	6.70406	1.44523	0.637963	NA	6.70406	1.70922	0.93764	NA
TMU_00023903	3.1.3.16	5.63906	0.445541	0.780166	0.831314	5.63906	3.53715	0.943081	0.0082573	5.63906	-2.42439	0.95319	0.646947	5.63906	0.667218	0.767783	NA	5.63906	3.09161	1.22395	NA
TMU_00001515	5.1.3.2	45.1746	-0.303568	0.543835	0.834872	45.1746	-2.02005	0.57509	0.0162477	45.1746	0.471912	0.536737	0.999933	45.1746	-1.24457	0.58172	0.505604	45.1746	-1.71648	0.791508	0.544772
TMU_00000455	3.4.19.12	120.783	-0.105139	0.202498	0.845195	120.783	-0.750937	0.213805	0.0162477	120.783	0.0257887	0.198419	0.999933	120.783	-0.62001	0.217596	0.226208	120.783	-0.645798	0.294479	0.535597
TMU_00015831	1.17.1.4	32.6851	0.167842	0.343719	0.85344	32.6851	-1.04844	0.328525	0.0353604	32.6851	1.41629	0.3204	0.00807105	32.6851	0.200003	0.351305	0.947131	32.6851	-1.21629	0.475469	0.392046
TMU_00021219	2.3.1.88	7.64065	-0.350894	0.757908	0.86367	7.64065	2.49395	0.810006	0.0451059	7.64065	-1.83997	0.80344	0.857477	7.64065	1.00488	0.764865	0.808617	7.64065	2.84485	1.10929	NA
TMU_00005971	1.1.1.1	6.61316	0.424862	0.955879	0.870157	6.61316	2.81631	0.852442	0.027136	6.61316	0.155133	0.937202	0.999933	6.61316	2.54658	0.872935	NA	6.61316	2.39145	1.28076	NA
TMU_00009255	3.6.3.14	328.187	-0.0652964	0.150589	0.873851	328.187	-0.86324	0.157842	1.70672e-05	328.187	0.0783539	0.14859	0.999933	328.187	-0.71959	0.159725	0.0033265	328.187	-0.797944	0.218153	0.0524518
TMU_00004746	3.6.4.13	130.168	-0.0808331	0.187817	0.87426	130.168	-0.675545	0.196881	0.0200807	130.168	0.0989531	0.183413	0.999933	130.168	-0.495759	0.20099	0.386961	130.168	-0.594712	0.272098	0.536543
TMU_00022919	3.5.2.6	9.36644	-0.653215	1.61971	0.88189	9.36644	3.26969	0.837458	0.00533098	9.36644	3.5303	1.29768	0.544446	9.36644	7.45321	1.28095	8.93516e-06	9.36644	3.92291	1.8234	NA
TMU_00011471	3.1.3.5	93.7817	-0.0949071	0.250601	0.890316	93.7817	-0.831117	0.260487	0.0353604	93.7817	0.272814	0.245041	0.999933	93.7817	-0.463396	0.265725	0.669226	93.7817	-0.73621	0.361462	0.61987
TMU_00001972	3.4.21.53	190.002	0.0672293	0.184458	0.894998	190.002	-0.83756	0.194091	0.00143134	190.002	0.12154	0.18204	0.999933	190.002	-0.783249	0.19636	0.0211953	190.002	-0.904789	0.267761	0.0972657
TMU_00000064	3.5.4.2	77.9504	-0.119049	0.338041	0.898487	77.9504	-1.41636	0.351822	0.00369004	77.9504	0.612323	0.33149	0.984201	77.9504	-0.684985	0.358001	0.597977	77.9504	-1.29731	0.487904	0.352739
TMU_00002812	4.4.1.8	574.029	0.127218	0.369887	0.901226	574.029	1.33509	0.370482	0.0122546	574.029	-0.557953	0.369968	0.999933	574.029	0.649922	0.370402	0.666322	574.029	1.20787	0.52352	0.493239
TMU_00014167	6.1.1.7	37.7085	0.201017	0.591944	0.902531	37.7085	-2.93516	0.628491	0.000423578	37.7085	1.73959	0.580203	0.364159	37.7085	-1.39658	0.639346	0.496832	37.7085	-3.13618	0.863364	0.0552942
TMU_00025710	3.2.1.20	24.8995	0.151744	0.449191	0.902698	24.8995	1.83307	0.461789	0.00436141	24.8995	-1.03726	0.459498	0.858308	24.8995	0.644064	0.451534	0.776668	24.8995	1.68133	0.644222	0.371333
TMU_00006862	3.4.25.1	101.098	-0.0798731	0.23726	0.903012	101.098	-0.83535	0.249602	0.0246459	101.098	0.103596	0.232925	0.999933	101.098	-0.65188	0.253653	0.334804	101.098	-0.755476	0.344374	0.535597
TMU_00015672	2.4.1.1	49.6939	-0.128274	0.454074	0.920833	49.6939	-1.57799	0.472566	0.0252657	49.6939	0.690935	0.446071	0.999933	49.6939	-0.75878	0.480128	0.727522	49.6939	-1.44972	0.655364	0.527047
TMU_00010102	3.4.25.1	177.361	0.063514	0.235118	0.924777	177.361	-0.735174	0.241666	0.0496208	177.361	0.332229	0.232375	0.999933	177.361	-0.466459	0.244305	0.600662	177.361	-0.798688	0.337169	0.472245
TMU_00005078	2.7.7.6	769.696	0.039665	0.147878	0.925387	769.696	-0.584159	0.150275	0.00564696	769.696	0.323859	0.146836	0.858308	769.696	-0.299965	0.151293	0.570015	769.696	-0.623824	0.210833	0.227836
TMU_00004802	2.7.1.40	182.472	-0.0581514	0.2195	0.926859	182.472	-0.851003	0.225076	0.00767325	182.472	0.459534	0.215753	0.903678	182.472	-0.333318	0.22867	0.766088	182.472	-0.792852	0.314387	0.405192
TMU_00004188	2.2.1.1	514.838	-0.0739642	0.356827	0.944909	514.838	-1.39507	0.359236	0.00566503	514.838	0.907029	0.355708	0.646947	514.838	-0.414074	0.360344	0.849234	514.838	-1.3211	0.506336	0.371333
TMU_00012491	3.2.1.22	542.166	-0.0702024	0.350275	0.946586	542.166	-2.32175	0.358247	1.4128e-07	542.166	0.405047	0.34961	0.999933	542.166	-1.8465	0.358897	0.000266425	542.166	-2.25155	0.501033	0.00413445
TMU_00005475	2.7.11.1	8.60852	-0.104589	0.529292	0.947329	8.60852	1.59444	0.51995	0.0462594	8.60852	-0.710332	0.527417	0.999933	8.60852	0.988696	0.521851	0.607652	8.60852	1.69903	0.741955	NA
TMU_00001774	2.3.1.225	306.596	-0.0388949	0.216348	0.950557	306.596	-0.809757	0.221476	0.0107286	306.596	0.291752	0.214487	0.999933	306.596	-0.479109	0.223279	0.503797	306.596	-0.770862	0.30961	0.424393
TMU_00015674	2.4.1.1	249.265	-0.0714121	0.406659	0.951569	249.265	-1.51112	0.412579	0.0105288	249.265	0.682159	0.404971	0.999933	249.265	-0.757551	0.414236	0.64029	249.265	-1.43971	0.579303	0.425179
TMU_00019410	2.4.1.21	633.774	0.0372182	0.227299	0.955019	633.774	-0.787504	0.230495	0.0208236	633.774	0.218091	0.226593	0.999933	633.774	-0.606632	0.231189	0.322584	633.774	-0.824723	0.323717	0.397264
TMU_00000142	3.2.1.33, 2.4.1.25	831.443	-0.049992	0.314394	0.956612	831.443	-1.17945	0.316549	0.00882683	831.443	0.483588	0.313839	0.999933	831.443	-0.645868	0.317099	0.548654	831.443	-1.12946	0.446146	0.401574
TMU_00001725	3.4.19.12	110.703	-0.0199115	0.28533	0.98288	110.703	-0.991449	0.296146	0.0246025	110.703	0.318325	0.281502	0.999933	110.703	-0.653212	0.299787	0.497648	110.703	-0.971538	0.411236	0.473563
TMU_00016922	3.6.4.12, 3.6.4.13	155.392	0.00893576	0.29244	0.992426	155.392	-1.04351	0.300029	0.0177196	155.392	0.498208	0.289349	0.999933	155.392	-0.554242	0.30301	0.64029	155.392	-1.05245	0.418973	0.409437
No. significant DE genes					150				182				12				25				16
Mean counts = normalized counts averaged across samples
Log2 fold-changes between groups and SE values
p values were adjusted for multiple testing within DESEq2; those with p <0.05 are shown in red
