# Supplementary material for: Commensal protist Tritrichomonas musculus exhibits a dynamic life cycle that induces extensive remodeling of the gut microbiota
Source: ISME J. 2024 Feb 5;18(1):wrae023. doi: 10.1093/ismejo/wrae023 (PMC10944700; doi:10.1093/ismejo/wrae023)
Supplement: Supplementary_Data_9 [file supplementary_data_9.xlsx]

## Sheet: Supplementary_Data_9
Supplementary Data 9. Read counts for genes containing BspA-like domains across Tmu subpopulations
Supercluster	A				B							C
Cluster	1	2	3	4	5	6	7	8	9	1	11	12	13	14	15
TMU_00007961		35	1	18	223	36	298	544	155	261	4	316	352	398	18
TMU_00003472	13	76	18	26	719	488	23	473	96	228	112	163	1264	314	33
TMU_00013971	1	11	2	5	165	223	99	296	46	97	82	131	16	79	9
TMU_00006951				2	1	3	4	7	12	5	9	1	11	33
TMU_00013171	6	1	1	6	246	472	235	643	93	18	95	167	8	31	3
TMU_00011892		13		4	179	322	166	547	5	168	76	128	14	25	13
TMU_00000118	14	89	15	13	148	393	1127	658	138	1715	128	178	18	23	12
TMU_00015121		11	1	3	51	85	59	166	16	44	19	273	71	21	5
TMU_00015405	6	18	1	3	147	294	155	447	3	15	66	76	4	19	18
TMU_00009812	7	74	16	16	115	233	145	45	57	13	85	112	1	16	14
TMU_00002789		4	1	3	124	237	14	258	31	3	3	95	18	15	19
TMU_00013627		2		1	23	3	18	47	9	6	9	18	11	9	3
TMU_00004966		2			39	42	25	73	8	2	17	55	13	7	2
TMU_00005643		1			1	1	2	7	1	3		15	11	7	1
TMU_00011915		1		1	4	6	6	12	2	3	1	5	11	6
TMU_00016244		3		2	5	4	4	5	1	3	2	15	19	6
TMU_00009510		2	1		3	3	4	4		4	5	2	1	4	1
TMU_00012236	1	1	1	2	6	1	9	31	4	2	8	2	2	4	2
TMU_00024956	38	888	133	173	2	5	1	2	1	2	3	2	2	4
TMU_00007560		6		2	6	1	18	23	4	26	11	12	1	3
TMU_00009547		1			1	8	9	18	1	12	1	19	1	3	3
TMU_00010916	1	1	1	1	14	26	21	57	9	24	18	32	2	3	2
TMU_00016796				1		1		2			1	2		3
TMU_00017209		5	5	4	82	136	74	211	26	64	18	79	3	3	9
TMU_00021336	475	13	129	68	1		2	2	1	4	4	3	4	3
TMU_00002284		2		1	6	3	2	2		1		5		2
TMU_00002481					2	4	2	27	6	5	5	4		2
TMU_00005176	1	5			2	4	3	2		1	3	1	1	2
TMU_00005187	1	1			6	3	15	1	5	2	9	7	1	2
TMU_00005881		3			32	23	19	27	9	19	21	19	1	2	2
TMU_00006142		2	1		53	53	18	53	9	11	21	27	7	2	1
TMU_00008183		2					4	1	4	11	6	3		2
TMU_00009537		2		1	13	5	3	1	2	7		5		2
TMU_00013274	1	2	1		7	3	6	23	12	12	13	4	1	2
TMU_00013726						3	2	4		1		2		2
TMU_00014444					12	4	2	12	5	7	3	4		2
TMU_00015140		3	1	3	21	55	31	72	6	14	12	19		2	2
TMU_00015170		1		2	7	3	2	8		3		1		2
TMU_00017430		1			1	4		3	2					2
TMU_00021951	1			1	1	5	1	7	4	1		4		2	1
TMU_00000402					1		2	1	2	2		1	2	1
TMU_00000773		1				4	3	4			1	2		1	2
TMU_00000858						4	3	31	2	12	7	8		1
TMU_00002838		2	1	1	2			1						1
TMU_00003054			1		1	1	2	1				2	1	1
TMU_00003558				1			1		1					1
TMU_00005960								1					1	1
TMU_00007488		1	1		1	1				2	1			1
TMU_00008900					1	3	2	4	1	1	1	5		1
TMU_00010028					3	3	5	7		2	2	2		1
TMU_00010686	1	1			1	3	3	7	2	7		8		1
TMU_00010966										1	1			1
TMU_00011704		1		3										1
TMU_00011954	1									1			1	1
TMU_00014062		2			16	21	14	19	6	7	9	12	2	1	2
TMU_00014189	1	1				3		4		6	2	3		1	1
TMU_00014640						1				1				1
TMU_00015138						4	5	12		5	7	1		1
TMU_00015666					2			5	4		1	1		1	1
TMU_00016021		1				2	2	4		2	1			1
TMU_00016731	1			1										1
TMU_00017042		1			4	17	7	27	1	7	4	5		1
TMU_00017631	2	17	4	5	5	18	6	28	1	14	5	2		1
TMU_00018587		1		1	4	4	5	3	3	1		3	2	1
TMU_00019115		1		1	9	31	11	5	2	9	1	4	2	1	3
TMU_00020694	1				1	1	1	1		1		1		1
TMU_00022543				1	5	4	1	6		1		7	1	1
TMU_00025647	4	14		4										1
TMU_00025914	23	591	82	36	5	1	5	4	1	3	2	2	1	1	2
TMU_00026007	18	12	17	1	1			1	1			1	1	1
TMU_00007610					1	1								1
TMU_00000841		2			3	4		2	2	2	2
TMU_00000861		1			1							1
TMU_00001180			1	1							1
TMU_00001230					4			2	1	5		3
TMU_00002185		1	1	1	3	5	1	4	1			1			1
TMU_00003606		1			2	8	3	7	1	5		4	1
TMU_00004226					1	4	2	12	1	8	1	2
TMU_00004477	1	1		1	1										1
TMU_00005177		12			4	1	4	8	3	2		4	2
TMU_00005244					6	2		4	3			3
TMU_00005252					1			2	1	1
TMU_00005592		1										2
TMU_00005602		1			1			3	1	1	1
TMU_00005885			1		5	2				1	1		1
TMU_00006077		2		1	3	5	3	17	3	1	2	2			1
TMU_00006178					7	2	1								2
TMU_00006190					3	1
TMU_00006588					1	1				1
TMU_00006756	2	2			1							16	8
TMU_00006962		1		1		1	1					2
TMU_00007452				1	1	1	1	3					1
TMU_00007654		4			2	4		5	1	2	1
TMU_00007775	1			1	3	2	2	2	3		2	1			1
TMU_00008083		4		6		1		3	1	1		1			1
TMU_00008176					8	2		1				1
TMU_00009393					2	1	2	8		4	2	3	3
TMU_00009405		1				2				1		4	1
TMU_00009529				1	2			3		9	1	1
TMU_00009850				1		2					1
TMU_00010255		2		1	2	4	7	1	4	5	13	2
TMU_00010500	1	1		1	3	4	2	5		1	2	1	2
TMU_00010974		1		1		2	2	3	3	1		1
TMU_00011118				1	3		1	1	3	1			1		1
TMU_00011456					1	1	2		1	3			1
TMU_00011487		1			5	9	4	13	2	3	1	2			2
TMU_00011769		2			4		4	1	1	8	4	1
TMU_00012115					1	2		2	1	4		2
TMU_00012170						1		1		2
TMU_00012383		1			4	1	1	1	1	1	1
TMU_00012740					4	5	4	3	4	3	2	4	1
TMU_00012862						2	2	3	2	2	1	1
TMU_00012880		1				3	1	2		2	1
TMU_00013634		3			11	5	2	1	3	5	2	2	1
TMU_00013817					1					2	1		1
TMU_00013905			3	1	1
TMU_00013951						4	3	7	1	6	3	2
TMU_00014010		1	1		1	1	2		1			2			1
TMU_00014404					4		1	3	1	2	1	1
TMU_00014432		1	1		7	6	4	16		5	1	1
TMU_00014902		1		1				1
TMU_00015152				1	5	4	1	6	1	4	3	5
TMU_00015248						2	2
TMU_00016209				1			2	3	2	7	6
TMU_00016605					1	1	2	1		2		5	2
TMU_00016608		1			1	1		3		1
TMU_00016885			1	2								1	1
TMU_00016903	1	1											1
TMU_00017080		4			6	11	6	11	3	1	3	4			3
TMU_00017133						1		5
TMU_00017467	1		1		2	14	7	13	1	4	2	4			1
TMU_00017540							1			3		1
TMU_00018031						2			2
TMU_00018144	1	1	1		5	11	7	7	4	6	7	5			1
TMU_00019122	9	48	12	2		1
TMU_00019142					1	6	2	13	6	12	1	1	8
TMU_00019470	9	24	15									1
TMU_00019491		4							2
TMU_00019674	18	24	2	1								1
TMU_00020244	1	3		2
TMU_00020245		1						1			1
TMU_00020518		1	2		1			5		1		2
TMU_00020814		2				1
TMU_00020843	1	11	1	4		1	1	1	2
TMU_00021326		4	1
TMU_00021405	4	21	2	1	1		1	1
TMU_00021782		4		3
TMU_00022241			1				1				1
TMU_00022394	1	14
TMU_00022560	2	1	3				1
TMU_00022614	3	2	1	1			1						1
TMU_00022615	2	4	1										1
TMU_00023312	17	71	15	2	1	1	1	2			2				2
TMU_00023420		3	1						1
TMU_00023954	1	2						2					1
TMU_00024548	1	2		1
TMU_00024605	4	13	2	1					1
TMU_00024758	13	43	5	5		2	2	2			4		1
TMU_00024907	1	1		1								1
TMU_00025061		2								1		2
TMU_00025484	1	1	1	1	4	1	1			1
TMU_00025531		4						1
TMU_00025644	5	5	1	1
TMU_00025645		3	1
TMU_00026100	47	289	2	35	1							4
TMU_00026228			2	2
TMU_00026418	2	9		3				1				1
TMU_00008615					1							1	1
TMU_00008902								2				1
TMU_00009596					1						1	1
TMU_00010352		1				1			1
TMU_00010465					7	7	3	7	1		2	3
TMU_00010850					1	1		1				1
TMU_00011944		1			2			1
TMU_00017744					2	1		1
TMU_00018414					1					2
